# Supplementary material for: Transcriptomic and metabolomic analyses to study the key role by which Ralstonia insidiosa induces Listeria monocytogenes to form suspended aggregates
Source: Front Microbiol. 2023 Oct 12;14:1260909. doi: 10.3389/fmicb.2023.1260909 (PMC10601645; doi:10.3389/fmicb.2023.1260909)
Supplement: Supplementary file 1 [file Data_Sheet_1.zip]

Archive with 5 entries (5 files):
- Data Sheet 1.DOCX
- Table S4.XLSX
- Table S5.XLSX
- Table S6.XLSX
- Table S7.XLSX
