# Supplementary material for: Transcriptomic and metabolomic analyses to study the key role by which Ralstonia insidiosa induces Listeria monocytogenes to form suspended aggregates
Source: Front Microbiol. 2023 Oct 12;14:1260909. doi: 10.3389/fmicb.2023.1260909 (PMC10601645; doi:10.3389/fmicb.2023.1260909)
Supplement: Supplementary file 1 [file Data_Sheet_1.zip › Table S4.XLSX]

## Sheet: Sheet1
Table S4 Information on metabolites common to both B vs C and B vs D
Index	Formula	Compounds	Class I	Class II	VIP	p_value	Fold_Change	Log2FC	Type
MW0158310	C20H19N3O7	Trp-Ser-OH	-	-	1.08039	0.029123	16643	14.0226	up
MEDN0478	C3H5NO4	Aminomalonic Acid	Organic acid And Its derivatives	Organic acid And Its derivatives	1.081	0.00236038	15198.5	13.8916	up
MEDP1968	C10H22N2O4	L-Lysine-Butanoic Acid	Amino acid and Its metabolomics	Amino acid derivatives	1.07691	0.00281967	31.7553	4.98893	up
MW0142300	C6H10O6	2-Dehydro-3-deoxy-D-galactonate	-	-	1.05672	0.00171704	29.3148	4.87356	up
MEDP0052	C3H7NO2S	L-Cysteine	Amino acid and Its metabolomics	Amino acids	1.07631	0.00921004	24.3787	4.60755	up
MW0124485	C6H6N2O	Isonicotinamide	-	-	1.05995	0.00600605	20.6972	4.37136	up
MW0001675	C10H7NO3	1-Nitronaphthalene-5,6-oxide	-	-	1.08016	0.000220756	18.9554	4.24454	up
MEDP0064	C5H9NO3S	N-Acetylcysteine	Amino acid and Its metabolomics	Amino acid derivatives	1.05664	1.33312e-05	13.2507	3.728	up
MW0114891	C23H28O12	Mycophenolic acid O-acyl-glucuronide	-	-	1.08081	0.000218936	11.0853	3.47058	up
MEDP1177	C5H11NO2	N-Methyl-α-aminoisobutyric acid	Amino acid and Its metabolomics	Amino acid derivatives	1.06225	0.00146679	9.17146	3.19715	up
MEDP0892	C6H6O2	Catechol	Benzene and substituted derivatives	Phenolics	1.0795	0.00126891	7.0736	2.82244	up
MW0055515	C15H13N3O3S	Oxfendazole	-	-	1.08035	0.000788285	6.69122	2.74227	up
MEDP0442	C8H20NO6P	Sn-Glycero-3-Phosphocholine	Tryptamines,Cholines,Pigments	Cholines	1.07948	0.00122377	6.42413	2.6835	up
MEDP1484	C10H7NO2	Quinoline-4-carboxylic acid	Organic acid And Its derivatives	Organic acid And Its derivatives	1.07536	0.000607803	5.71224	2.51406	up
MEDP1898	C7H8N2O2	3-Hydroxyphenylurea	Benzene and substituted derivatives	Benzene and substituted derivatives	1.07973	0.000794106	4.593	2.19944	up
MW0126802	C5H4N4O2S	Thiouric acid	-	-	1.07689	0.00150774	4.11376	2.04046	up
MEDP0823	C9H10O3	(R)-2-Hydroxy-3-phenylpropionic acid	Organic acid And Its derivatives	Organic acid And Its derivatives	1.07612	0.0016454	4.02832	2.01018	up
MEDP0061	C4H9NO2	N,N-Dimethylglycine	Amino acid and Its metabolomics	Amino acid derivatives	1.07404	0.00826564	3.81095	1.93015	up
MEDP0868	C4H9NO2	N-Methylalanine	Amino acid and Its metabolomics	Amino acid derivatives	1.07404	0.00826564	3.81095	1.93015	up
MEDP0024	C3H7NO3	L-Serine	Amino acid and Its metabolomics	Amino acids	1.06548	0.000306618	3.72136	1.89583	up
MW0054371	C18H32O2	Linoelaidic acid	-	-	1.05016	0.000366628	3.44953	1.7864	up
MW0122798	C24H26O6	alpha-Mangostin	-	-	1.0587	0.000189028	3.42571	1.7764	up
MW0126295	C5H4N2O2	Pyrazine-2-carboxylic acid	-	-	1.05389	0.0251183	3.40583	1.76801	up
MW0153149	C24H45N7O9	Lys Thr Glu Lys Ala	-	-	1.04628	0.00116706	3.39744	1.76445	up
MW0150843	C17H30N8O4	His Arg Val	-	-	1.06114	0.000392549	3.21513	1.68488	up
MW0006784	C9H11Cl2FN2O2S2	Dichlofluanid	-	-	1.07405	0.00579018	3.05303	1.61024	up
MW0140348	C9H10O5	(3E)-3-[(1R,5R,6S)-5-Hydroxy-7-oxabicyclo[4.1.0]heptan-2-ylidene]-2-oxopropanoate;Epoxy-3E-H2HPP	-	-	1.03711	0.0464906	3.04858	1.60814	up
MEDN1145	C9H10ClNO2	P-chlorophenylalanine	Benzene and substituted derivatives	Phenolic acids	1.08096	9.0362e-05	2.97454	1.57266	up
MEDN0240	C6H10O6	L-Gulonolactone	Carboxylic acids and derivatives	Sugar acids	1.05853	0.0161685	2.93868	1.55517	up
MW0114590	C12H26O7	Hexaethylene glycol	-	-	1.05341	0.00849505	2.8376	1.50467	up
MEDP2105	C16H34O9	3,6,9,12,15,18,21-Heptaoxatricosane-21,23-diol	-	-	1.04102	0.00077379	2.81806	1.4947	up
MEDP0083	C5H9NO3	Trans-4-Hydroxy-L-Proline	Amino acid and Its metabolomics	Amino acid derivatives	1.06285	0.000449797	2.74137	1.4549	up
MEDP0457	C5H9NO3	5-Aminolevulinate	Organic acid And Its derivatives	Organic acid And Its derivatives	1.06285	0.000449797	2.74137	1.4549	up
MW0000272	C12H12N2	Harmalan	-	-	1.08022	3.48576e-07	2.67391	1.41895	up
MEDP2002	C5H9NO3	Aminolevulinic acid	Organic acid And Its derivatives	Organic acid And Its derivatives	1.06026	0.00334373	2.63115	1.39569	up
MEDP0877	C14H26N4O11P2	Cytidine 5'-Diphosphocholine	Nucleotide And Its metabolomics	Nucleotide and Its metabolomics	1.05165	0.00147764	2.62592	1.39283	up
MW0013829	C14H22O3	3,4-Dimethyl-5-pentyl-2-furanpropanoic acid	-	-	1.07933	7.18252e-05	2.61093	1.38457	up
MW0119375	C14H20O4	3alpha-Hydroxyoreadone	-	-	1.0757	0.00145444	2.52344	1.33539	up
MEDN0615	CH4NO5P	Carbamoyl phosphate	Organic acid And Its derivatives	Phosphoric acids	1.06308	0.00250488	2.50334	1.32385	up
MW0145959	C24H38N6O6	Asn Val Phe Lys	-	-	1.05572	0.00871803	2.37518	1.24803	up
MEDN1554	C2H6O4S	Isethionic acid	Organic acid And Its derivatives	Sulfonic acids	1.03812	0.0023251	2.3555	1.23603	up
MW0005909	C14H8O2	9,10-Phenanthrenequinone	-	-	1.07748	0.00294559	2.29395	1.19783	up
MEDP0430	C6H11NO4	2-Aminoadipic Acid	Organic acid And Its derivatives	Organic acid And Its derivatives	1.02768	0.00271293	2.29259	1.19698	up
MEDP0878	C6H11NO4	N-Methyl-L-Glutamate	Amino acid and Its metabolomics	Amino acid derivatives	1.02768	0.00271293	2.29259	1.19698	up
MEDP1816	C8H8O3	2,5-Dihydroxy Benzoic Acid	Benzene and substituted derivatives	Phenolic acids	1.04633	0.00290839	2.27291	1.18454	up
MEDN0352	C2H8NO4P	O-Phosphorylethanolamine	GP	PE	1.07346	0.000149837	2.23264	1.15875	up
MW0145505	C18H28N6O6	Arg Ser Tyr	-	-	1.0678	0.000206667	2.21368	1.14645	up
MEDP0041	C6H12N2O3	Ala-Ala	Amino acid and Its metabolomics	Small Peptide	1.04688	0.00411558	2.19594	1.13484	up
MEDN1504	C9H8O3	3-Hydroxycinnamic acid	Organic acid And Its derivatives	Organic acid And Its derivatives	1.05289	0.000531932	2.14986	1.10424	up
MW0157826	C20H28N4O5S1	Thr Trp Met	-	-	1.00911	0.0193921	2.12303	1.08612	up
MW0114405	C4H10O4	Erythritol	-	-	1.07819	0.00217459	2.10121	1.07122	up
MW0141968	C7H9NO4	2,3,4,5-Tetrahydrodipicolinate;delta1-Piperidine-2,6-dicarboxylate;L-2,3,4,5-Tetrahydrodipicolinate;(S)-2,3,4,5-Tetrahydropyridine-2,6-dicarboxylate	-	-	1.07343	0.00687752	2.09837	1.06927	up
MW0156676	C11H18N4O8	Ser Asp Asn	-	-	1.07452	0.00158091	2.09627	1.06783	up
MEDN0280	C2H7NO3S	2-Aminoethanesulfonic Acid	Organic acid And Its derivatives	Sulfonic acids	1.06524	0.000480185	2.0531	1.0378	up
MW0114889	C16H30O	Muscone	-	-	1.05132	0.00406382	2.01764	1.01267	up
MW0128985	C21H20O10S	{[7-hydroxy-6-(7-hydroxy-4-oxo-4H-chromen-3-yl)-5-methoxy-2-methyl-3,4-dihydro-2H-1-benzopyran-2-yl]methoxy}sulfonic acid	-	-	1.07126	0.00771748	2.00951	1.00685	up
