# Supplementary material for: Transcriptomic and metabolomic analyses to study the key role by which Ralstonia insidiosa induces Listeria monocytogenes to form suspended aggregates
Source: Front Microbiol. 2023 Oct 12;14:1260909. doi: 10.3389/fmicb.2023.1260909 (PMC10601645; doi:10.3389/fmicb.2023.1260909)
Supplement: Supplementary file 1 [file Data_Sheet_1.zip › Table S5.XLSX]

## Sheet: Sheet1
Table S5. Metabolome sequencing results for each group
B vs D												B vs C
Index	Formula	Compounds	Class I	Class II	VIP	p_value	Fold_Change	Log2FC	Type	ko		Index	Formula	Compounds	Class I	Class II	VIP	p_value	Fold_Change	Log2FC	Type	KEGG
MW0158310	C20H19N3O7	Trp-Ser-OH	-	-	1.08039	0.029123	16643	14.0226	up	--		MEDN0478	C3H5NO4	Aminomalonic Acid	Organic acid And Its derivatives	Organic acid And Its derivatives	1.1051	0.0022945	15090	13.8813	up	--
MEDN0478	C3H5NO4	Aminomalonic Acid	Organic acid And Its derivatives	Organic acid And Its derivatives	1.081	0.00236038	15198.5	13.8916	up	--		MW0158310	C20H19N3O7	Trp-Ser-OH	-	-	1.10507	0.00365608	8845.19	13.1107	up	--
MEDP1968	C10H22N2O4	L-Lysine-Butanoic Acid	Amino acid and Its metabolomics	Amino acid derivatives	1.07691	0.00281967	31.7553	4.98893	up	--		MEDP1968	C10H22N2O4	L-Lysine-Butanoic Acid	Amino acid and Its metabolomics	Amino acid derivatives	1.09969	0.010139	29.8601	4.90015	up	--
MW0142300	C6H10O6	2-Dehydro-3-deoxy-D-galactonate	-	-	1.05672	0.00171704	29.3148	4.87356	up	ko00052,ko01100		MW0001675	C10H7NO3	1-Nitronaphthalene-5,6-oxide	-	-	1.10432	0.000348454	21.9745	4.45776	up	ko00980
MEDP0052	C3H7NO2S	L-Cysteine	Amino acid and Its metabolomics	Amino acids	1.07631	0.00921004	24.3787	4.60755	up	ko00260,ko00270,ko00311,ko00430,ko00480,ko00730,ko00770,ko00920,ko00970,ko01100,ko01200,ko01230,ko04122,ko04216,ko04974,ko05230		MW0124485	C6H6N2O	Isonicotinamide	-	-	1.07924	0.000220694	14.161	3.82385	up	--
MW0124485	C6H6N2O	Isonicotinamide	-	-	1.05995	0.00600605	20.6972	4.37136	up	--		MEDP1177	C5H11NO2	N-Methyl-α-aminoisobutyric acid	Amino acid and Its metabolomics	Amino acid derivatives	1.09234	2.21943e-05	13.8863	3.7956	up	--
MW0001675	C10H7NO3	1-Nitronaphthalene-5,6-oxide	-	-	1.08016	0.000220756	18.9554	4.24454	up	ko00980		MW0114891	C23H28O12	Mycophenolic acid O-acyl-glucuronide	-	-	1.10495	1.57123e-06	8.33494	3.05917	up	--
MEDP0064	C5H9NO3S	N-Acetylcysteine	Amino acid and Its metabolomics	Amino acid derivatives	1.05664	1.33312e-05	13.2507	3.728	up	--		MEDP0064	C5H9NO3S	N-Acetylcysteine	Amino acid and Its metabolomics	Amino acid derivatives	1.06278	0.00772802	7.92623	2.98664	up	--
MW0114891	C23H28O12	Mycophenolic acid O-acyl-glucuronide	-	-	1.08081	0.000218936	11.0853	3.47058	up	--		MEDP1484	C10H7NO2	Quinoline-4-carboxylic acid	Organic acid And Its derivatives	Organic acid And Its derivatives	1.09972	0.000230229	5.69554	2.50983	up	--
MEDP1177	C5H11NO2	N-Methyl-α-aminoisobutyric acid	Amino acid and Its metabolomics	Amino acid derivatives	1.06225	0.00146679	9.17146	3.19715	up	--		MW0055515	C15H13N3O3S	Oxfendazole	-	-	1.10479	1.57666e-06	5.48427	2.4553	up	--
MEDP0892	C6H6O2	Catechol	Benzene and substituted derivatives	Phenolics	1.0795	0.00126891	7.0736	2.82244	up	ko01100		MEDP0052	C3H7NO2S	L-Cysteine	Amino acid and Its metabolomics	Amino acids	1.09181	0.000396148	4.43882	2.15018	up	ko00260,ko00270,ko00311,ko00430,ko00480,ko00730,ko00770,ko00920,ko00970,ko01100,ko01200,ko01230,ko04122,ko04216,ko04974,ko05230
MW0055515	C15H13N3O3S	Oxfendazole	-	-	1.08035	0.000788285	6.69122	2.74227	up	--		MEDP0892	C6H6O2	Catechol	Benzene and substituted derivatives	Phenolics	1.10191	0.00166748	4.35277	2.12193	up	ko01100
MEDP0442	C8H20NO6P	Sn-Glycero-3-Phosphocholine	Tryptamines,Cholines,Pigments	Cholines	1.07948	0.00122377	6.42413	2.6835	up	ko00564,ko00565,ko05231		MEDP1898	C7H8N2O2	3-Hydroxyphenylurea	Benzene and substituted derivatives	Benzene and substituted derivatives	1.10287	0.00160056	3.94882	1.98142	up	ko00760,ko01100
MEDP1484	C10H7NO2	Quinoline-4-carboxylic acid	Organic acid And Its derivatives	Organic acid And Its derivatives	1.07536	0.000607803	5.71224	2.51406	up	--		MEDP1816	C8H8O3	2,5-Dihydroxy Benzoic Acid	Benzene and substituted derivatives	Phenolic acids	1.08903	0.00032542	3.43113	1.77868	up	ko00350,ko01100
MEDP1898	C7H8N2O2	3-Hydroxyphenylurea	Benzene and substituted derivatives	Benzene and substituted derivatives	1.07973	0.000794106	4.593	2.19944	up	ko00760,ko01100		MEDP0823	C9H10O3	(R)-2-Hydroxy-3-phenylpropionic acid	Organic acid And Its derivatives	Organic acid And Its derivatives	1.09938	0.000649906	3.22443	1.68904	up	ko00360,ko01100
MW0126802	C5H4N4O2S	Thiouric acid	-	-	1.07689	0.00150774	4.11376	2.04046	up	ko00983		MW0126295	C5H4N2O2	Pyrazine-2-carboxylic acid	-	-	1.09266	0.000202483	3.08404	1.62482	up	--
MEDP0823	C9H10O3	(R)-2-Hydroxy-3-phenylpropionic acid	Organic acid And Its derivatives	Organic acid And Its derivatives	1.07612	0.0016454	4.02832	2.01018	up	ko00360,ko01100		MW0126802	C5H4N4O2S	Thiouric acid	-	-	1.09855	0.000392929	2.83482	1.50326	up	ko00983
MEDP0061	C4H9NO2	N,N-Dimethylglycine	Amino acid and Its metabolomics	Amino acid derivatives	1.07404	0.00826564	3.81095	1.93015	up	ko00260,ko01100		MEDN0099	C8H9NO4	4-Pyridoxic Acid	Heterocyclic compounds	Pteridines and derivatives	1.10095	2.25733e-05	2.82238	1.49691	up	ko00750,ko01100
MEDP0868	C4H9NO2	N-Methylalanine	Amino acid and Its metabolomics	Amino acid derivatives	1.07404	0.00826564	3.81095	1.93015	up	--		MEDN1554	C2H6O4S	Isethionic acid	Organic acid And Its derivatives	Sulfonic acids	1.06675	0.00254243	2.82215	1.4968	up	ko00430,ko01100
MEDP0024	C3H7NO3	L-Serine	Amino acid and Its metabolomics	Amino acids	1.06548	0.000306618	3.72136	1.89583	up	ko00260,ko00261,ko00270,ko00600,ko00630,ko00920,ko00970,ko01100,ko01200,ko01230,ko02010,ko04071,ko04974,ko04978,ko05230		MW0122798	C24H26O6	alpha-Mangostin	-	-	1.02024	0.060687	2.74011	1.45424	up	--
MW0054371	C18H32O2	Linoelaidic acid	-	-	1.05016	0.000366628	3.44953	1.7864	up	--		MEDN0240	C6H10O6	L-Gulonolactone	Carboxylic acids and derivatives	Sugar acids	1.07541	0.0210935	2.7298	1.44879	up	ko00053,ko01100
MW0122798	C24H26O6	alpha-Mangostin	-	-	1.0587	0.000189028	3.42571	1.7764	up	--		MW0054371	C18H32O2	Linoelaidic acid	-	-	1.0392	0.012029	2.71009	1.43834	up	--
MW0126295	C5H4N2O2	Pyrazine-2-carboxylic acid	-	-	1.05389	0.0251183	3.40583	1.76801	up	--		MW0119375	C14H20O4	3alpha-Hydroxyoreadone	-	-	1.09791	0.00453895	2.68059	1.42255	up	--
MW0153149	C24H45N7O9	Lys Thr Glu Lys Ala	-	-	1.04628	0.00116706	3.39744	1.76445	up	--		MW0013829	C14H22O3	3,4-Dimethyl-5-pentyl-2-furanpropanoic acid	-	-	1.10118	0.00188081	2.63085	1.39553	up	--
MW0150843	C17H30N8O4	His Arg Val	-	-	1.06114	0.000392549	3.21513	1.68488	up	--		MW0006784	C9H11Cl2FN2O2S2	Dichlofluanid	-	-	1.09955	0.00170458	2.5535	1.35247	up	--
MW0006784	C9H11Cl2FN2O2S2	Dichlofluanid	-	-	1.07405	0.00579018	3.05303	1.61024	up	--		MEDN0237	C6H10O7	D-Glucoronic Acid	Carboxylic acids and derivatives	Sugar acids	1.08081	0.000486528	2.54714	1.34888	up	--
MW0140348	C9H10O5	(3E)-3-[(1R,5R,6S)-5-Hydroxy-7-oxabicyclo[4.1.0]heptan-2-ylidene]-2-oxopropanoate;Epoxy-3E-H2HPP	-	-	1.03711	0.0464906	3.04858	1.60814	up	ko01100		MEDN1532	C6H10O7	D-Galacturonic Acid	Carboxylic acids and derivatives	Sugar acids	1.08081	0.000486528	2.54714	1.34888	up	ko00040,ko00053,ko00520,ko01100,ko02010
MEDN1145	C9H10ClNO2	P-chlorophenylalanine	Benzene and substituted derivatives	Phenolic acids	1.08096	9.0362e-05	2.97454	1.57266	up	--		MW0150843	C17H30N8O4	His Arg Val	-	-	1.01024	0.0717506	2.53929	1.34442	up	--
MEDN0240	C6H10O6	L-Gulonolactone	Carboxylic acids and derivatives	Sugar acids	1.05853	0.0161685	2.93868	1.55517	up	ko00053,ko01100		MEDN0511	C12H18O3	Jasmonic acid	Organic acid And Its derivatives	Organic acid And Its derivatives	1.10414	0.000628158	2.47412	1.30692	up	ko00592,ko01100
MW0114590	C12H26O7	Hexaethylene glycol	-	-	1.05341	0.00849505	2.8376	1.50467	up	--		MEDN1145	C9H10ClNO2	P-chlorophenylalanine	Benzene and substituted derivatives	Phenolic acids	1.1011	0.00402661	2.33263	1.22196	up	--
MEDP2105	C16H34O9	3,6,9,12,15,18,21-Heptaoxatricosane-21,23-diol	-	-	1.04102	0.00077379	2.81806	1.4947	up	--		MW0114590	C12H26O7	Hexaethylene glycol	-	-	1.05199	0.0213762	2.30089	1.20219	up	--
MEDP0083	C5H9NO3	Trans-4-Hydroxy-L-Proline	Amino acid and Its metabolomics	Amino acid derivatives	1.06285	0.000449797	2.74137	1.4549	up	ko00330,ko01100,ko02010		MW0000272	C12H12N2	Harmalan	-	-	1.10259	0.000322121	2.22612	1.15453	up	--
MEDP0457	C5H9NO3	5-Aminolevulinate	Organic acid And Its derivatives	Organic acid And Its derivatives	1.06285	0.000449797	2.74137	1.4549	up	ko00260,ko00860,ko01100,ko02010		MEDP2105	C16H34O9	3,6,9,12,15,18,21-Heptaoxatricosane-21,23-diol	-	-	1.021	0.00667409	2.13212	1.09229	up	--
MW0000272	C12H12N2	Harmalan	-	-	1.08022	3.48576e-07	2.67391	1.41895	up	--		MW0063802	C14H28O	Tetradecanal	-	-	1.0573	0.0186031	2.06921	1.04908	up	--
MEDP2002	C5H9NO3	Aminolevulinic acid	Organic acid And Its derivatives	Organic acid And Its derivatives	1.06026	0.00334373	2.63115	1.39569	up	--		MW0114889	C16H30O	Muscone	-	-	1.08781	0.000603152	2.04759	1.03393	up	--
MEDP0877	C14H26N4O11P2	Cytidine 5'-Diphosphocholine	Nucleotide And Its metabolomics	Nucleotide and Its metabolomics	1.05165	0.00147764	2.62592	1.39283	up	ko00564,ko01100,ko05231		MEDN1504	C9H8O3	3-Hydroxycinnamic acid	Organic acid And Its derivatives	Organic acid And Its derivatives	1.07371	0.00103214	2.0036	1.0026	up	--
MW0013829	C14H22O3	3,4-Dimethyl-5-pentyl-2-furanpropanoic acid	-	-	1.07933	7.18252e-05	2.61093	1.38457	up	--
MW0119375	C14H20O4	3alpha-Hydroxyoreadone	-	-	1.0757	0.00145444	2.52344	1.33539	up	--
MEDN0615	CH4NO5P	Carbamoyl phosphate	Organic acid And Its derivatives	Phosphoric acids	1.06308	0.00250488	2.50334	1.32385	up	ko00220,ko00230,ko00240,ko00250,ko00910,ko01100,ko01200,ko01230
MW0145959	C24H38N6O6	Asn Val Phe Lys	-	-	1.05572	0.00871803	2.37518	1.24803	up	--
MEDN1554	C2H6O4S	Isethionic acid	Organic acid And Its derivatives	Sulfonic acids	1.03812	0.0023251	2.3555	1.23603	up	ko00430,ko01100
MW0005909	C14H8O2	9,10-Phenanthrenequinone	-	-	1.07748	0.00294559	2.29395	1.19783	up	--
MEDP0430	C6H11NO4	2-Aminoadipic Acid	Organic acid And Its derivatives	Organic acid And Its derivatives	1.02768	0.00271293	2.29259	1.19698	up	ko00300,ko00310,ko00311,ko01100,ko01210,ko01230
MEDP0878	C6H11NO4	N-Methyl-L-Glutamate	Amino acid and Its metabolomics	Amino acid derivatives	1.02768	0.00271293	2.29259	1.19698	up	ko01100
MEDP1816	C8H8O3	2,5-Dihydroxy Benzoic Acid	Benzene and substituted derivatives	Phenolic acids	1.04633	0.00290839	2.27291	1.18454	up	ko00350,ko01100
MEDN0352	C2H8NO4P	O-Phosphorylethanolamine	GP	PE	1.07346	0.000149837	2.23264	1.15875	up	ko00564,ko00600,ko01100,ko04071
MW0145505	C18H28N6O6	Arg Ser Tyr	-	-	1.0678	0.000206667	2.21368	1.14645	up	--
MEDP0041	C6H12N2O3	Ala-Ala	Amino acid and Its metabolomics	Small Peptide	1.04688	0.00411558	2.19594	1.13484	up	ko01100
MEDN1504	C9H8O3	3-Hydroxycinnamic acid	Organic acid And Its derivatives	Organic acid And Its derivatives	1.05289	0.000531932	2.14986	1.10424	up	--
MW0157826	C20H28N4O5S1	Thr Trp Met	-	-	1.00911	0.0193921	2.12303	1.08612	up	--
MW0114405	C4H10O4	Erythritol	-	-	1.07819	0.00217459	2.10121	1.07122	up	ko02010
MW0141968	C7H9NO4	2,3,4,5-Tetrahydrodipicolinate;delta1-Piperidine-2,6-dicarboxylate;L-2,3,4,5-Tetrahydrodipicolinate;(S)-2,3,4,5-Tetrahydropyridine-2,6-dicarboxylate	-	-	1.07343	0.00687752	2.09837	1.06927	up	ko00261,ko00300,ko01100,ko01230
MW0156676	C11H18N4O8	Ser Asp Asn	-	-	1.07452	0.00158091	2.09627	1.06783	up	--
MEDN0280	C2H7NO3S	2-Aminoethanesulfonic Acid	Organic acid And Its derivatives	Sulfonic acids	1.06524	0.000480185	2.0531	1.0378	up	ko00120,ko00430,ko00920,ko01100,ko02010,ko04080
MW0114889	C16H30O	Muscone	-	-	1.05132	0.00406382	2.01764	1.01267	up	--
MW0128985	C21H20O10S	{[7-hydroxy-6-(7-hydroxy-4-oxo-4H-chromen-3-yl)-5-methoxy-2-methyl-3,4-dihydro-2H-1-benzopyran-2-yl]methoxy}sulfonic acid	-	-	1.07126	0.00771748	2.00951	1.00685	up	--
