# Supplementary material for: Transcriptomic and metabolomic analyses to study the key role by which Ralstonia insidiosa induces Listeria monocytogenes to form suspended aggregates
Source: Front Microbiol. 2023 Oct 12;14:1260909. doi: 10.3389/fmicb.2023.1260909 (PMC10601645; doi:10.3389/fmicb.2023.1260909)
Supplement: Supplementary file 1 [file Data_Sheet_1.zip › Table S6.XLSX]

## Sheet: B vs D
Tabel S6. Information on genes and corresponding metabolomes in key pathways
pathway	Gene-ID	Meta-ID
Phenylalanine metabolism	gene2212;gene1593;gene1594;gene4383;gene2458;gene1616;gene4065;gene3350;gene4541;gene723;gene4542;gene4391;gene4543;gene4540;gene2482;gene2896;gene4544;gene3180;gene3330;gene4420;gene4421	FDATN01519;MEDN0061;MEDN0201;MEDN0317;MEDN0320;MEDN1009;MEDN1312;MEDP0009;MEDP0021;MEDP0332;MEDP0654;MEDP0823;MEDP1916;MEDP2058
Linoleic acid metabolism	gene5410	MEDN0376;MEDN1426;MW0012120;MW0144103
Neomycin, kanamycin and gentamicin biosynthesis	gene4963	MEDN0220;MEDN0227
Oxidative phosphorylation	gene1489;gene4973;gene1487;gene4972;gene1486;gene3661;gene1488;gene4974;gene5046;gene2679;gene4975;gene2680;gene1909;gene3884;gene3883;gene3472;gene3141;gene3156;gene3474;gene853;gene3473;gene3142;gene3475;gene1039;gene3476;gene1029;gene3157;gene3140;gene1038;gene3477;gene1098;gene1032;gene1040;gene296;gene1033;gene1035;gene3478;gene3139;gene1097;gene297;gene1031;gene303;gene4103;gene1036;gene102…	MEDN0201
2-Oxocarboxylic acid metabolism	gene2607;gene4361;gene3073;gene1938;gene3825;gene1616;gene3531;gene4947;gene4837;gene4948;gene5171;gene3039;gene1101;gene1013;gene2643;gene2318;gene2015;gene1860;gene1012;gene2633;gene1104;gene2688;gene1014;gene1484	MEDN0198;MEDN0704;MEDN0827;MEDN1093;MEDN1621;MEDP0009;MEDP0011;MEDP0012;MEDP0020;MEDP0021;MEDP0025;MEDP0026;MEDP0430
Taurine and hypotaurine metabolism	gene4893;gene764;gene2702;gene4314;gene4313;gene4059	MEDN0280;MEDN1554;MEDP0052
Biosynthesis of amino acids	gene2607;gene4361;gene3073;gene3095;gene3195;gene78;gene1938;gene3177;gene3096;gene3194;gene5232;gene3175;gene2484;gene3176;gene3201;gene3825;gene1616;gene3531;gene4947;gene4062;gene2705;gene4948;gene5171;gene723;gene2947;gene561;gene3039;gene1101;gene2482;gene1859;gene1013;gene1858;gene849;gene2643;gene1955;gene399;gene2483;gene3181;gene2015;gene1860;gene2059;gene1012;gene3180;gene2939;gene2948;…	MEDN0005;MEDN0198;MEDN0615;MEDN0704;MEDN0827;MEDN0833;MEDN1093;MEDN1239;MEDN1621;MEDP0002;MEDP0009;MEDP0010;MEDP0011;MEDP0012;MEDP0015;MEDP0017;MEDP0020;MEDP0021;MEDP0022;MEDP0024;MEDP0025;MEDP0026;MEDP0051;MEDP0052;MEDP0054;MEDP0058;MEDP0079;MEDP0430;MEDP1943;MW0141968
Tyrosine metabolism	gene1616;gene4065;gene3350;gene3722;gene723;gene4399;gene2482;gene3180;gene3330;gene315	MEDN0201;MEDN0318;MEDN0541;MEDN1009;MEDP0009;MEDP0085;MEDP0101;MEDP0325;MEDP0894;MEDP1816;MW0010040

## Sheet: A vs D
pathway	Gene-ID	Meta-ID
2-Oxocarboxylic acid metabolism	gene5171;gene3039;gene2643;gene1101;gene4837;gene65;gene1014;gene2015;gene1484;gene2633;gene1938;gene4361;gene3073	MEDN0198;MEDN0704;MEDN0827;MEDN1093;MEDN1621;MEDN1666;MEDP0009;MEDP0011;MEDP0012;MEDP0014;MEDP0016;MEDP0020;MEDP0021;MEDP0025;MEDP0026;MEDP0430
Phenylalanine metabolism	gene3350;gene4987;gene723;gene3180;gene3516;gene4182;gene4383;gene3089;gene4540;gene1593;gene2212	FDATN01519;MEDN0061;MEDN0201;MEDN0317;MEDN0320;MEDN0406;MEDN1009;MEDN1312;MEDP0009;MEDP0021;MEDP0332;MEDP0654;MEDP0823;MEDP1916;MEDP2058
Cysteine and methionine metabolism	gene4092;gene723;gene4405;gene1094;gene3654;gene2015;gene3790;gene4641	MEDP0002;MEDP0013;MEDP0014;MEDP0020;MEDP0024;MEDP0051;MEDP0052;MEDP0056;MEDP0079;MEDP0401;MEDP1943;MW0103659;MW0149444
Biosynthesis of amino acids	gene5171;gene3039;gene4092;gene723;gene4405;gene2481;gene2973;gene2643;gene3181;gene3210;gene3180;gene399;gene3179;gene1101;gene2480;gene1386;gene2766;gene1858;gene849;gene455;gene1785;gene3024;gene65;gene1014;gene2015;gene3516;gene1484;gene1947;gene2948;gene2633;gene1955;gene2939;gene4430;gene3195;gene1938;gene3194;gene1944;gene1948;gene3177;gene3095;gene5232;gene4641;gene3096;gene4361;gene2435;…	MEDN0005;MEDN0198;MEDN0704;MEDN0827;MEDN1093;MEDN1239;MEDN1621;MEDN1666;MEDP0002;MEDP0009;MEDP0010;MEDP0011;MEDP0012;MEDP0013;MEDP0014;MEDP0015;MEDP0016;MEDP0017;MEDP0020;MEDP0021;MEDP0022;MEDP0024;MEDP0025;MEDP0026;MEDP0049;MEDP0051;MEDP0052;MEDP0054;MEDP0058;MEDP0079;MEDP0430;MEDP1943
Sulfur metabolism	gene3412;gene3406;gene3411;gene764;gene1835;gene1844;gene3780;gene1845;gene1834;gene4641;gene1842;gene1846;gene1843;gene1841;gene4245;gene1840;gene4251	MEDN0201;MEDN0280;MEDP0002;MEDP0024;MEDP0052;MEDP1943;MW0169076
beta-Alanine metabolism	gene3721;gene5140;gene5327;gene2929;gene2586;gene4182;gene1045;gene1943;gene1941;gene4033;gene1492;gene4359;gene5031	MEDN0043;MEDN0245;MEDN0293;MEDN0818;MEDP0014;MEDP0017;MEDP0178;MEDP0367;MEDP0601
Citrate cycle (TCA cycle)	gene5171;gene4985;gene1094;gene1099;gene1098;gene1101;gene1345;gene1139;gene1484;gene1591;gene1592;gene1590	MEDN0198;MEDN0201;MEDN0704;MEDN1621
Linoleic acid metabolism	gene5410	MEDN0376;MEDN0768;MEDN1426;MW0012120;MW0144103
Oxidative phosphorylation	gene3472;gene1909;gene3474;gene3473;gene3884;gene3141;gene3883;gene3476;gene3477;gene1039;gene1036;gene1040;gene1035;gene4102;gene4103;gene3139;gene1038;gene1029;gene1031;gene1099;gene1098;gene3140;gene1037;gene1911;gene1032;gene4104;gene1033;gene5046;gene4973;gene4974;gene3661;gene1489	MEDN0201

## Sheet: Gene Name
Gene_ID	KO_ID	KO_name	Pathway_ID;Pathway_Des
gene0	K02313	dnaA	ko02020 Two-component system;ko04112 Cell cycle - Caulobacter;
gene1	K02338	dnaN	ko00230 Purine metabolism;ko00240 Pyrimidine metabolism;ko01100 Metabolic pathways;ko03030 DNA replication;ko03430 Mismatch repair;ko03440 Homologous recombination;
gene58	K00789	metK	ko00270 Cysteine and methionine metabolism;ko01100 Metabolic pathways;ko01110 Biosynthesis of secondary metabolites;ko01230 Biosynthesis of amino acids;
gene59	K02517	lpxL, htrB	ko00540 Lipopolysaccharide biosynthesis;ko01100 Metabolic pathways;
gene60	K02517	lpxL, htrB	ko00540 Lipopolysaccharide biosynthesis;ko01100 Metabolic pathways;
gene61	K01778	dapF	ko00300 Lysine biosynthesis;ko01100 Metabolic pathways;ko01110 Biosynthesis of secondary metabolites;ko01120 Microbial metabolism in diverse environments;ko01130 Biosynthesis of antibiotics;ko01230 Biosynthesis of amino acids;
gene63	K00762	pyrE	ko00240 Pyrimidine metabolism;ko01100 Metabolic pathways;
gene64	K01142	E3.1.11.2, xthA	ko03410 Base excision repair;
gene65	K00145	argC	ko00220 Arginine biosynthesis;ko01100 Metabolic pathways;ko01110 Biosynthesis of secondary metabolites;ko01130 Biosynthesis of antibiotics;ko01210 2-Oxocarboxylic acid metabolism;ko01230 Biosynthesis of amino acids;
gene74	K08218	ampG	ko01501 beta-Lactam resistance;
gene77	K01633	folB	ko00790 Folate biosynthesis;ko01100 Metabolic pathways;
gene78	K01476	E3.5.3.1, rocF, arg	ko00220 Arginine biosynthesis;ko00330 Arginine and proline metabolism;ko01100 Metabolic pathways;ko01110 Biosynthesis of secondary metabolites;ko01130 Biosynthesis of antibiotics;ko01230 Biosynthesis of amino acids;
gene79	K00819	rocD, OAT	ko00330 Arginine and proline metabolism;ko01100 Metabolic pathways;ko01110 Biosynthesis of secondary metabolites;ko01130 Biosynthesis of antibiotics;
gene87	K00077	panE, apbA	ko00770 Pantothenate and CoA biosynthesis;ko01100 Metabolic pathways;ko01110 Biosynthesis of secondary metabolites;
gene90	K04042	glmU	ko00520 Amino sugar and nucleotide sugar metabolism;ko01100 Metabolic pathways;ko01130 Biosynthesis of antibiotics;
gene91	K00820	glmS, GFPT	ko00250 Alanine, aspartate and glutamate metabolism;ko00520 Amino sugar and nucleotide sugar metabolism;ko01100 Metabolic pathways;ko01130 Biosynthesis of antibiotics;
gene93	K00059	fabG	ko00061 Fatty acid biosynthesis;ko00333 Prodigiosin biosynthesis;ko00780 Biotin metabolism;ko01040 Biosynthesis of unsaturated fatty acids;ko01100 Metabolic pathways;ko01130 Biosynthesis of antibiotics;ko01212 Fatty acid metabolism;
gene95	K00038	E1.1.1.53	ko01100 Metabolic pathways;
gene114	K05825	LYSN	ko00300 Lysine biosynthesis;ko01100 Metabolic pathways;ko01130 Biosynthesis of antibiotics;ko01210 2-Oxocarboxylic acid metabolism;
gene117	K00799	GST, gst	ko00480 Glutathione metabolism;ko00983 Drug metabolism - other enzymes;
gene130	K02053	ABC.SP.P	ko02024 Quorum sensing;
gene131	K02054	ABC.SP.P1	ko02024 Quorum sensing;
gene132	K02055	ABC.SP.S	ko02024 Quorum sensing;
gene133	K02052	ABC.SP.A	ko02024 Quorum sensing;
gene143	K00074	paaH, hbd, fadB, mmgB	ko00360 Phenylalanine metabolism;ko00362 Benzoate degradation;ko00650 Butanoate metabolism;ko01100 Metabolic pathways;ko01120 Microbial metabolism in diverse environments;
gene150	K17838	oxa	ko01501 beta-Lactam resistance;
gene155	K00459	ncd2, npd	ko00910 Nitrogen metabolism;
gene156	K01561	dehH	ko00361 Chlorocyclohexane and chlorobenzene degradation;ko00625 Chloroalkane and chloroalkene degradation;ko01100 Metabolic pathways;ko01120 Microbial metabolism in diverse environments;
gene163	K00249	ACADM, acd	ko00071 Fatty acid degradation;ko00280 Valine, leucine and isoleucine degradation;ko00410 beta-Alanine metabolism;ko00640 Propanoate metabolism;ko01100 Metabolic pathways;ko01110 Biosynthesis of secondary metabolites;ko01130 Biosynthesis of antibiotics;ko01200 Carbon metabolism;ko01212 Fatty acid metabolism;
gene164	K13774	atuB	ko00281 Geraniol degradation;
gene165	K13778	atuC	ko00281 Geraniol degradation;
gene166	K11731	atuD	ko00281 Geraniol degradation;
gene167	K13777	atuF	ko00281 Geraniol degradation;
gene168	K01897	ACSL, fadD	ko00061 Fatty acid biosynthesis;ko00071 Fatty acid degradation;ko01100 Metabolic pathways;ko01212 Fatty acid metabolism;ko02024 Quorum sensing;
gene173	K01640	E4.1.3.4, HMGCL, hmgL	ko00072 Synthesis and degradation of ketone bodies;ko00280 Valine, leucine and isoleucine degradation;ko00281 Geraniol degradation;ko00650 Butanoate metabolism;ko01100 Metabolic pathways;
gene174	K12972	ghrA	ko00260 Glycine, serine and threonine metabolism;ko00620 Pyruvate metabolism;ko00630 Glyoxylate and dicarboxylate metabolism;ko01100 Metabolic pathways;ko01110 Biosynthesis of secondary metabolites;ko01120 Microbial metabolism in diverse environments;
gene177	K01968	E6.4.1.4A	ko00280 Valine, leucine and isoleucine degradation;ko01100 Metabolic pathways;
gene180	K01012	bioB	ko00780 Biotin metabolism;ko01100 Metabolic pathways;
gene181	K13766	liuC	ko00280 Valine, leucine and isoleucine degradation;ko01100 Metabolic pathways;
gene183	K01969	E6.4.1.4B	ko00280 Valine, leucine and isoleucine degradation;ko01100 Metabolic pathways;
gene190	K00626	E2.3.1.9, atoB	ko00071 Fatty acid degradation;ko00072 Synthesis and degradation of ketone bodies;ko00280 Valine, leucine and isoleucine degradation;ko00310 Lysine degradation;ko00362 Benzoate degradation;ko00380 Tryptophan metabolism;ko00620 Pyruvate metabolism;ko00630 Glyoxylate and dicarboxylate metabolism;ko00640 Propanoate metabolism;ko00650 Butanoate metabolism;ko00720 Carbon fixation pathways in prokaryot…
gene191	K01673	cynT, can	ko00910 Nitrogen metabolism;
gene193	K00253	IVD, ivd	ko00280 Valine, leucine and isoleucine degradation;ko01100 Metabolic pathways;
gene199	K03673	dsbA	ko01503 Cationic antimicrobial peptide (CAMP) resistance;
gene201	K01887	RARS, argS	ko00970 Aminoacyl-tRNA biosynthesis;
gene210	K00548	metH, MTR	ko00270 Cysteine and methionine metabolism;ko00450 Selenocompound metabolism;ko00670 One carbon pool by folate;ko01100 Metabolic pathways;ko01110 Biosynthesis of secondary metabolites;ko01230 Biosynthesis of amino acids;
gene212	K00548	metH, MTR	ko00270 Cysteine and methionine metabolism;ko00450 Selenocompound metabolism;ko00670 One carbon pool by folate;ko01100 Metabolic pathways;ko01110 Biosynthesis of secondary metabolites;ko01230 Biosynthesis of amino acids;
gene215	K01055	pcaD	ko00362 Benzoate degradation;ko01100 Metabolic pathways;ko01120 Microbial metabolism in diverse environments;ko01220 Degradation of aromatic compounds;
gene218	K16171	faaH	ko00350 Tyrosine metabolism;ko00643 Styrene degradation;ko01100 Metabolic pathways;ko01120 Microbial metabolism in diverse environments;
gene222	K01999	livK	ko02010 ABC transporters;ko02024 Quorum sensing;
gene223	K01692	paaF, echA	ko00071 Fatty acid degradation;ko00280 Valine, leucine and isoleucine degradation;ko00281 Geraniol degradation;ko00310 Lysine degradation;ko00360 Phenylalanine metabolism;ko00362 Benzoate degradation;ko00380 Tryptophan metabolism;ko00410 beta-Alanine metabolism;ko00627 Aminobenzoate degradation;ko00640 Propanoate metabolism;ko00650 Butanoate metabolism;ko00903 Limonene and pinene degradation;ko00…
gene226	K00432	gpx	ko00480 Glutathione metabolism;ko00590 Arachidonic acid metabolism;
gene230	K03525	coaX	ko00770 Pantothenate and CoA biosynthesis;ko01100 Metabolic pathways;
gene231	K03524	birA	ko00780 Biotin metabolism;ko01100 Metabolic pathways;
gene232	K02066	mlaE, linK	ko02010 ABC transporters;
gene233	K02065	mlaF, linL, mkl	ko02010 ABC transporters;
gene234	K02067	mlaD, linM	ko02010 ABC transporters;
gene238	K01114	plc	ko00562 Inositol phosphate metabolism;ko00564 Glycerophospholipid metabolism;ko00565 Ether lipid metabolism;ko01100 Metabolic pathways;ko01110 Biosynthesis of secondary metabolites;ko02024 Quorum sensing;
gene242	K00130	betB, gbsA	ko00260 Glycine, serine and threonine metabolism;ko01100 Metabolic pathways;
gene243	K00108	betA, CHDH	ko00260 Glycine, serine and threonine metabolism;ko01100 Metabolic pathways;
gene249	K03644	lipA	ko00785 Lipoic acid metabolism;ko01100 Metabolic pathways;
gene250	K03801	lipB	ko00785 Lipoic acid metabolism;ko01100 Metabolic pathways;
gene252	K03566	gcvA	ko02026 Biofilm formation - Escherichia coli;
gene254	K07258	dacC, dacA, dacD	ko00550 Peptidoglycan biosynthesis;ko01100 Metabolic pathways;
gene257	K11103	dctA	ko02020 Two-component system;
gene258	K10125	dctB	ko02020 Two-component system;
gene259	K10126	dctD	ko02020 Two-component system;
gene277	K01919	gshA	ko00270 Cysteine and methionine metabolism;ko00480 Glutathione metabolism;ko01100 Metabolic pathways;
gene278	K01920	gshB	ko00270 Cysteine and methionine metabolism;ko00480 Glutathione metabolism;ko01100 Metabolic pathways;
gene279	K02821	PTS-Ula-EIIA, ulaC, sgaA	ko00053 Ascorbate and aldarate metabolism;ko01100 Metabolic pathways;ko01120 Microbial metabolism in diverse environments;ko02060 Phosphotransferase system (PTS);
gene281	K08483	PTS-EI.PTSI, ptsI	ko02060 Phosphotransferase system (PTS);
gene283	K03594	bfr	ko00860 Porphyrin and chlorophyll metabolism;
gene284	K11996	MOCS3, UBA4	ko04122 Sulfur relay system;
gene286	K01834	PGAM, gpmA	ko00010 Glycolysis / Gluconeogenesis;ko00260 Glycine, serine and threonine metabolism;ko00680 Methane metabolism;ko01100 Metabolic pathways;ko01110 Biosynthesis of secondary metabolites;ko01120 Microbial metabolism in diverse environments;ko01130 Biosynthesis of antibiotics;ko01200 Carbon metabolism;ko01230 Biosynthesis of amino acids;
gene289	K03071	secB	ko02024 Quorum sensing;ko03060 Protein export;ko03070 Bacterial secretion system;
gene290	K00057	gpsA	ko00564 Glycerophospholipid metabolism;ko01110 Biosynthesis of secondary metabolites;
gene292	K02169	bioC	ko00780 Biotin metabolism;ko01100 Metabolic pathways;
gene293	K02169	bioC	ko00780 Biotin metabolism;ko01100 Metabolic pathways;
gene295	K02275	coxB, ctaC	ko00190 Oxidative phosphorylation;ko01100 Metabolic pathways;
gene296	K02274	coxA, ctaD	ko00190 Oxidative phosphorylation;ko01100 Metabolic pathways;
gene297	K02258	COX11, ctaG	ko00190 Oxidative phosphorylation;ko01100 Metabolic pathways;
gene299	K02276	coxC, ctaE	ko00190 Oxidative phosphorylation;ko01100 Metabolic pathways;
gene303	K02259	COX15, ctaA	ko00190 Oxidative phosphorylation;ko00860 Porphyrin and chlorophyll metabolism;ko01100 Metabolic pathways;ko01110 Biosynthesis of secondary metabolites;ko02020 Two-component system;
gene310	K00766	trpD	ko00400 Phenylalanine, tyrosine and tryptophan biosynthesis;ko01100 Metabolic pathways;ko01110 Biosynthesis of secondary metabolites;ko01130 Biosynthesis of antibiotics;ko01230 Biosynthesis of amino acids;
gene311	K15578	nrtC, nasD	ko00910 Nitrogen metabolism;ko02010 ABC transporters;
gene312	K15577	nrtB, nasE, cynB	ko00910 Nitrogen metabolism;ko02010 ABC transporters;
gene313	K15576	nrtA, nasF, cynA	ko00910 Nitrogen metabolism;ko02010 ABC transporters;
gene315	K16165	nagK	ko00350 Tyrosine metabolism;ko01100 Metabolic pathways;ko01120 Microbial metabolism in diverse environments;
gene316	K01801	nagL	ko00350 Tyrosine metabolism;ko01100 Metabolic pathways;ko01120 Microbial metabolism in diverse environments;
gene317	K03110	ftsY	ko02024 Quorum sensing;ko03060 Protein export;ko03070 Bacterial secretion system;
gene321	K00954	E2.7.7.3A, coaD, kdtB	ko00770 Pantothenate and CoA biosynthesis;ko01100 Metabolic pathways;
gene325	K02897	RP-L25, rplY	ko03010 Ribosome;
gene326	K00948	PRPS, prsA	ko00030 Pentose phosphate pathway;ko00230 Purine metabolism;ko01100 Metabolic pathways;ko01110 Biosynthesis of secondary metabolites;ko01120 Microbial metabolism in diverse environments;ko01130 Biosynthesis of antibiotics;ko01200 Carbon metabolism;ko01230 Biosynthesis of amino acids;
gene327	K14223	tRNA-Gln	ko00970 Aminoacyl-tRNA biosynthesis;
gene328	K00919	ispE	ko00900 Terpenoid backbone biosynthesis;ko01100 Metabolic pathways;ko01110 Biosynthesis of secondary metabolites;ko01130 Biosynthesis of antibiotics;
gene331	K10563	mutM, fpg	ko03410 Base excision repair;
gene333	K03575	mutY	ko03410 Base excision repair;
gene338	K02806	PTS-Ntr-EIIA, ptsN	ko02060 Phosphotransferase system (PTS);
gene340	K03092	rpoN	ko02020 Two-component system;ko05111 Biofilm formation - Vibrio cholerae;
gene341	K06861	lptB	ko02010 ABC transporters;
gene344	K03270	kdsC	ko00540 Lipopolysaccharide biosynthesis;ko01100 Metabolic pathways;
gene345	K06041	kdsD, kpsF	ko00540 Lipopolysaccharide biosynthesis;ko01100 Metabolic pathways;
gene349	K00759	APRT, apt	ko00230 Purine metabolism;ko01100 Metabolic pathways;
gene354	K03701	uvrA	ko03420 Nucleotide excision repair;
gene356	K03111	ssb	ko03030 DNA replication;ko03430 Mismatch repair;ko03440 Homologous recombination;
gene372	K00647	fabB	ko00061 Fatty acid biosynthesis;ko00780 Biotin metabolism;ko01100 Metabolic pathways;ko01212 Fatty acid metabolism;
gene391	K00851	E2.7.1.12, gntK, idnK	ko00030 Pentose phosphate pathway;ko01100 Metabolic pathways;ko01110 Biosynthesis of secondary metabolites;ko01120 Microbial metabolism in diverse environments;ko01130 Biosynthesis of antibiotics;ko01200 Carbon metabolism;
gene398	K06879	queF	ko00790 Folate biosynthesis;ko01100 Metabolic pathways;
gene399	K01754	E4.3.1.19, ilvA, tdcB	ko00260 Glycine, serine and threonine metabolism;ko00290 Valine, leucine and isoleucine biosynthesis;ko01100 Metabolic pathways;ko01110 Biosynthesis of secondary metabolites;ko01130 Biosynthesis of antibiotics;ko01200 Carbon metabolism;ko01230 Biosynthesis of amino acids;
gene407	K02471	bacA	ko02010 ABC transporters;
gene409	K03183	ubiE	ko00130 Ubiquinone and other terpenoid-quinone biosynthesis;ko01100 Metabolic pathways;ko01110 Biosynthesis of secondary metabolites;
gene417	K01876	aspS	ko00970 Aminoacyl-tRNA biosynthesis;
gene420	K06132	clsC	ko00564 Glycerophospholipid metabolism;ko01100 Metabolic pathways;
gene421	K01026	pct	ko00620 Pyruvate metabolism;ko00640 Propanoate metabolism;ko00643 Styrene degradation;ko01100 Metabolic pathways;ko01120 Microbial metabolism in diverse environments;
gene424	K07516	fadN	ko00071 Fatty acid degradation;ko00362 Benzoate degradation;ko00650 Butanoate metabolism;ko01100 Metabolic pathways;ko01120 Microbial metabolism in diverse environments;ko01200 Carbon metabolism;ko01212 Fatty acid metabolism;
gene425	K00632	fadA, fadI	ko00071 Fatty acid degradation;ko00280 Valine, leucine and isoleucine degradation;ko00281 Geraniol degradation;ko00362 Benzoate degradation;ko00592 alpha-Linolenic acid metabolism;ko00642 Ethylbenzene degradation;ko01100 Metabolic pathways;ko01110 Biosynthesis of secondary metabolites;ko01120 Microbial metabolism in diverse environments;ko01130 Biosynthesis of antibiotics;ko01212 Fatty acid metab…
gene428	K10806	yciA	ko01040 Biosynthesis of unsaturated fatty acids;
gene436	K00261	GLUD1_2, gdhA	ko00220 Arginine biosynthesis;ko00250 Alanine, aspartate and glutamate metabolism;ko00471 D-Glutamine and D-glutamate metabolism;ko00910 Nitrogen metabolism;ko01100 Metabolic pathways;ko01200 Carbon metabolism;
gene437	K10001	gltI, aatJ	ko02010 ABC transporters;ko02020 Two-component system;
gene438	K10003	gltJ, aatQ	ko02010 ABC transporters;ko02020 Two-component system;
gene439	K10002	gltK, aatM	ko02010 ABC transporters;ko02020 Two-component system;
gene440	K10004	gltL, aatP	ko02010 ABC transporters;ko02020 Two-component system;
gene441	K07008	egtC	ko00340 Histidine metabolism;
gene442	K07246	ttuC, dmlA	ko00630 Glyoxylate and dicarboxylate metabolism;ko00650 Butanoate metabolism;
gene443	K01465	URA4, pyrC	ko00240 Pyrimidine metabolism;ko01100 Metabolic pathways;
gene447	K02871	RP-L13, MRPL13, rplM	ko03010 Ribosome;
gene448	K02996	RP-S9, MRPS9, rpsI	ko03010 Ribosome;
gene453	K01866	YARS, tyrS	ko00970 Aminoacyl-tRNA biosynthesis;
gene455	K15634	gpmB	ko00010 Glycolysis / Gluconeogenesis;ko00260 Glycine, serine and threonine metabolism;ko00680 Methane metabolism;ko01100 Metabolic pathways;ko01110 Biosynthesis of secondary metabolites;ko01120 Microbial metabolism in diverse environments;ko01130 Biosynthesis of antibiotics;ko01200 Carbon metabolism;ko01230 Biosynthesis of amino acids;
gene457	K03551	ruvB	ko03440 Homologous recombination;
gene458	K03550	ruvA	ko03440 Homologous recombination;
gene459	K01126	E3.1.4.46, glpQ, ugpQ	ko00564 Glycerophospholipid metabolism;
gene460	K01159	ruvC	ko03440 Homologous recombination;
gene461	K00602	purH	ko00230 Purine metabolism;ko00670 One carbon pool by folate;ko01100 Metabolic pathways;ko01110 Biosynthesis of secondary metabolites;ko01130 Biosynthesis of antibiotics;
gene462	K03557	fis	ko05111 Biofilm formation - Vibrio cholerae;
gene464	K00285	dadA	ko00360 Phenylalanine metabolism;
gene465	K03185	ubiH	ko00130 Ubiquinone and other terpenoid-quinone biosynthesis;ko01100 Metabolic pathways;ko01110 Biosynthesis of secondary metabolites;
gene468	K00992	murU	ko00520 Amino sugar and nucleotide sugar metabolism;ko01100 Metabolic pathways;
gene471	K07102	amgK	ko00520 Amino sugar and nucleotide sugar metabolism;ko01100 Metabolic pathways;
gene474	K00097	pdxA	ko00750 Vitamin B6 metabolism;ko01100 Metabolic pathways;
gene477	K01759	GLO1, gloA	ko00620 Pyruvate metabolism;
gene483	K03429	ugtP	ko00561 Glycerolipid metabolism;ko01100 Metabolic pathways;
gene486	K00655	plsC	ko00561 Glycerolipid metabolism;ko00564 Glycerophospholipid metabolism;ko01100 Metabolic pathways;ko01110 Biosynthesis of secondary metabolites;
gene487	K03273	gmhB	ko00540 Lipopolysaccharide biosynthesis;ko01100 Metabolic pathways;
gene488	K01879	glyS	ko00970 Aminoacyl-tRNA biosynthesis;
gene490	K01878	glyQ	ko00970 Aminoacyl-tRNA biosynthesis;
gene501	K01897	ACSL, fadD	ko00061 Fatty acid biosynthesis;ko00071 Fatty acid degradation;ko01100 Metabolic pathways;ko01212 Fatty acid metabolism;ko02024 Quorum sensing;
gene502	K00626	E2.3.1.9, atoB	ko00071 Fatty acid degradation;ko00072 Synthesis and degradation of ketone bodies;ko00280 Valine, leucine and isoleucine degradation;ko00310 Lysine degradation;ko00362 Benzoate degradation;ko00380 Tryptophan metabolism;ko00620 Pyruvate metabolism;ko00630 Glyoxylate and dicarboxylate metabolism;ko00640 Propanoate metabolism;ko00650 Butanoate metabolism;ko00720 Carbon fixation pathways in prokaryot…
gene504	K00059	fabG	ko00061 Fatty acid biosynthesis;ko00333 Prodigiosin biosynthesis;ko00780 Biotin metabolism;ko01040 Biosynthesis of unsaturated fatty acids;ko01100 Metabolic pathways;ko01130 Biosynthesis of antibiotics;ko01212 Fatty acid metabolism;
gene505	K06445	fadE	ko00071 Fatty acid degradation;ko01100 Metabolic pathways;ko01212 Fatty acid metabolism;
gene510	K11927	rhlE	ko03018 RNA degradation;
gene516	K01996	livF	ko02010 ABC transporters;ko02024 Quorum sensing;
gene517	K01995	livG	ko02010 ABC transporters;ko02024 Quorum sensing;
gene519	K01997	livH	ko02010 ABC transporters;ko02024 Quorum sensing;
gene534	K14230	tRNA-Met	ko00970 Aminoacyl-tRNA biosynthesis;
gene537	K07649	tctE	ko02020 Two-component system;
gene539	K03553	recA	ko03440 Homologous recombination;
gene542	K01903	sucC	ko00020 Citrate cycle (TCA cycle);ko00640 Propanoate metabolism;ko00660 C5-Branched dibasic acid metabolism;ko00720 Carbon fixation pathways in prokaryotes;ko01100 Metabolic pathways;ko01110 Biosynthesis of secondary metabolites;ko01120 Microbial metabolism in diverse environments;ko01130 Biosynthesis of antibiotics;ko01200 Carbon metabolism;
gene543	K01902	sucD	ko00020 Citrate cycle (TCA cycle);ko00640 Propanoate metabolism;ko00660 C5-Branched dibasic acid metabolism;ko00720 Carbon fixation pathways in prokaryotes;ko01100 Metabolic pathways;ko01110 Biosynthesis of secondary metabolites;ko01120 Microbial metabolism in diverse environments;ko01130 Biosynthesis of antibiotics;ko01200 Carbon metabolism;
gene546	K02650	pilA	ko02020 Two-component system;
gene549	K03637	moaC, CNX3	ko00790 Folate biosynthesis;ko01100 Metabolic pathways;ko04122 Sulfur relay system;
gene554	K02843	waaF, rfaF	ko00540 Lipopolysaccharide biosynthesis;ko01100 Metabolic pathways;
gene559	K00927	PGK, pgk	ko00010 Glycolysis / Gluconeogenesis;ko00710 Carbon fixation in photosynthetic organisms;ko01100 Metabolic pathways;ko01110 Biosynthesis of secondary metabolites;ko01120 Microbial metabolism in diverse environments;ko01130 Biosynthesis of antibiotics;ko01200 Carbon metabolism;ko01230 Biosynthesis of amino acids;
gene560	K00873	PK, pyk	ko00010 Glycolysis / Gluconeogenesis;ko00230 Purine metabolism;ko00620 Pyruvate metabolism;ko01100 Metabolic pathways;ko01110 Biosynthesis of secondary metabolites;ko01120 Microbial metabolism in diverse environments;ko01130 Biosynthesis of antibiotics;ko01200 Carbon metabolism;ko01230 Biosynthesis of amino acids;
gene561	K01624	FBA, fbaA	ko00010 Glycolysis / Gluconeogenesis;ko00030 Pentose phosphate pathway;ko00051 Fructose and mannose metabolism;ko00680 Methane metabolism;ko00710 Carbon fixation in photosynthetic organisms;ko01100 Metabolic pathways;ko01110 Biosynthesis of secondary metabolites;ko01120 Microbial metabolism in diverse environments;ko01130 Biosynthesis of antibiotics;ko01200 Carbon metabolism;ko01230 Biosynthesis …
gene562	K01923	purC	ko00230 Purine metabolism;ko01100 Metabolic pathways;ko01110 Biosynthesis of secondary metabolites;ko01130 Biosynthesis of antibiotics;
gene563	K01588	purE	ko00230 Purine metabolism;ko01100 Metabolic pathways;ko01110 Biosynthesis of secondary metabolites;ko01130 Biosynthesis of antibiotics;
gene564	K01589	purK	ko00230 Purine metabolism;ko01100 Metabolic pathways;ko01110 Biosynthesis of secondary metabolites;ko01130 Biosynthesis of antibiotics;
gene569	K07259	dacB	ko00550 Peptidoglycan biosynthesis;
gene574	K06162	phnM	ko00440 Phosphonate and phosphinate metabolism;
gene576	K03406	mcp	ko02020 Two-component system;ko02030 Bacterial chemotaxis;
gene578	K02433	gatA, QRSL1	ko00970 Aminoacyl-tRNA biosynthesis;ko01100 Metabolic pathways;
gene582	K01999	livK	ko02010 ABC transporters;ko02024 Quorum sensing;
gene596	K01070	frmB, ESD, fghA	ko00680 Methane metabolism;ko01120 Microbial metabolism in diverse environments;ko01200 Carbon metabolism;
gene597	K00121	frmA, ADH5, adhC	ko00010 Glycolysis / Gluconeogenesis;ko00071 Fatty acid degradation;ko00350 Tyrosine metabolism;ko00625 Chloroalkane and chloroalkene degradation;ko00626 Naphthalene degradation;ko00680 Methane metabolism;ko01100 Metabolic pathways;ko01110 Biosynthesis of secondary metabolites;ko01120 Microbial metabolism in diverse environments;ko01130 Biosynthesis of antibiotics;ko01200 Carbon metabolism;ko0122…
gene598	K03406	mcp	ko02020 Two-component system;ko02030 Bacterial chemotaxis;
gene599	K00799	GST, gst	ko00480 Glutathione metabolism;ko00983 Drug metabolism - other enzymes;
gene640	K04077	groEL, HSPD1	ko03018 RNA degradation;ko05134 Legionellosis;ko05152 Tuberculosis;
gene648	K00721	DPM1	ko01100 Metabolic pathways;
gene658	K02651	flp, pilA	ko04112 Cell cycle - Caulobacter;
gene663	K01714	dapA	ko00261 Monobactam biosynthesis;ko00300 Lysine biosynthesis;ko01100 Metabolic pathways;ko01110 Biosynthesis of secondary metabolites;ko01120 Microbial metabolism in diverse environments;ko01130 Biosynthesis of antibiotics;ko01230 Biosynthesis of amino acids;
gene664	K01845	hemL	ko00860 Porphyrin and chlorophyll metabolism;ko01100 Metabolic pathways;ko01110 Biosynthesis of secondary metabolites;ko01120 Microbial metabolism in diverse environments;
gene666	K02657	pilG	ko02020 Two-component system;ko02025 Biofilm formation - Pseudomonas aeruginosa;
gene667	K02658	pilH	ko02020 Two-component system;ko02025 Biofilm formation - Pseudomonas aeruginosa;
gene668	K02659	pilI	ko02020 Two-component system;ko02025 Biofilm formation - Pseudomonas aeruginosa;
gene669	K02660	pilJ	ko02020 Two-component system;ko02025 Biofilm formation - Pseudomonas aeruginosa;
gene670	K02487	pilL	ko02020 Two-component system;
gene675	K02825	pyrR	ko00240 Pyrimidine metabolism;ko01100 Metabolic pathways;
gene676	K00609	pyrB, PYR2	ko00240 Pyrimidine metabolism;ko00250 Alanine, aspartate and glutamate metabolism;ko01100 Metabolic pathways;
gene677	K01465	URA4, pyrC	ko00240 Pyrimidine metabolism;ko01100 Metabolic pathways;
gene678	K00655	plsC	ko00561 Glycerolipid metabolism;ko00564 Glycerophospholipid metabolism;ko01100 Metabolic pathways;ko01110 Biosynthesis of secondary metabolites;
gene679	K01525	apaH	ko00230 Purine metabolism;
gene680	K01710	E4.2.1.46, rfbB, rffG	ko00521 Streptomycin biosynthesis;ko00523 Polyketide sugar unit biosynthesis;ko00525 Acarbose and validamycin biosynthesis;ko01055 Biosynthesis of vancomycin group antibiotics;ko01130 Biosynthesis of antibiotics;
gene682	K00973	E2.7.7.24, rfbA, rffH	ko00521 Streptomycin biosynthesis;ko00523 Polyketide sugar unit biosynthesis;ko00525 Acarbose and validamycin biosynthesis;ko01130 Biosynthesis of antibiotics;
gene684	K02474	wbpO	ko00520 Amino sugar and nucleotide sugar metabolism;
gene689	K01953	asnB, ASNS	ko00250 Alanine, aspartate and glutamate metabolism;ko01100 Metabolic pathways;ko01110 Biosynthesis of secondary metabolites;
gene697	K15778	pmm-pgm	ko00010 Glycolysis / Gluconeogenesis;ko00030 Pentose phosphate pathway;ko00051 Fructose and mannose metabolism;ko00052 Galactose metabolism;ko00230 Purine metabolism;ko00500 Starch and sucrose metabolism;ko00520 Amino sugar and nucleotide sugar metabolism;ko00521 Streptomycin biosynthesis;ko01100 Metabolic pathways;ko01110 Biosynthesis of secondary metabolites;ko01120 Microbial metabolism in dive…
gene698	K02841	waaC, rfaC	ko00540 Lipopolysaccharide biosynthesis;ko01100 Metabolic pathways;
gene699	K02527	kdtA, waaA	ko00540 Lipopolysaccharide biosynthesis;ko01100 Metabolic pathways;
gene701	K12340	tolC	ko01501 beta-Lactam resistance;ko01503 Cationic antimicrobial peptide (CAMP) resistance;ko02020 Two-component system;ko03070 Bacterial secretion system;ko04626 Plant-pathogen interaction;ko05133 Pertussis;
gene707	K06153	bacA	ko00550 Peptidoglycan biosynthesis;
gene710	K00507	SCD, desC	ko01040 Biosynthesis of unsaturated fatty acids;ko01212 Fatty acid metabolism;
gene712	K14225	tRNA-Gly	ko00970 Aminoacyl-tRNA biosynthesis;
gene723	K00832	tyrB	ko00270 Cysteine and methionine metabolism;ko00350 Tyrosine metabolism;ko00360 Phenylalanine metabolism;ko00400 Phenylalanine, tyrosine and tryptophan biosynthesis;ko00401 Novobiocin biosynthesis;ko01100 Metabolic pathways;ko01110 Biosynthesis of secondary metabolites;ko01130 Biosynthesis of antibiotics;ko01230 Biosynthesis of amino acids;
gene727	K01907	AACS, acsA	ko00280 Valine, leucine and isoleucine degradation;ko00650 Butanoate metabolism;
gene728	K00135	gabD	ko00250 Alanine, aspartate and glutamate metabolism;ko00310 Lysine degradation;ko00350 Tyrosine metabolism;ko00650 Butanoate metabolism;ko00760 Nicotinate and nicotinamide metabolism;ko01100 Metabolic pathways;ko01120 Microbial metabolism in diverse environments;
gene729	K03182	ubiD	ko00130 Ubiquinone and other terpenoid-quinone biosynthesis;ko01100 Metabolic pathways;ko01110 Biosynthesis of secondary metabolites;
gene733	K00794	ribH, RIB4	ko00740 Riboflavin metabolism;ko01100 Metabolic pathways;ko01110 Biosynthesis of secondary metabolites;
gene734	K14652	ribBA	ko00740 Riboflavin metabolism;ko00790 Folate biosynthesis;ko01100 Metabolic pathways;ko01110 Biosynthesis of secondary metabolites;
gene735	K00793	ribE, RIB5	ko00740 Riboflavin metabolism;ko01100 Metabolic pathways;ko01110 Biosynthesis of secondary metabolites;
gene736	K11752	ribD	ko00740 Riboflavin metabolism;ko01100 Metabolic pathways;ko01110 Biosynthesis of secondary metabolites;ko02024 Quorum sensing;
gene750	K00600	glyA, SHMT	ko00260 Glycine, serine and threonine metabolism;ko00460 Cyanoamino acid metabolism;ko00630 Glyoxylate and dicarboxylate metabolism;ko00670 One carbon pool by folate;ko00680 Methane metabolism;ko01100 Metabolic pathways;ko01110 Biosynthesis of secondary metabolites;ko01120 Microbial metabolism in diverse environments;ko01130 Biosynthesis of antibiotics;ko01200 Carbon metabolism;ko01230 Biosynthes…
gene751	K16066	ydfG	ko00240 Pyrimidine metabolism;ko00260 Glycine, serine and threonine metabolism;ko01100 Metabolic pathways;
gene753	K03562	tolQ	ko01120 Microbial metabolism in diverse environments;
gene759	K06920	queC	ko00790 Folate biosynthesis;ko01100 Metabolic pathways;
gene761	K14229	tRNA-Lys	ko00970 Aminoacyl-tRNA biosynthesis;
gene764	K03119	tauD	ko00430 Taurine and hypotaurine metabolism;ko00920 Sulfur metabolism;
gene767	K02013	ABC.FEV.A	ko02010 ABC transporters;
gene772	K11188	PRDX6	ko01100 Metabolic pathways;ko01110 Biosynthesis of secondary metabolites;
gene774	K00252	GCDH, gcdH	ko00071 Fatty acid degradation;ko00310 Lysine degradation;ko00362 Benzoate degradation;ko00380 Tryptophan metabolism;ko01100 Metabolic pathways;ko01120 Microbial metabolism in diverse environments;ko01130 Biosynthesis of antibiotics;
gene776	K00453	TDO2, kynA	ko00380 Tryptophan metabolism;ko01100 Metabolic pathways;
gene777	K01556	KYNU, kynU	ko00380 Tryptophan metabolism;ko01100 Metabolic pathways;
gene778	K07130	kynB	ko00380 Tryptophan metabolism;ko00630 Glyoxylate and dicarboxylate metabolism;ko01100 Metabolic pathways;
gene785	K00275	pdxH, PNPO	ko00750 Vitamin B6 metabolism;ko01100 Metabolic pathways;ko01120 Microbial metabolism in diverse environments;
gene797	K07232	CHAC, chaC	ko00480 Glutathione metabolism;
gene798	K14222	tRNA-Cys	ko00970 Aminoacyl-tRNA biosynthesis;
gene806	K01886	QARS, glnS	ko00970 Aminoacyl-tRNA biosynthesis;ko01100 Metabolic pathways;
gene808	K01046	lip, TGL2	ko00561 Glycerolipid metabolism;ko01100 Metabolic pathways;
gene809	K07793	tctA	ko02020 Two-component system;
gene813	K01872	AARS, alaS	ko00970 Aminoacyl-tRNA biosynthesis;
gene820	K00285	dadA	ko00360 Phenylalanine metabolism;
gene821	K10001	gltI, aatJ	ko02010 ABC transporters;ko02020 Two-component system;
gene828	K01031	pcaI	ko00362 Benzoate degradation;ko01100 Metabolic pathways;ko01120 Microbial metabolism in diverse environments;
gene829	K01032	pcaJ	ko00362 Benzoate degradation;ko01100 Metabolic pathways;ko01120 Microbial metabolism in diverse environments;
gene830	K00632	fadA, fadI	ko00071 Fatty acid degradation;ko00280 Valine, leucine and isoleucine degradation;ko00281 Geraniol degradation;ko00362 Benzoate degradation;ko00592 alpha-Linolenic acid metabolism;ko00642 Ethylbenzene degradation;ko01100 Metabolic pathways;ko01110 Biosynthesis of secondary metabolites;ko01120 Microbial metabolism in diverse environments;ko01130 Biosynthesis of antibiotics;ko01212 Fatty acid metab…
gene831	K01857	pcaB	ko00362 Benzoate degradation;ko01100 Metabolic pathways;ko01120 Microbial metabolism in diverse environments;ko01220 Degradation of aromatic compounds;
gene832	K01055	pcaD	ko00362 Benzoate degradation;ko01100 Metabolic pathways;ko01120 Microbial metabolism in diverse environments;ko01220 Degradation of aromatic compounds;
gene833	K01607	pcaC	ko00362 Benzoate degradation;ko01100 Metabolic pathways;ko01120 Microbial metabolism in diverse environments;ko01220 Degradation of aromatic compounds;
gene834	K01997	livH	ko02010 ABC transporters;ko02024 Quorum sensing;
gene835	K01998	livM	ko02010 ABC transporters;ko02024 Quorum sensing;
gene836	K01995	livG	ko02010 ABC transporters;ko02024 Quorum sensing;
gene837	K01996	livF	ko02010 ABC transporters;ko02024 Quorum sensing;
gene838	K01999	livK	ko02010 ABC transporters;ko02024 Quorum sensing;
gene840	K00481	pobA	ko00362 Benzoate degradation;ko01100 Metabolic pathways;ko01120 Microbial metabolism in diverse environments;ko01220 Degradation of aromatic compounds;
gene841	K01884	cysS1	ko00970 Aminoacyl-tRNA biosynthesis;
gene845	K00963	UGP2, galU, galF	ko00040 Pentose and glucuronate interconversions;ko00052 Galactose metabolism;ko00500 Starch and sucrose metabolism;ko00520 Amino sugar and nucleotide sugar metabolism;ko01100 Metabolic pathways;ko01130 Biosynthesis of antibiotics;
gene846	K01873	VARS, valS	ko00970 Aminoacyl-tRNA biosynthesis;
gene847	K03657	uvrD, pcrA	ko03420 Nucleotide excision repair;ko03430 Mismatch repair;
gene849	K02204	thrB2	ko00260 Glycine, serine and threonine metabolism;ko01100 Metabolic pathways;ko01110 Biosynthesis of secondary metabolites;ko01120 Microbial metabolism in diverse environments;ko01230 Biosynthesis of amino acids;
gene851	K06966	ppnN	ko00230 Purine metabolism;ko00240 Pyrimidine metabolism;
gene852	K02335	polA	ko00230 Purine metabolism;ko00240 Pyrimidine metabolism;ko01100 Metabolic pathways;ko03030 DNA replication;ko03410 Base excision repair;ko03420 Nucleotide excision repair;ko03440 Homologous recombination;
gene853	K03885	ndh	ko00190 Oxidative phosphorylation;
gene854	K01061	E3.1.1.45	ko00361 Chlorocyclohexane and chlorobenzene degradation;ko00364 Fluorobenzoate degradation;ko00623 Toluene degradation;ko01100 Metabolic pathways;ko01110 Biosynthesis of secondary metabolites;ko01120 Microbial metabolism in diverse environments;ko01130 Biosynthesis of antibiotics;
gene856	K01011	TST, MPST, sseA	ko00270 Cysteine and methionine metabolism;ko00920 Sulfur metabolism;ko01100 Metabolic pathways;ko01120 Microbial metabolism in diverse environments;ko04122 Sulfur relay system;
gene858	K00499	CMO	ko00260 Glycine, serine and threonine metabolism;
gene859	K03602	xseB	ko03430 Mismatch repair;
gene860	K00795	ispA	ko00900 Terpenoid backbone biosynthesis;ko01100 Metabolic pathways;ko01110 Biosynthesis of secondary metabolites;ko01130 Biosynthesis of antibiotics;
gene861	K01662	dxs	ko00730 Thiamine metabolism;ko00900 Terpenoid backbone biosynthesis;ko01100 Metabolic pathways;ko01110 Biosynthesis of secondary metabolites;ko01130 Biosynthesis of antibiotics;
gene862	K09007	folE2	ko00790 Folate biosynthesis;ko01100 Metabolic pathways;
gene866	K02316	dnaG	ko03030 DNA replication;
gene868	K14230	tRNA-Met	ko00970 Aminoacyl-tRNA biosynthesis;
gene874	K01999	livK	ko02010 ABC transporters;ko02024 Quorum sensing;
gene875	K11263	bccA, pccA	ko00061 Fatty acid biosynthesis;ko00280 Valine, leucine and isoleucine degradation;ko00620 Pyruvate metabolism;ko00630 Glyoxylate and dicarboxylate metabolism;ko00640 Propanoate metabolism;ko01100 Metabolic pathways;ko01110 Biosynthesis of secondary metabolites;ko01120 Microbial metabolism in diverse environments;ko01130 Biosynthesis of antibiotics;ko01200 Carbon metabolism;ko01212 Fatty acid met…
gene879	K11927	rhlE	ko03018 RNA degradation;
gene883	K03809	wrbA	ko00130 Ubiquinone and other terpenoid-quinone biosynthesis;ko01110 Biosynthesis of secondary metabolites;
gene885	K02337	dnaE	ko00230 Purine metabolism;ko00240 Pyrimidine metabolism;ko01100 Metabolic pathways;ko03030 DNA replication;ko03430 Mismatch repair;ko03440 Homologous recombination;
gene887	K02847	waaL, rfaL	ko00540 Lipopolysaccharide biosynthesis;ko01100 Metabolic pathways;
gene891	K11085	msbA	ko02010 ABC transporters;
gene894	K01576	mdlC	ko00627 Aminobenzoate degradation;ko01120 Microbial metabolism in diverse environments;
gene895	K00141	xylC	ko00622 Xylene degradation;ko00623 Toluene degradation;ko00627 Aminobenzoate degradation;ko01100 Metabolic pathways;ko01120 Microbial metabolism in diverse environments;ko01220 Degradation of aromatic compounds;
gene896	K00077	panE, apbA	ko00770 Pantothenate and CoA biosynthesis;ko01100 Metabolic pathways;ko01110 Biosynthesis of secondary metabolites;
gene903	K00969	nadD	ko00760 Nicotinate and nicotinamide metabolism;ko01100 Metabolic pathways;
gene904	K00228	CPOX, hemF	ko00860 Porphyrin and chlorophyll metabolism;ko01100 Metabolic pathways;ko01110 Biosynthesis of secondary metabolites;
gene905	K01945	purD	ko00230 Purine metabolism;ko01100 Metabolic pathways;ko01110 Biosynthesis of secondary metabolites;ko01130 Biosynthesis of antibiotics;
gene909	K00761	upp, UPRT	ko00240 Pyrimidine metabolism;ko01100 Metabolic pathways;
gene912	K00059	fabG	ko00061 Fatty acid biosynthesis;ko00333 Prodigiosin biosynthesis;ko00780 Biotin metabolism;ko01040 Biosynthesis of unsaturated fatty acids;ko01100 Metabolic pathways;ko01130 Biosynthesis of antibiotics;ko01212 Fatty acid metabolism;
gene913	K01734	mgsA	ko00640 Propanoate metabolism;ko01120 Microbial metabolism in diverse environments;
gene936	K14233	tRNA-Ser	ko00970 Aminoacyl-tRNA biosynthesis;
gene937	K02495	hemN, hemZ	ko00860 Porphyrin and chlorophyll metabolism;ko01100 Metabolic pathways;ko01110 Biosynthesis of secondary metabolites;
gene938	K02428	rdgB	ko00230 Purine metabolism;
gene943	K00942	E2.7.4.8, gmk	ko00230 Purine metabolism;ko01100 Metabolic pathways;
gene944	K03060	rpoZ	ko00230 Purine metabolism;ko00240 Pyrimidine metabolism;ko01100 Metabolic pathways;ko03020 RNA polymerase;
gene946	K00951	relA	ko00230 Purine metabolism;
gene947	K14219	tRNA-Arg	ko00970 Aminoacyl-tRNA biosynthesis;
gene948	K14219	tRNA-Arg	ko00970 Aminoacyl-tRNA biosynthesis;
gene951	K03566	gcvA	ko02026 Biofilm formation - Escherichia coli;
gene975	K14234	tRNA-Thr	ko00970 Aminoacyl-tRNA biosynthesis;
gene976	K03841	FBP, fbp	ko00010 Glycolysis / Gluconeogenesis;ko00030 Pentose phosphate pathway;ko00051 Fructose and mannose metabolism;ko00680 Methane metabolism;ko00710 Carbon fixation in photosynthetic organisms;ko01100 Metabolic pathways;ko01110 Biosynthesis of secondary metabolites;ko01120 Microbial metabolism in diverse environments;ko01130 Biosynthesis of antibiotics;ko01200 Carbon metabolism;
gene977	K01256	pepN	ko00480 Glutathione metabolism;ko01100 Metabolic pathways;
gene979	K00029	E1.1.1.40, maeB	ko00620 Pyruvate metabolism;ko00710 Carbon fixation in photosynthetic organisms;ko01100 Metabolic pathways;ko01120 Microbial metabolism in diverse environments;ko01200 Carbon metabolism;
gene982	K13485	PRHOXNB, URAD	ko00230 Purine metabolism;ko01100 Metabolic pathways;
gene983	K01452	E3.5.1.41	ko00520 Amino sugar and nucleotide sugar metabolism;ko01100 Metabolic pathways;
gene987	K07127	uraH, pucM, hiuH	ko00230 Purine metabolism;ko01100 Metabolic pathways;ko01120 Microbial metabolism in diverse environments;
gene990	K01487	E3.5.4.3, guaD	ko00230 Purine metabolism;ko01100 Metabolic pathways;
gene991	K01488	add, ADA	ko00230 Purine metabolism;ko01100 Metabolic pathways;
gene993	K13482	xdhB	ko00230 Purine metabolism;ko01100 Metabolic pathways;ko01120 Microbial metabolism in diverse environments;
gene994	K13481	xdhA	ko00230 Purine metabolism;ko01100 Metabolic pathways;ko01120 Microbial metabolism in diverse environments;
gene996	K05772	tupA, vupA	ko02010 ABC transporters;
gene1002	K06966	ppnN	ko00230 Purine metabolism;ko00240 Pyrimidine metabolism;
gene1004	K00901	dgkA, DGK	ko00561 Glycerolipid metabolism;ko00564 Glycerophospholipid metabolism;ko01100 Metabolic pathways;ko01110 Biosynthesis of secondary metabolites;
gene1012	K01652	E2.2.1.6L, ilvB, ilvG, ilvI	ko00290 Valine, leucine and isoleucine biosynthesis;ko00650 Butanoate metabolism;ko00660 C5-Branched dibasic acid metabolism;ko00770 Pantothenate and CoA biosynthesis;ko01100 Metabolic pathways;ko01110 Biosynthesis of secondary metabolites;ko01130 Biosynthesis of antibiotics;ko01210 2-Oxocarboxylic acid metabolism;ko01230 Biosynthesis of amino acids;
gene1013	K01653	E2.2.1.6S, ilvH, ilvN	ko00290 Valine, leucine and isoleucine biosynthesis;ko00650 Butanoate metabolism;ko00660 C5-Branched dibasic acid metabolism;ko00770 Pantothenate and CoA biosynthesis;ko01100 Metabolic pathways;ko01110 Biosynthesis of secondary metabolites;ko01130 Biosynthesis of antibiotics;ko01210 2-Oxocarboxylic acid metabolism;ko01230 Biosynthesis of amino acids;
gene1014	K00053	ilvC	ko00290 Valine, leucine and isoleucine biosynthesis;ko00770 Pantothenate and CoA biosynthesis;ko01100 Metabolic pathways;ko01110 Biosynthesis of secondary metabolites;ko01130 Biosynthesis of antibiotics;ko01210 2-Oxocarboxylic acid metabolism;ko01230 Biosynthesis of amino acids;
gene1015	K01613	psd, PISD	ko00564 Glycerophospholipid metabolism;ko01100 Metabolic pathways;ko01110 Biosynthesis of secondary metabolites;
gene1016	K17103	CHO1, pssA	ko00260 Glycine, serine and threonine metabolism;ko00564 Glycerophospholipid metabolism;ko01100 Metabolic pathways;ko01110 Biosynthesis of secondary metabolites;
gene1017	K01649	leuA, IMS	ko00290 Valine, leucine and isoleucine biosynthesis;ko00620 Pyruvate metabolism;ko01100 Metabolic pathways;ko01110 Biosynthesis of secondary metabolites;ko01210 2-Oxocarboxylic acid metabolism;ko01230 Biosynthesis of amino acids;
gene1019	K01999	livK	ko02010 ABC transporters;ko02024 Quorum sensing;
gene1020	K02956	RP-S15, MRPS15, rpsO	ko03010 Ribosome;
gene1021	K00962	pnp, PNPT1	ko00230 Purine metabolism;ko00240 Pyrimidine metabolism;ko03018 RNA degradation;
gene1024	K01803	TPI, tpiA	ko00010 Glycolysis / Gluconeogenesis;ko00051 Fructose and mannose metabolism;ko00562 Inositol phosphate metabolism;ko00710 Carbon fixation in photosynthetic organisms;ko01100 Metabolic pathways;ko01110 Biosynthesis of secondary metabolites;ko01120 Microbial metabolism in diverse environments;ko01130 Biosynthesis of antibiotics;ko01200 Carbon metabolism;ko01230 Biosynthesis of amino acids;
gene1025	K03075	secG	ko02024 Quorum sensing;ko03060 Protein export;ko03070 Bacterial secretion system;
gene1026	K14228	tRNA-Leu	ko00970 Aminoacyl-tRNA biosynthesis;
gene1027	K00330	nuoA	ko00190 Oxidative phosphorylation;ko01100 Metabolic pathways;
gene1028	K00331	nuoB	ko00190 Oxidative phosphorylation;ko01100 Metabolic pathways;
gene1029	K00332	nuoC	ko00190 Oxidative phosphorylation;ko01100 Metabolic pathways;
gene1030	K00333	nuoD	ko00190 Oxidative phosphorylation;ko01100 Metabolic pathways;
gene1031	K00334	nuoE	ko00190 Oxidative phosphorylation;ko01100 Metabolic pathways;
gene1032	K00335	nuoF	ko00190 Oxidative phosphorylation;ko01100 Metabolic pathways;
gene1033	K00336	nuoG	ko00190 Oxidative phosphorylation;ko01100 Metabolic pathways;
gene1034	K00337	nuoH	ko00190 Oxidative phosphorylation;ko01100 Metabolic pathways;
gene1035	K00338	nuoI	ko00190 Oxidative phosphorylation;ko01100 Metabolic pathways;
gene1036	K00339	nuoJ	ko00190 Oxidative phosphorylation;ko01100 Metabolic pathways;
gene1037	K00340	nuoK	ko00190 Oxidative phosphorylation;ko01100 Metabolic pathways;
gene1038	K00341	nuoL	ko00190 Oxidative phosphorylation;ko01100 Metabolic pathways;
gene1039	K00342	nuoM	ko00190 Oxidative phosphorylation;ko01100 Metabolic pathways;
gene1040	K00343	nuoN	ko00190 Oxidative phosphorylation;ko01100 Metabolic pathways;
gene1042	K01515	nudF	ko00230 Purine metabolism;
gene1045	K00249	ACADM, acd	ko00071 Fatty acid degradation;ko00280 Valine, leucine and isoleucine degradation;ko00410 beta-Alanine metabolism;ko00640 Propanoate metabolism;ko01100 Metabolic pathways;ko01110 Biosynthesis of secondary metabolites;ko01130 Biosynthesis of antibiotics;ko01200 Carbon metabolism;ko01212 Fatty acid metabolism;
gene1048	K11959	urtA	ko02010 ABC transporters;
gene1049	K11960	urtB	ko02010 ABC transporters;
gene1050	K11961	urtC	ko02010 ABC transporters;
gene1051	K11962	urtD	ko02010 ABC transporters;
gene1052	K11963	urtE	ko02010 ABC transporters;
gene1054	K01430	ureA	ko00220 Arginine biosynthesis;ko00230 Purine metabolism;ko00791 Atrazine degradation;ko01100 Metabolic pathways;ko01120 Microbial metabolism in diverse environments;
gene1056	K01429	ureB	ko00220 Arginine biosynthesis;ko00230 Purine metabolism;ko00791 Atrazine degradation;ko01100 Metabolic pathways;ko01120 Microbial metabolism in diverse environments;
gene1057	K01428	ureC	ko00220 Arginine biosynthesis;ko00230 Purine metabolism;ko00791 Atrazine degradation;ko01100 Metabolic pathways;ko01120 Microbial metabolism in diverse environments;ko05120 Epithelial cell signaling in Helicobacter pylori infection;
gene1067	K00799	GST, gst	ko00480 Glutathione metabolism;ko00983 Drug metabolism - other enzymes;
gene1068	K00249	ACADM, acd	ko00071 Fatty acid degradation;ko00280 Valine, leucine and isoleucine degradation;ko00410 beta-Alanine metabolism;ko00640 Propanoate metabolism;ko01100 Metabolic pathways;ko01110 Biosynthesis of secondary metabolites;ko01130 Biosynthesis of antibiotics;ko01200 Carbon metabolism;ko01212 Fatty acid metabolism;
gene1076	K15634	gpmB	ko00010 Glycolysis / Gluconeogenesis;ko00260 Glycine, serine and threonine metabolism;ko00680 Methane metabolism;ko01100 Metabolic pathways;ko01110 Biosynthesis of secondary metabolites;ko01120 Microbial metabolism in diverse environments;ko01130 Biosynthesis of antibiotics;ko01200 Carbon metabolism;ko01230 Biosynthesis of amino acids;
gene1078	K00074	paaH, hbd, fadB, mmgB	ko00360 Phenylalanine metabolism;ko00362 Benzoate degradation;ko00650 Butanoate metabolism;ko01100 Metabolic pathways;ko01120 Microbial metabolism in diverse environments;
gene1079	K00799	GST, gst	ko00480 Glutathione metabolism;ko00983 Drug metabolism - other enzymes;
gene1085	K02035	ABC.PE.S	ko02024 Quorum sensing;
gene1089	K01681	ACO, acnA	ko00020 Citrate cycle (TCA cycle);ko00630 Glyoxylate and dicarboxylate metabolism;ko00720 Carbon fixation pathways in prokaryotes;ko01100 Metabolic pathways;ko01110 Biosynthesis of secondary metabolites;ko01120 Microbial metabolism in diverse environments;ko01130 Biosynthesis of antibiotics;ko01200 Carbon metabolism;ko01210 2-Oxocarboxylic acid metabolism;ko01230 Biosynthesis of amino acids;
gene1090	K01720	prpD	ko00640 Propanoate metabolism;
gene1092	K03417	prpB	ko00640 Propanoate metabolism;
gene1093	K01644	citE	ko02020 Two-component system;
gene1094	K00024	mdh	ko00020 Citrate cycle (TCA cycle);ko00270 Cysteine and methionine metabolism;ko00620 Pyruvate metabolism;ko00630 Glyoxylate and dicarboxylate metabolism;ko00680 Methane metabolism;ko00710 Carbon fixation in photosynthetic organisms;ko00720 Carbon fixation pathways in prokaryotes;ko01100 Metabolic pathways;ko01110 Biosynthesis of secondary metabolites;ko01120 Microbial metabolism in diverse enviro…
gene1096	K00241	sdhC, frdC	ko00020 Citrate cycle (TCA cycle);ko00190 Oxidative phosphorylation;ko00650 Butanoate metabolism;ko00720 Carbon fixation pathways in prokaryotes;ko01100 Metabolic pathways;ko01110 Biosynthesis of secondary metabolites;ko01120 Microbial metabolism in diverse environments;ko01130 Biosynthesis of antibiotics;ko01200 Carbon metabolism;
gene1097	K00242	sdhD, frdD	ko00020 Citrate cycle (TCA cycle);ko00190 Oxidative phosphorylation;ko00650 Butanoate metabolism;ko00720 Carbon fixation pathways in prokaryotes;ko01100 Metabolic pathways;ko01110 Biosynthesis of secondary metabolites;ko01120 Microbial metabolism in diverse environments;ko01130 Biosynthesis of antibiotics;ko01200 Carbon metabolism;
gene1098	K00239	sdhA, frdA	ko00020 Citrate cycle (TCA cycle);ko00190 Oxidative phosphorylation;ko00650 Butanoate metabolism;ko00720 Carbon fixation pathways in prokaryotes;ko01100 Metabolic pathways;ko01110 Biosynthesis of secondary metabolites;ko01120 Microbial metabolism in diverse environments;ko01130 Biosynthesis of antibiotics;ko01200 Carbon metabolism;ko05134 Legionellosis;
gene1099	K00240	sdhB, frdB	ko00020 Citrate cycle (TCA cycle);ko00190 Oxidative phosphorylation;ko00650 Butanoate metabolism;ko00720 Carbon fixation pathways in prokaryotes;ko01100 Metabolic pathways;ko01110 Biosynthesis of secondary metabolites;ko01120 Microbial metabolism in diverse environments;ko01130 Biosynthesis of antibiotics;ko01200 Carbon metabolism;
gene1101	K01647	CS, gltA	ko00020 Citrate cycle (TCA cycle);ko00630 Glyoxylate and dicarboxylate metabolism;ko01100 Metabolic pathways;ko01110 Biosynthesis of secondary metabolites;ko01120 Microbial metabolism in diverse environments;ko01130 Biosynthesis of antibiotics;ko01200 Carbon metabolism;ko01210 2-Oxocarboxylic acid metabolism;ko01230 Biosynthesis of amino acids;
gene1102	K01703	leuC, IPMI-L	ko00290 Valine, leucine and isoleucine biosynthesis;ko00660 C5-Branched dibasic acid metabolism;ko01100 Metabolic pathways;ko01110 Biosynthesis of secondary metabolites;ko01210 2-Oxocarboxylic acid metabolism;ko01230 Biosynthesis of amino acids;
gene1103	K01704	leuD, IPMI-S	ko00290 Valine, leucine and isoleucine biosynthesis;ko00660 C5-Branched dibasic acid metabolism;ko01100 Metabolic pathways;ko01110 Biosynthesis of secondary metabolites;ko01210 2-Oxocarboxylic acid metabolism;ko01230 Biosynthesis of amino acids;
gene1104	K00052	leuB, IMDH	ko00290 Valine, leucine and isoleucine biosynthesis;ko00660 C5-Branched dibasic acid metabolism;ko01100 Metabolic pathways;ko01110 Biosynthesis of secondary metabolites;ko01210 2-Oxocarboxylic acid metabolism;ko01230 Biosynthesis of amino acids;
gene1105	K00133	asd	ko00260 Glycine, serine and threonine metabolism;ko00261 Monobactam biosynthesis;ko00270 Cysteine and methionine metabolism;ko00300 Lysine biosynthesis;ko01100 Metabolic pathways;ko01110 Biosynthesis of secondary metabolites;ko01120 Microbial metabolism in diverse environments;ko01130 Biosynthesis of antibiotics;ko01210 2-Oxocarboxylic acid metabolism;ko01230 Biosynthesis of amino acids;
gene1108	K01817	trpF	ko00400 Phenylalanine, tyrosine and tryptophan biosynthesis;ko01100 Metabolic pathways;ko01110 Biosynthesis of secondary metabolites;ko01130 Biosynthesis of antibiotics;ko01230 Biosynthesis of amino acids;
gene1109	K01696	trpB	ko00260 Glycine, serine and threonine metabolism;ko00400 Phenylalanine, tyrosine and tryptophan biosynthesis;ko01100 Metabolic pathways;ko01110 Biosynthesis of secondary metabolites;ko01130 Biosynthesis of antibiotics;ko01230 Biosynthesis of amino acids;
gene1111	K01695	trpA	ko00260 Glycine, serine and threonine metabolism;ko00400 Phenylalanine, tyrosine and tryptophan biosynthesis;ko01100 Metabolic pathways;ko01110 Biosynthesis of secondary metabolites;ko01130 Biosynthesis of antibiotics;ko01230 Biosynthesis of amino acids;
gene1112	K01963	accD	ko00061 Fatty acid biosynthesis;ko00620 Pyruvate metabolism;ko00640 Propanoate metabolism;ko00720 Carbon fixation pathways in prokaryotes;ko01100 Metabolic pathways;ko01110 Biosynthesis of secondary metabolites;ko01120 Microbial metabolism in diverse environments;ko01130 Biosynthesis of antibiotics;ko01200 Carbon metabolism;ko01212 Fatty acid metabolism;
gene1113	K11754	folC	ko00790 Folate biosynthesis;ko01100 Metabolic pathways;
gene1116	K00764	purF, PPAT	ko00230 Purine metabolism;ko00250 Alanine, aspartate and glutamate metabolism;ko01100 Metabolic pathways;ko01110 Biosynthesis of secondary metabolites;ko01130 Biosynthesis of antibiotics;
gene1117	K09694	nodJ	ko02010 ABC transporters;
gene1118	K09695	nodI	ko02010 ABC transporters;
gene1138	K01776	murI	ko00471 D-Glutamine and D-glutamate metabolism;ko01100 Metabolic pathways;
gene1139	K01676	E4.2.1.2A, fumA, fumB	ko00020 Citrate cycle (TCA cycle);ko00620 Pyruvate metabolism;ko00720 Carbon fixation pathways in prokaryotes;ko01100 Metabolic pathways;ko01110 Biosynthesis of secondary metabolites;ko01120 Microbial metabolism in diverse environments;ko01130 Biosynthesis of antibiotics;ko01200 Carbon metabolism;
gene1142	K01895	ACSS, acs	ko00010 Glycolysis / Gluconeogenesis;ko00620 Pyruvate metabolism;ko00640 Propanoate metabolism;ko00680 Methane metabolism;ko00720 Carbon fixation pathways in prokaryotes;ko01100 Metabolic pathways;ko01110 Biosynthesis of secondary metabolites;ko01120 Microbial metabolism in diverse environments;ko01130 Biosynthesis of antibiotics;ko01200 Carbon metabolism;
gene1144	K05874	tsr	ko02020 Two-component system;ko02030 Bacterial chemotaxis;
gene1146	K14233	tRNA-Ser	ko00970 Aminoacyl-tRNA biosynthesis;
gene1154	K07687	rcsB	ko02020 Two-component system;ko02026 Biofilm formation - Escherichia coli;
gene1159	K02035	ABC.PE.S	ko02024 Quorum sensing;
gene1160	K02032	ABC.PE.A1	ko02024 Quorum sensing;
gene1161	K02031	ABC.PE.A	ko02024 Quorum sensing;
gene1162	K02034	ABC.PE.P1	ko02024 Quorum sensing;
gene1163	K02033	ABC.PE.P	ko02024 Quorum sensing;
gene1172	K01433	purU	ko00630 Glyoxylate and dicarboxylate metabolism;ko00670 One carbon pool by folate;
gene1173	K02342	dnaQ	ko00230 Purine metabolism;ko00240 Pyrimidine metabolism;ko01100 Metabolic pathways;ko03030 DNA replication;ko03430 Mismatch repair;ko03440 Homologous recombination;
gene1174	K14237	tRNA-Val	ko00970 Aminoacyl-tRNA biosynthesis;
gene1185	K03469	rnhA, RNASEH1	ko03030 DNA replication;
gene1187	K01069	gloB, HAGH	ko00620 Pyruvate metabolism;
gene1189	K01908	prpE	ko00640 Propanoate metabolism;ko01100 Metabolic pathways;
gene1190	K01956	carA, CPA1	ko00240 Pyrimidine metabolism;ko00250 Alanine, aspartate and glutamate metabolism;ko01100 Metabolic pathways;
gene1192	K01955	carB, CPA2	ko00240 Pyrimidine metabolism;ko00250 Alanine, aspartate and glutamate metabolism;ko01100 Metabolic pathways;
gene1198	K00796	folP	ko00790 Folate biosynthesis;ko01100 Metabolic pathways;
gene1199	K03431	glmM	ko00520 Amino sugar and nucleotide sugar metabolism;ko01100 Metabolic pathways;ko01130 Biosynthesis of antibiotics;
gene1200	K02040	pstS	ko02010 ABC transporters;ko02020 Two-component system;ko05152 Tuberculosis;
gene1201	K02037	pstC	ko02010 ABC transporters;
gene1202	K02038	pstA	ko02010 ABC transporters;
gene1203	K02036	pstB	ko02010 ABC transporters;
gene1205	K07657	phoB	ko02020 Two-component system;
gene1206	K07636	phoR	ko02020 Two-component system;
gene1207	K00937	ppk	ko00190 Oxidative phosphorylation;ko03018 RNA degradation;
gene1208	K01524	ppx-gppA	ko00230 Purine metabolism;
gene1211	K14232	tRNA-Pro	ko00970 Aminoacyl-tRNA biosynthesis;
gene1213	K17218	sqr	ko00920 Sulfur metabolism;
gene1237	K05712	mhpA	ko00360 Phenylalanine metabolism;ko01120 Microbial metabolism in diverse environments;ko01220 Degradation of aromatic compounds;
gene1243	K02020	modA	ko02010 ABC transporters;
gene1247	K00077	panE, apbA	ko00770 Pantothenate and CoA biosynthesis;ko01100 Metabolic pathways;ko01110 Biosynthesis of secondary metabolites;
gene1251	K00014	aroE	ko00400 Phenylalanine, tyrosine and tryptophan biosynthesis;ko01100 Metabolic pathways;ko01110 Biosynthesis of secondary metabolites;ko01130 Biosynthesis of antibiotics;ko01230 Biosynthesis of amino acids;
gene1252	K03786	aroQ, qutE	ko00400 Phenylalanine, tyrosine and tryptophan biosynthesis;ko01100 Metabolic pathways;ko01110 Biosynthesis of secondary metabolites;ko01130 Biosynthesis of antibiotics;ko01230 Biosynthesis of amino acids;
gene1254	K03781	katE, CAT, catB, srpA	ko00380 Tryptophan metabolism;ko00630 Glyoxylate and dicarboxylate metabolism;ko01110 Biosynthesis of secondary metabolites;ko01130 Biosynthesis of antibiotics;ko01200 Carbon metabolism;
gene1282	K11103	dctA	ko02020 Two-component system;
gene1287	K14219	tRNA-Arg	ko00970 Aminoacyl-tRNA biosynthesis;
gene1290	K00102	LDHD, dld	ko00620 Pyruvate metabolism;
gene1292	K03809	wrbA	ko00130 Ubiquinone and other terpenoid-quinone biosynthesis;ko01110 Biosynthesis of secondary metabolites;
gene1296	K01740	metY	ko00270 Cysteine and methionine metabolism;ko01100 Metabolic pathways;
gene1300	K01736	aroC	ko00400 Phenylalanine, tyrosine and tryptophan biosynthesis;ko01100 Metabolic pathways;ko01110 Biosynthesis of secondary metabolites;ko01130 Biosynthesis of antibiotics;ko01230 Biosynthesis of amino acids;
gene1304	K01028	E2.8.3.5A, scoA	ko00072 Synthesis and degradation of ketone bodies;ko00280 Valine, leucine and isoleucine degradation;ko00650 Butanoate metabolism;
gene1305	K01029	E2.8.3.5B, scoB	ko00072 Synthesis and degradation of ketone bodies;ko00280 Valine, leucine and isoleucine degradation;ko00650 Butanoate metabolism;
gene1306	K00019	E1.1.1.30, bdh	ko00072 Synthesis and degradation of ketone bodies;ko00650 Butanoate metabolism;ko01100 Metabolic pathways;
gene1309	K00951	relA	ko00230 Purine metabolism;
gene1310	K14237	tRNA-Val	ko00970 Aminoacyl-tRNA biosynthesis;
gene1311	K01868	TARS, thrS	ko00970 Aminoacyl-tRNA biosynthesis;
gene1313	K02916	RP-L35, MRPL35, rpmI	ko03010 Ribosome;
gene1314	K02887	RP-L20, MRPL20, rplT	ko03010 Ribosome;
gene1315	K01889	FARSA, pheS	ko00970 Aminoacyl-tRNA biosynthesis;
gene1316	K01890	FARSB, pheT	ko00970 Aminoacyl-tRNA biosynthesis;
gene1319	K14232	tRNA-Pro	ko00970 Aminoacyl-tRNA biosynthesis;
gene1320	K04719	bluB	ko00740 Riboflavin metabolism;ko01100 Metabolic pathways;
gene1323	K01785	galM, GALM	ko00010 Glycolysis / Gluconeogenesis;ko00052 Galactose metabolism;ko01100 Metabolic pathways;ko01110 Biosynthesis of secondary metabolites;ko01120 Microbial metabolism in diverse environments;ko01130 Biosynthesis of antibiotics;
gene1331	K05921	hpaG	ko00350 Tyrosine metabolism;ko01120 Microbial metabolism in diverse environments;ko01220 Degradation of aromatic compounds;
gene1332	K05921	hpaG	ko00350 Tyrosine metabolism;ko01120 Microbial metabolism in diverse environments;ko01220 Degradation of aromatic compounds;
gene1333	K00151	hpaE, hpcC	ko00350 Tyrosine metabolism;ko01120 Microbial metabolism in diverse environments;ko01220 Degradation of aromatic compounds;
gene1334	K00455	hpaD, hpcB	ko00350 Tyrosine metabolism;ko01120 Microbial metabolism in diverse environments;ko01220 Degradation of aromatic compounds;
gene1335	K01826	hpaF, hpcD	ko00350 Tyrosine metabolism;ko01120 Microbial metabolism in diverse environments;ko01220 Degradation of aromatic compounds;
gene1336	K02509	hpaH	ko00350 Tyrosine metabolism;ko01120 Microbial metabolism in diverse environments;
gene1337	K02510	hpaI, hpcH	ko00350 Tyrosine metabolism;ko01120 Microbial metabolism in diverse environments;
gene1339	K01142	E3.1.11.2, xthA	ko03410 Base excision repair;
gene1340	K01485	codA	ko00240 Pyrimidine metabolism;ko00330 Arginine and proline metabolism;ko01100 Metabolic pathways;
gene1342	K01491	folD	ko00670 One carbon pool by folate;ko00720 Carbon fixation pathways in prokaryotes;ko01100 Metabolic pathways;ko01120 Microbial metabolism in diverse environments;ko01200 Carbon metabolism;
gene1343	K13041	ttrR	ko02020 Two-component system;
gene1345	K00163	aceE	ko00010 Glycolysis / Gluconeogenesis;ko00020 Citrate cycle (TCA cycle);ko00620 Pyruvate metabolism;ko01100 Metabolic pathways;ko01110 Biosynthesis of secondary metabolites;ko01120 Microbial metabolism in diverse environments;ko01130 Biosynthesis of antibiotics;ko01200 Carbon metabolism;
gene1346	K00627	DLAT, aceF, pdhC	ko00010 Glycolysis / Gluconeogenesis;ko00020 Citrate cycle (TCA cycle);ko00620 Pyruvate metabolism;ko01100 Metabolic pathways;ko01110 Biosynthesis of secondary metabolites;ko01120 Microbial metabolism in diverse environments;ko01130 Biosynthesis of antibiotics;ko01200 Carbon metabolism;
gene1348	K00382	DLD, lpd, pdhD	ko00010 Glycolysis / Gluconeogenesis;ko00020 Citrate cycle (TCA cycle);ko00260 Glycine, serine and threonine metabolism;ko00280 Valine, leucine and isoleucine degradation;ko00620 Pyruvate metabolism;ko00630 Glyoxylate and dicarboxylate metabolism;ko00640 Propanoate metabolism;ko01100 Metabolic pathways;ko01110 Biosynthesis of secondary metabolites;ko01120 Microbial metabolism in diverse environme…
gene1364	K14230	tRNA-Met	ko00970 Aminoacyl-tRNA biosynthesis;
gene1365	K00254	DHODH, pyrD	ko00240 Pyrimidine metabolism;ko01100 Metabolic pathways;
gene1377	K03821	phbC, phaC	ko00650 Butanoate metabolism;
gene1378	K00626	E2.3.1.9, atoB	ko00071 Fatty acid degradation;ko00072 Synthesis and degradation of ketone bodies;ko00280 Valine, leucine and isoleucine degradation;ko00310 Lysine degradation;ko00362 Benzoate degradation;ko00380 Tryptophan metabolism;ko00620 Pyruvate metabolism;ko00630 Glyoxylate and dicarboxylate metabolism;ko00640 Propanoate metabolism;ko00650 Butanoate metabolism;ko00720 Carbon fixation pathways in prokaryot…
gene1379	K00023	phbB	ko00630 Glyoxylate and dicarboxylate metabolism;ko00650 Butanoate metabolism;ko01120 Microbial metabolism in diverse environments;ko01200 Carbon metabolism;
gene1383	K00626	E2.3.1.9, atoB	ko00071 Fatty acid degradation;ko00072 Synthesis and degradation of ketone bodies;ko00280 Valine, leucine and isoleucine degradation;ko00310 Lysine degradation;ko00362 Benzoate degradation;ko00380 Tryptophan metabolism;ko00620 Pyruvate metabolism;ko00630 Glyoxylate and dicarboxylate metabolism;ko00640 Propanoate metabolism;ko00650 Butanoate metabolism;ko00720 Carbon fixation pathways in prokaryot…
gene1385	K01760	metC	ko00270 Cysteine and methionine metabolism;ko00450 Selenocompound metabolism;ko01100 Metabolic pathways;ko01110 Biosynthesis of secondary metabolites;ko01230 Biosynthesis of amino acids;
gene1386	K01079	serB, PSPH	ko00260 Glycine, serine and threonine metabolism;ko00680 Methane metabolism;ko01100 Metabolic pathways;ko01120 Microbial metabolism in diverse environments;ko01130 Biosynthesis of antibiotics;ko01200 Carbon metabolism;ko01230 Biosynthesis of amino acids;
gene1387	K01438	argE	ko00220 Arginine biosynthesis;ko01100 Metabolic pathways;ko01110 Biosynthesis of secondary metabolites;ko01130 Biosynthesis of antibiotics;ko01210 2-Oxocarboxylic acid metabolism;ko01230 Biosynthesis of amino acids;
gene1388	K03723	mfd	ko03420 Nucleotide excision repair;
gene1389	K00991	ispD	ko00900 Terpenoid backbone biosynthesis;ko01100 Metabolic pathways;ko01110 Biosynthesis of secondary metabolites;ko01130 Biosynthesis of antibiotics;
gene1390	K01770	ispF	ko00900 Terpenoid backbone biosynthesis;ko01100 Metabolic pathways;ko01110 Biosynthesis of secondary metabolites;ko01130 Biosynthesis of antibiotics;
gene1393	K07638	envZ	ko02020 Two-component system;ko02026 Biofilm formation - Escherichia coli;
gene1394	K07659	ompR	ko02020 Two-component system;ko02026 Biofilm formation - Escherichia coli;
gene1398	K02291	crtB	ko00906 Carotenoid biosynthesis;ko01100 Metabolic pathways;ko01110 Biosynthesis of secondary metabolites;
gene1484	K01682	acnB	ko00020 Citrate cycle (TCA cycle);ko00630 Glyoxylate and dicarboxylate metabolism;ko00640 Propanoate metabolism;ko00720 Carbon fixation pathways in prokaryotes;ko01100 Metabolic pathways;ko01110 Biosynthesis of secondary metabolites;ko01120 Microbial metabolism in diverse environments;ko01130 Biosynthesis of antibiotics;ko01200 Carbon metabolism;ko01210 2-Oxocarboxylic acid metabolism;ko01230 Bio…
gene1486	K02297	cyoA	ko00190 Oxidative phosphorylation;ko01100 Metabolic pathways;
gene1487	K02298	cyoB	ko00190 Oxidative phosphorylation;ko01100 Metabolic pathways;
gene1488	K02299	cyoC	ko00190 Oxidative phosphorylation;ko01100 Metabolic pathways;
gene1489	K02300	cyoD	ko00190 Oxidative phosphorylation;ko01100 Metabolic pathways;
gene1492	K00249	ACADM, acd	ko00071 Fatty acid degradation;ko00280 Valine, leucine and isoleucine degradation;ko00410 beta-Alanine metabolism;ko00640 Propanoate metabolism;ko01100 Metabolic pathways;ko01110 Biosynthesis of secondary metabolites;ko01130 Biosynthesis of antibiotics;ko01200 Carbon metabolism;ko01212 Fatty acid metabolism;
gene1498	K03897	iucD	ko00310 Lysine degradation;ko01120 Microbial metabolism in diverse environments;
gene1503	K00499	CMO	ko00260 Glycine, serine and threonine metabolism;
gene1506	K01358	clpP, CLPP	ko04112 Cell cycle - Caulobacter;
gene1507	K03544	clpX, CLPX	ko04112 Cell cycle - Caulobacter;
gene1508	K01338	lon	ko04112 Cell cycle - Caulobacter;
gene1510	K14237	tRNA-Val	ko00970 Aminoacyl-tRNA biosynthesis;
gene1511	K14221	tRNA-Asp	ko00970 Aminoacyl-tRNA biosynthesis;
gene1514	K10804	tesA	ko01040 Biosynthesis of unsaturated fatty acids;
gene1516	K01810	GPI, pgi	ko00010 Glycolysis / Gluconeogenesis;ko00030 Pentose phosphate pathway;ko00500 Starch and sucrose metabolism;ko00520 Amino sugar and nucleotide sugar metabolism;ko01100 Metabolic pathways;ko01110 Biosynthesis of secondary metabolites;ko01120 Microbial metabolism in diverse environments;ko01130 Biosynthesis of antibiotics;ko01200 Carbon metabolism;
gene1519	K01952	purL, PFAS	ko00230 Purine metabolism;ko01100 Metabolic pathways;ko01110 Biosynthesis of secondary metabolites;ko01130 Biosynthesis of antibiotics;
gene1527	K02053	ABC.SP.P	ko02024 Quorum sensing;
gene1528	K02054	ABC.SP.P1	ko02024 Quorum sensing;
gene1529	K02055	ABC.SP.S	ko02024 Quorum sensing;
gene1530	K02052	ABC.SP.A	ko02024 Quorum sensing;
gene1531	K07649	tctE	ko02020 Two-component system;
gene1532	K07774	tctD	ko02020 Two-component system;
gene1533	K08720	ompU	ko01501 beta-Lactam resistance;ko05111 Biofilm formation - Vibrio cholerae;
gene1544	K01999	livK	ko02010 ABC transporters;ko02024 Quorum sensing;
gene1545	K01997	livH	ko02010 ABC transporters;ko02024 Quorum sensing;
gene1546	K01998	livM	ko02010 ABC transporters;ko02024 Quorum sensing;
gene1547	K01995	livG	ko02010 ABC transporters;ko02024 Quorum sensing;
gene1548	K01996	livF	ko02010 ABC transporters;ko02024 Quorum sensing;
gene1552	K07516	fadN	ko00071 Fatty acid degradation;ko00362 Benzoate degradation;ko00650 Butanoate metabolism;ko01100 Metabolic pathways;ko01120 Microbial metabolism in diverse environments;ko01200 Carbon metabolism;ko01212 Fatty acid metabolism;
gene1553	K08281	pncA	ko00760 Nicotinate and nicotinamide metabolism;ko01100 Metabolic pathways;
gene1554	K00626	E2.3.1.9, atoB	ko00071 Fatty acid degradation;ko00072 Synthesis and degradation of ketone bodies;ko00280 Valine, leucine and isoleucine degradation;ko00310 Lysine degradation;ko00362 Benzoate degradation;ko00380 Tryptophan metabolism;ko00620 Pyruvate metabolism;ko00630 Glyoxylate and dicarboxylate metabolism;ko00640 Propanoate metabolism;ko00650 Butanoate metabolism;ko00720 Carbon fixation pathways in prokaryot…
gene1555	K00248	ACADS, bcd	ko00071 Fatty acid degradation;ko00280 Valine, leucine and isoleucine degradation;ko00650 Butanoate metabolism;ko01100 Metabolic pathways;ko01110 Biosynthesis of secondary metabolites;ko01120 Microbial metabolism in diverse environments;ko01200 Carbon metabolism;ko01212 Fatty acid metabolism;
gene1558	K01453	nylB	ko00930 Caprolactam degradation;ko01120 Microbial metabolism in diverse environments;
gene1564	K00043	gbd	ko00650 Butanoate metabolism;ko01100 Metabolic pathways;ko01200 Carbon metabolism;
gene1574	K00943	tmk, DTYMK	ko00240 Pyrimidine metabolism;ko01100 Metabolic pathways;
gene1575	K02341	holB	ko00230 Purine metabolism;ko00240 Pyrimidine metabolism;ko01100 Metabolic pathways;ko03030 DNA replication;ko03430 Mismatch repair;ko03440 Homologous recombination;
gene1581	K02055	ABC.SP.S	ko02024 Quorum sensing;
gene1582	K02053	ABC.SP.P	ko02024 Quorum sensing;
gene1583	K02053	ABC.SP.P	ko02024 Quorum sensing;
gene1584	K02052	ABC.SP.A	ko02024 Quorum sensing;
gene1587	K03566	gcvA	ko02026 Biofilm formation - Escherichia coli;
gene1588	K05973	phaZ	ko00650 Butanoate metabolism;
gene1589	K04097	HPGDS	ko00480 Glutathione metabolism;ko00590 Arachidonic acid metabolism;ko01100 Metabolic pathways;
gene1590	K00161	PDHA, pdhA	ko00010 Glycolysis / Gluconeogenesis;ko00020 Citrate cycle (TCA cycle);ko00620 Pyruvate metabolism;ko01100 Metabolic pathways;ko01110 Biosynthesis of secondary metabolites;ko01120 Microbial metabolism in diverse environments;ko01130 Biosynthesis of antibiotics;ko01200 Carbon metabolism;
gene1591	K00162	PDHB, pdhB	ko00010 Glycolysis / Gluconeogenesis;ko00020 Citrate cycle (TCA cycle);ko00620 Pyruvate metabolism;ko01100 Metabolic pathways;ko01110 Biosynthesis of secondary metabolites;ko01120 Microbial metabolism in diverse environments;ko01130 Biosynthesis of antibiotics;ko01200 Carbon metabolism;
gene1592	K00627	DLAT, aceF, pdhC	ko00010 Glycolysis / Gluconeogenesis;ko00020 Citrate cycle (TCA cycle);ko00620 Pyruvate metabolism;ko01100 Metabolic pathways;ko01110 Biosynthesis of secondary metabolites;ko01120 Microbial metabolism in diverse environments;ko01130 Biosynthesis of antibiotics;ko01200 Carbon metabolism;
gene1593	K01426	E3.5.1.4, amiE	ko00330 Arginine and proline metabolism;ko00360 Phenylalanine metabolism;ko00380 Tryptophan metabolism;ko00627 Aminobenzoate degradation;ko00643 Styrene degradation;ko01120 Microbial metabolism in diverse environments;
gene1594	K01451	hipO	ko00360 Phenylalanine metabolism;
gene1616	K00812	aspB	ko00220 Arginine biosynthesis;ko00250 Alanine, aspartate and glutamate metabolism;ko00270 Cysteine and methionine metabolism;ko00330 Arginine and proline metabolism;ko00350 Tyrosine metabolism;ko00360 Phenylalanine metabolism;ko00400 Phenylalanine, tyrosine and tryptophan biosynthesis;ko00401 Novobiocin biosynthesis;ko01100 Metabolic pathways;ko01110 Biosynthesis of secondary metabolites;ko01130 …
gene1637	K11996	MOCS3, UBA4	ko04122 Sulfur relay system;
gene1669	K01935	bioD	ko00780 Biotin metabolism;ko01100 Metabolic pathways;
gene1670	K00652	bioF	ko00780 Biotin metabolism;ko01100 Metabolic pathways;
gene1671	K00833	bioA	ko00780 Biotin metabolism;ko01100 Metabolic pathways;
gene1679	K05783	benD-xylL	ko00362 Benzoate degradation;ko00364 Fluorobenzoate degradation;ko00622 Xylene degradation;ko01100 Metabolic pathways;ko01120 Microbial metabolism in diverse environments;ko01220 Degradation of aromatic compounds;
gene1680	K05784	benC-xylZ	ko00362 Benzoate degradation;ko00364 Fluorobenzoate degradation;ko00622 Xylene degradation;ko01100 Metabolic pathways;ko01120 Microbial metabolism in diverse environments;ko01220 Degradation of aromatic compounds;
gene1681	K05550	benB-xylY	ko00362 Benzoate degradation;ko00364 Fluorobenzoate degradation;ko00622 Xylene degradation;ko01100 Metabolic pathways;ko01120 Microbial metabolism in diverse environments;ko01220 Degradation of aromatic compounds;
gene1682	K05549	benA-xylX	ko00362 Benzoate degradation;ko00364 Fluorobenzoate degradation;ko00622 Xylene degradation;ko01100 Metabolic pathways;ko01120 Microbial metabolism in diverse environments;ko01220 Degradation of aromatic compounds;
gene1683	K03381	catA	ko00361 Chlorocyclohexane and chlorobenzene degradation;ko00362 Benzoate degradation;ko00364 Fluorobenzoate degradation;ko00623 Toluene degradation;ko01100 Metabolic pathways;ko01120 Microbial metabolism in diverse environments;ko01220 Degradation of aromatic compounds;
gene1684	K03464	catC	ko00362 Benzoate degradation;ko01100 Metabolic pathways;ko01120 Microbial metabolism in diverse environments;ko01220 Degradation of aromatic compounds;
gene1685	K01856	catB	ko00361 Chlorocyclohexane and chlorobenzene degradation;ko00362 Benzoate degradation;ko00364 Fluorobenzoate degradation;ko00623 Toluene degradation;ko01100 Metabolic pathways;ko01120 Microbial metabolism in diverse environments;ko01220 Degradation of aromatic compounds;
gene1702	K03406	mcp	ko02020 Two-component system;ko02030 Bacterial chemotaxis;
gene1705	K00128	ALDH	ko00010 Glycolysis / Gluconeogenesis;ko00053 Ascorbate and aldarate metabolism;ko00071 Fatty acid degradation;ko00280 Valine, leucine and isoleucine degradation;ko00310 Lysine degradation;ko00330 Arginine and proline metabolism;ko00340 Histidine metabolism;ko00380 Tryptophan metabolism;ko00410 beta-Alanine metabolism;ko00561 Glycerolipid metabolism;ko00620 Pyruvate metabolism;ko00625 Chloroalkane…
gene1710	K01737	queD, ptpS, PTS	ko00790 Folate biosynthesis;ko01100 Metabolic pathways;
gene1722	K00448	pcaG	ko00362 Benzoate degradation;ko00624 Polycyclic aromatic hydrocarbon degradation;ko01100 Metabolic pathways;ko01120 Microbial metabolism in diverse environments;ko01220 Degradation of aromatic compounds;
gene1723	K00449	pcaH	ko00362 Benzoate degradation;ko00624 Polycyclic aromatic hydrocarbon degradation;ko01100 Metabolic pathways;ko01120 Microbial metabolism in diverse environments;ko01220 Degradation of aromatic compounds;
gene1740	K01951	guaA, GMPS	ko00230 Purine metabolism;ko00983 Drug metabolism - other enzymes;ko01100 Metabolic pathways;
gene1741	K01951	guaA, GMPS	ko00230 Purine metabolism;ko00983 Drug metabolism - other enzymes;ko01100 Metabolic pathways;
gene1742	K00088	IMPDH, guaB	ko00230 Purine metabolism;ko00983 Drug metabolism - other enzymes;ko01100 Metabolic pathways;ko01110 Biosynthesis of secondary metabolites;
gene1750	K01007	pps, ppsA	ko00620 Pyruvate metabolism;ko00680 Methane metabolism;ko00720 Carbon fixation pathways in prokaryotes;ko01100 Metabolic pathways;ko01120 Microbial metabolism in diverse environments;ko01200 Carbon metabolism;
gene1756	K03470	rnhB	ko03030 DNA replication;
gene1757	K00748	lpxB	ko00540 Lipopolysaccharide biosynthesis;ko01100 Metabolic pathways;
gene1758	K00677	lpxA	ko00540 Lipopolysaccharide biosynthesis;ko01100 Metabolic pathways;ko01503 Cationic antimicrobial peptide (CAMP) resistance;
gene1759	K02372	fabZ	ko00061 Fatty acid biosynthesis;ko00780 Biotin metabolism;ko01100 Metabolic pathways;ko01212 Fatty acid metabolism;
gene1760	K02536	lpxD	ko00540 Lipopolysaccharide biosynthesis;ko01100 Metabolic pathways;
gene1763	K11749	rseP	ko02024 Quorum sensing;ko04112 Cell cycle - Caulobacter;
gene1764	K00099	dxr	ko00900 Terpenoid backbone biosynthesis;ko01100 Metabolic pathways;ko01110 Biosynthesis of secondary metabolites;ko01130 Biosynthesis of antibiotics;
gene1765	K00981	E2.7.7.41, CDS1, CDS2, cdsA	ko00564 Glycerophospholipid metabolism;ko01100 Metabolic pathways;ko01110 Biosynthesis of secondary metabolites;
gene1766	K00806	uppS	ko00900 Terpenoid backbone biosynthesis;ko01110 Biosynthesis of secondary metabolites;
gene1768	K09903	pyrH	ko00240 Pyrimidine metabolism;ko01100 Metabolic pathways;
gene1770	K02967	RP-S2, MRPS2, rpsB	ko03010 Ribosome;
gene1772	K00990	glnD	ko02020 Two-component system;
gene1776	K01972	E6.5.1.2, ligA, ligB	ko03030 DNA replication;ko03410 Base excision repair;ko03420 Nucleotide excision repair;ko03430 Mismatch repair;
gene1781	K14267	dapC	ko00300 Lysine biosynthesis;ko01100 Metabolic pathways;ko01120 Microbial metabolism in diverse environments;ko01230 Biosynthesis of amino acids;
gene1782	K00674	dapD	ko00300 Lysine biosynthesis;ko01100 Metabolic pathways;ko01120 Microbial metabolism in diverse environments;ko01230 Biosynthesis of amino acids;
gene1785	K01439	dapE	ko00300 Lysine biosynthesis;ko01100 Metabolic pathways;ko01120 Microbial metabolism in diverse environments;ko01230 Biosynthesis of amino acids;
gene1792	K13891	gsiD	ko02010 ABC transporters;
gene1793	K13890	gsiC	ko02010 ABC transporters;
gene1794	K13889	gsiB	ko02010 ABC transporters;
gene1795	K13892	gsiA	ko02010 ABC transporters;
gene1803	K01775	alr	ko00473 D-Alanine metabolism;ko01100 Metabolic pathways;ko01502 Vancomycin resistance;
gene1813	K01638	aceB, glcB	ko00620 Pyruvate metabolism;ko00630 Glyoxylate and dicarboxylate metabolism;ko01100 Metabolic pathways;ko01110 Biosynthesis of secondary metabolites;ko01120 Microbial metabolism in diverse environments;ko01200 Carbon metabolism;
gene1814	K01560	E3.8.1.2	ko00361 Chlorocyclohexane and chlorobenzene degradation;ko00625 Chloroalkane and chloroalkene degradation;ko01100 Metabolic pathways;ko01120 Microbial metabolism in diverse environments;
gene1819	K16841	hpxA	ko00230 Purine metabolism;ko01120 Microbial metabolism in diverse environments;
gene1821	K01637	E4.1.3.1, aceA	ko00630 Glyoxylate and dicarboxylate metabolism;ko01100 Metabolic pathways;ko01110 Biosynthesis of secondary metabolites;ko01120 Microbial metabolism in diverse environments;ko01200 Carbon metabolism;
gene1825	K01652	E2.2.1.6L, ilvB, ilvG, ilvI	ko00290 Valine, leucine and isoleucine biosynthesis;ko00650 Butanoate metabolism;ko00660 C5-Branched dibasic acid metabolism;ko00770 Pantothenate and CoA biosynthesis;ko01100 Metabolic pathways;ko01110 Biosynthesis of secondary metabolites;ko01130 Biosynthesis of antibiotics;ko01210 2-Oxocarboxylic acid metabolism;ko01230 Biosynthesis of amino acids;
gene1834	K02045	cysA	ko00920 Sulfur metabolism;ko02010 ABC transporters;
gene1835	K02047	cysW	ko00920 Sulfur metabolism;ko02010 ABC transporters;
gene1836	K02046	cysU	ko00920 Sulfur metabolism;ko02010 ABC transporters;
gene1840	K15555	ssuB	ko00920 Sulfur metabolism;ko02010 ABC transporters;
gene1841	K15554	ssuC	ko00920 Sulfur metabolism;ko02010 ABC transporters;
gene1842	K04091	ssuD	ko00920 Sulfur metabolism;
gene1843	K15553	ssuA	ko00920 Sulfur metabolism;ko02010 ABC transporters;
gene1844	K15553	ssuA	ko00920 Sulfur metabolism;ko02010 ABC transporters;
gene1845	K00299	ssuE	ko00740 Riboflavin metabolism;ko00920 Sulfur metabolism;ko01100 Metabolic pathways;
gene1846	K02048	cysP, sbp	ko00920 Sulfur metabolism;ko02010 ABC transporters;
gene1850	K10697	rpaA	ko02020 Two-component system;
gene1854	K03635	MOCS2B, moaE	ko00790 Folate biosynthesis;ko01100 Metabolic pathways;ko04122 Sulfur relay system;
gene1855	K03636	moaD, cysO	ko04122 Sulfur relay system;
gene1856	K03750	moeA	ko00790 Folate biosynthesis;ko01100 Metabolic pathways;
gene1858	K01733	thrC	ko00260 Glycine, serine and threonine metabolism;ko00750 Vitamin B6 metabolism;ko01100 Metabolic pathways;ko01110 Biosynthesis of secondary metabolites;ko01120 Microbial metabolism in diverse environments;ko01230 Biosynthesis of amino acids;
gene1859	K00003	E1.1.1.3	ko00260 Glycine, serine and threonine metabolism;ko00270 Cysteine and methionine metabolism;ko00300 Lysine biosynthesis;ko01100 Metabolic pathways;ko01110 Biosynthesis of secondary metabolites;ko01120 Microbial metabolism in diverse environments;ko01130 Biosynthesis of antibiotics;ko01230 Biosynthesis of amino acids;
gene1860	K14260	alaA	ko00220 Arginine biosynthesis;ko00250 Alanine, aspartate and glutamate metabolism;ko00290 Valine, leucine and isoleucine biosynthesis;ko01100 Metabolic pathways;ko01110 Biosynthesis of secondary metabolites;ko01130 Biosynthesis of antibiotics;ko01210 2-Oxocarboxylic acid metabolism;ko01230 Biosynthesis of amino acids;
gene1865	K10012	arnC, pmrF	ko00520 Amino sugar and nucleotide sugar metabolism;ko01503 Cationic antimicrobial peptide (CAMP) resistance;
gene1866	K00604	MTFMT, fmt	ko00670 One carbon pool by folate;ko00970 Aminoacyl-tRNA biosynthesis;
gene1867	K10011	arnA, pmrI	ko00520 Amino sugar and nucleotide sugar metabolism;ko01503 Cationic antimicrobial peptide (CAMP) resistance;
gene1875	K02314	dnaB	ko03030 DNA replication;ko04112 Cell cycle - Caulobacter;
gene1876	K02939	RP-L9, MRPL9, rplI	ko03010 Ribosome;
gene1877	K02963	RP-S18, MRPS18, rpsR	ko03010 Ribosome;
gene1878	K02686	priB	ko03440 Homologous recombination;
gene1879	K02990	RP-S6, MRPS6, rpsF	ko03010 Ribosome;
gene1880	K01424	E3.5.1.1, ansA, ansB	ko00250 Alanine, aspartate and glutamate metabolism;ko00460 Cyanoamino acid metabolism;ko01100 Metabolic pathways;ko01110 Biosynthesis of secondary metabolites;
gene1888	K14226	tRNA-His	ko00970 Aminoacyl-tRNA biosynthesis;
gene1890	K01692	paaF, echA	ko00071 Fatty acid degradation;ko00280 Valine, leucine and isoleucine degradation;ko00281 Geraniol degradation;ko00310 Lysine degradation;ko00360 Phenylalanine metabolism;ko00362 Benzoate degradation;ko00380 Tryptophan metabolism;ko00410 beta-Alanine metabolism;ko00627 Aminobenzoate degradation;ko00640 Propanoate metabolism;ko00650 Butanoate metabolism;ko00903 Limonene and pinene degradation;ko00…
gene1894	K18139	oprM, emhC, ttgC, cusC, adeK, smeF, mtrE, cmeC, gesC	ko01501 beta-Lactam resistance;ko02024 Quorum sensing;
gene1909	K00406	ccoP	ko00190 Oxidative phosphorylation;ko01100 Metabolic pathways;ko02020 Two-component system;
gene1911	K00405	ccoO	ko00190 Oxidative phosphorylation;ko01100 Metabolic pathways;ko02020 Two-component system;
gene1912	K00404	ccoN	ko00190 Oxidative phosphorylation;ko01100 Metabolic pathways;ko02020 Two-component system;
gene1915	K05979	comB	ko00680 Methane metabolism;ko01120 Microbial metabolism in diverse environments;
gene1917	K00382	DLD, lpd, pdhD	ko00010 Glycolysis / Gluconeogenesis;ko00020 Citrate cycle (TCA cycle);ko00260 Glycine, serine and threonine metabolism;ko00280 Valine, leucine and isoleucine degradation;ko00620 Pyruvate metabolism;ko00630 Glyoxylate and dicarboxylate metabolism;ko00640 Propanoate metabolism;ko01100 Metabolic pathways;ko01110 Biosynthesis of secondary metabolites;ko01120 Microbial metabolism in diverse environme…
gene1918	K00658	DLST, sucB	ko00020 Citrate cycle (TCA cycle);ko00310 Lysine degradation;ko01100 Metabolic pathways;ko01110 Biosynthesis of secondary metabolites;ko01120 Microbial metabolism in diverse environments;ko01130 Biosynthesis of antibiotics;ko01200 Carbon metabolism;
gene1919	K00164	OGDH, sucA	ko00020 Citrate cycle (TCA cycle);ko00310 Lysine degradation;ko00380 Tryptophan metabolism;ko01100 Metabolic pathways;ko01110 Biosynthesis of secondary metabolites;ko01120 Microbial metabolism in diverse environments;ko01130 Biosynthesis of antibiotics;ko01200 Carbon metabolism;
gene1920	K01126	E3.1.4.46, glpQ, ugpQ	ko00564 Glycerophospholipid metabolism;
gene1921	K05816	ugpC	ko02010 ABC transporters;
gene1922	K05815	ugpE	ko02010 ABC transporters;
gene1923	K05814	ugpA	ko02010 ABC transporters;
gene1924	K05813	ugpB	ko02010 ABC transporters;
gene1925	K07024	SPP	ko00500 Starch and sucrose metabolism;
gene1927	K07712	glnG, ntrC	ko02020 Two-component system;
gene1928	K07708	glnL, ntrB	ko02020 Two-component system;
gene1930	K01915	glnA, GLUL	ko00220 Arginine biosynthesis;ko00250 Alanine, aspartate and glutamate metabolism;ko00630 Glyoxylate and dicarboxylate metabolism;ko00910 Nitrogen metabolism;ko01100 Metabolic pathways;ko01120 Microbial metabolism in diverse environments;ko01230 Biosynthesis of amino acids;ko02020 Two-component system;
gene1938	K14682	argAB	ko00220 Arginine biosynthesis;ko01100 Metabolic pathways;ko01110 Biosynthesis of secondary metabolites;ko01130 Biosynthesis of antibiotics;ko01210 2-Oxocarboxylic acid metabolism;ko01230 Biosynthesis of amino acids;
gene1940	K05874	tsr	ko02020 Two-component system;ko02030 Bacterial chemotaxis;
gene1941	K01464	DPYS, dht, hydA	ko00240 Pyrimidine metabolism;ko00410 beta-Alanine metabolism;ko00770 Pantothenate and CoA biosynthesis;ko00983 Drug metabolism - other enzymes;ko01100 Metabolic pathways;
gene1943	K17723	preA	ko00240 Pyrimidine metabolism;ko00410 beta-Alanine metabolism;ko00770 Pantothenate and CoA biosynthesis;ko01100 Metabolic pathways;
gene1944	K00266	gltD	ko00250 Alanine, aspartate and glutamate metabolism;ko00910 Nitrogen metabolism;ko01100 Metabolic pathways;ko01110 Biosynthesis of secondary metabolites;ko01120 Microbial metabolism in diverse environments;ko01130 Biosynthesis of antibiotics;ko01230 Biosynthesis of amino acids;
gene1945	K06016	pydC	ko00240 Pyrimidine metabolism;ko01100 Metabolic pathways;
gene1947	K01807	rpiA	ko00030 Pentose phosphate pathway;ko00710 Carbon fixation in photosynthetic organisms;ko01100 Metabolic pathways;ko01110 Biosynthesis of secondary metabolites;ko01120 Microbial metabolism in diverse environments;ko01130 Biosynthesis of antibiotics;ko01200 Carbon metabolism;ko01230 Biosynthesis of amino acids;
gene1948	K00616	E2.2.1.2, talA, talB	ko00030 Pentose phosphate pathway;ko01100 Metabolic pathways;ko01110 Biosynthesis of secondary metabolites;ko01120 Microbial metabolism in diverse environments;ko01130 Biosynthesis of antibiotics;ko01200 Carbon metabolism;ko01230 Biosynthesis of amino acids;
gene1951	K12573	rnr, vacB	ko03018 RNA degradation;
gene1952	K14228	tRNA-Leu	ko00970 Aminoacyl-tRNA biosynthesis;
gene1954	K01939	purA, ADSS	ko00230 Purine metabolism;ko00250 Alanine, aspartate and glutamate metabolism;ko01100 Metabolic pathways;
gene1955	K02502	hisZ	ko00340 Histidine metabolism;ko01100 Metabolic pathways;ko01110 Biosynthesis of secondary metabolites;ko01230 Biosynthesis of amino acids;
gene1960	K03666	hfq	ko02024 Quorum sensing;ko03018 RNA degradation;ko05111 Biofilm formation - Vibrio cholerae;
gene1964	K01892	HARS, hisS	ko00970 Aminoacyl-tRNA biosynthesis;
gene1965	K03526	gcpE, ispG	ko00900 Terpenoid backbone biosynthesis;ko01100 Metabolic pathways;ko01110 Biosynthesis of secondary metabolites;ko01130 Biosynthesis of antibiotics;
gene1969	K00940	ndk, NME	ko00230 Purine metabolism;ko00240 Pyrimidine metabolism;ko00983 Drug metabolism - other enzymes;ko01100 Metabolic pathways;ko01110 Biosynthesis of secondary metabolites;ko01130 Biosynthesis of antibiotics;
gene1973	K03087	rpoS	ko02026 Biofilm formation - Escherichia coli;ko05111 Biofilm formation - Vibrio cholerae;
gene1976	K03787	surE	ko00230 Purine metabolism;ko00240 Pyrimidine metabolism;ko00760 Nicotinate and nicotinamide metabolism;ko01100 Metabolic pathways;ko01110 Biosynthesis of secondary metabolites;
gene1978	K10680	nemA	ko00633 Nitrotoluene degradation;ko01120 Microbial metabolism in diverse environments;
gene1986	K06187	recR	ko03440 Homologous recombination;
gene1989	K02343	dnaX	ko00230 Purine metabolism;ko00240 Pyrimidine metabolism;ko01100 Metabolic pathways;ko03030 DNA replication;ko03430 Mismatch repair;ko03440 Homologous recombination;
gene1990	K01983	ffs	ko03060 Protein export;
gene1993	K03671	trxA	ko04621 NOD-like receptor signaling pathway;
gene1994	K03628	rho	ko03018 RNA degradation;
gene1999	K02909	RP-L31, rpmE	ko03010 Ribosome;
gene2002	K14221	tRNA-Asp	ko00970 Aminoacyl-tRNA biosynthesis;
gene2003	K14224	tRNA-Glu	ko00970 Aminoacyl-tRNA biosynthesis;
gene2004	K14218	tRNA-Ala	ko00970 Aminoacyl-tRNA biosynthesis;
gene2005	K01885	EARS, gltX	ko00860 Porphyrin and chlorophyll metabolism;ko00970 Aminoacyl-tRNA biosynthesis;ko01100 Metabolic pathways;ko01110 Biosynthesis of secondary metabolites;ko01120 Microbial metabolism in diverse environments;
gene2009	K13896	yejF	ko02010 ABC transporters;
gene2010	K13895	yejE	ko02010 ABC transporters;
gene2011	K13894	yejB	ko02010 ABC transporters;
gene2012	K13893	yejA	ko02010 ABC transporters;
gene2013	K00208	fabI	ko00061 Fatty acid biosynthesis;ko00333 Prodigiosin biosynthesis;ko00780 Biotin metabolism;ko01100 Metabolic pathways;ko01130 Biosynthesis of antibiotics;ko01212 Fatty acid metabolism;
gene2014	K14233	tRNA-Ser	ko00970 Aminoacyl-tRNA biosynthesis;
gene2015	K00928	lysC	ko00260 Glycine, serine and threonine metabolism;ko00261 Monobactam biosynthesis;ko00270 Cysteine and methionine metabolism;ko00300 Lysine biosynthesis;ko01100 Metabolic pathways;ko01110 Biosynthesis of secondary metabolites;ko01120 Microbial metabolism in diverse environments;ko01130 Biosynthesis of antibiotics;ko01210 2-Oxocarboxylic acid metabolism;ko01230 Biosynthesis of amino acids;
gene2017	K01962	accA	ko00061 Fatty acid biosynthesis;ko00620 Pyruvate metabolism;ko00640 Propanoate metabolism;ko00720 Carbon fixation pathways in prokaryotes;ko01100 Metabolic pathways;ko01110 Biosynthesis of secondary metabolites;ko01120 Microbial metabolism in diverse environments;ko01130 Biosynthesis of antibiotics;ko01200 Carbon metabolism;ko01212 Fatty acid metabolism;
gene2018	K01247	alkA	ko03410 Base excision repair;
gene2019	K01883	CARS, cysS	ko00970 Aminoacyl-tRNA biosynthesis;
gene2021	K03767	PPIA	ko01503 Cationic antimicrobial peptide (CAMP) resistance;
gene2023	K03269	lpxH	ko00540 Lipopolysaccharide biosynthesis;ko01100 Metabolic pathways;
gene2024	K00640	cysE	ko00270 Cysteine and methionine metabolism;ko00920 Sulfur metabolism;ko01100 Metabolic pathways;ko01110 Biosynthesis of secondary metabolites;ko01120 Microbial metabolism in diverse environments;ko01200 Carbon metabolism;ko01230 Biosynthesis of amino acids;ko05111 Biofilm formation - Vibrio cholerae;
gene2026	K01092	E3.1.3.25, IMPA, suhB	ko00521 Streptomycin biosynthesis;ko00562 Inositol phosphate metabolism;ko01100 Metabolic pathways;
gene2030	K01951	guaA, GMPS	ko00230 Purine metabolism;ko00983 Drug metabolism - other enzymes;ko01100 Metabolic pathways;
gene2032	K03406	mcp	ko02020 Two-component system;ko02030 Bacterial chemotaxis;
gene2033	K03406	mcp	ko02020 Two-component system;ko02030 Bacterial chemotaxis;
gene2036	K03555	mutS	ko03430 Mismatch repair;
gene2043	K01714	dapA	ko00261 Monobactam biosynthesis;ko00300 Lysine biosynthesis;ko01100 Metabolic pathways;ko01110 Biosynthesis of secondary metabolites;ko01120 Microbial metabolism in diverse environments;ko01130 Biosynthesis of antibiotics;ko01230 Biosynthesis of amino acids;
gene2045	K01867	WARS, trpS	ko00970 Aminoacyl-tRNA biosynthesis;
gene2049	K00384	trxB, TRR	ko00450 Selenocompound metabolism;
gene2059	K01689	ENO, eno	ko00010 Glycolysis / Gluconeogenesis;ko00680 Methane metabolism;ko01100 Metabolic pathways;ko01110 Biosynthesis of secondary metabolites;ko01120 Microbial metabolism in diverse environments;ko01130 Biosynthesis of antibiotics;ko01200 Carbon metabolism;ko01230 Biosynthesis of amino acids;ko03018 RNA degradation;
gene2061	K01627	kdsA	ko00540 Lipopolysaccharide biosynthesis;ko01100 Metabolic pathways;
gene2062	K01937	pyrG, CTPS	ko00240 Pyrimidine metabolism;ko01100 Metabolic pathways;
gene2071	K09810	lolD	ko02010 ABC transporters;
gene2072	K09808	lolC_E	ko02010 ABC transporters;
gene2074	K07462	recJ	ko03410 Base excision repair;ko03430 Mismatch repair;ko03440 Homologous recombination;
gene2076	K14220	tRNA-Asn	ko00970 Aminoacyl-tRNA biosynthesis;
gene2077	K14228	tRNA-Leu	ko00970 Aminoacyl-tRNA biosynthesis;
gene2081	K14229	tRNA-Lys	ko00970 Aminoacyl-tRNA biosynthesis;
gene2084	K01785	galM, GALM	ko00010 Glycolysis / Gluconeogenesis;ko00052 Galactose metabolism;ko01100 Metabolic pathways;ko01110 Biosynthesis of secondary metabolites;ko01120 Microbial metabolism in diverse environments;ko01130 Biosynthesis of antibiotics;
gene2086	K01187	malZ	ko00052 Galactose metabolism;ko00500 Starch and sucrose metabolism;ko01100 Metabolic pathways;
gene2088	K01706	gudD	ko00053 Ascorbate and aldarate metabolism;ko01100 Metabolic pathways;
gene2097	K14222	tRNA-Cys	ko00970 Aminoacyl-tRNA biosynthesis;
gene2107	K03111	ssb	ko03030 DNA replication;ko03430 Mismatch repair;ko03440 Homologous recombination;
gene2114	K03101	lspA	ko03060 Protein export;
gene2147	K02487	pilL	ko02020 Two-component system;
gene2176	K07644	cusS, copS, silS	ko02020 Two-component system;
gene2177	K07665	cusR, copR, silR	ko02020 Two-component system;
gene2212	K01426	E3.5.1.4, amiE	ko00330 Arginine and proline metabolism;ko00360 Phenylalanine metabolism;ko00380 Tryptophan metabolism;ko00627 Aminobenzoate degradation;ko00643 Styrene degradation;ko01120 Microbial metabolism in diverse environments;
gene2213	K01999	livK	ko02010 ABC transporters;ko02024 Quorum sensing;
gene2217	K07798	cusB, silB	ko02020 Two-component system;
gene2218	K07787	cusA, silA	ko02020 Two-component system;
gene2221	K14225	tRNA-Gly	ko00970 Aminoacyl-tRNA biosynthesis;
gene2222	K14225	tRNA-Gly	ko00970 Aminoacyl-tRNA biosynthesis;
gene2223	K00995	pgsA, PGS1	ko00564 Glycerophospholipid metabolism;ko01100 Metabolic pathways;
gene2224	K03703	uvrC	ko03420 Nucleotide excision repair;
gene2227	K01207	nagZ	ko00520 Amino sugar and nucleotide sugar metabolism;ko01100 Metabolic pathways;ko01501 beta-Lactam resistance;
gene2228	K00997	acpS	ko00770 Pantothenate and CoA biosynthesis;
gene2229	K03474	pdxJ	ko00750 Vitamin B6 metabolism;ko01100 Metabolic pathways;
gene2230	K03584	recO	ko03440 Homologous recombination;
gene2234	K03100	lepB	ko02024 Quorum sensing;ko03060 Protein export;
gene2235	K03596	lepA	ko05134 Legionellosis;
gene2237	K04771	degP, htrA	ko01503 Cationic antimicrobial peptide (CAMP) resistance;ko02020 Two-component system;
gene2242	K09458	fabF	ko00061 Fatty acid biosynthesis;ko00780 Biotin metabolism;ko01100 Metabolic pathways;ko01212 Fatty acid metabolism;
gene2244	K00059	fabG	ko00061 Fatty acid biosynthesis;ko00333 Prodigiosin biosynthesis;ko00780 Biotin metabolism;ko01040 Biosynthesis of unsaturated fatty acids;ko01100 Metabolic pathways;ko01130 Biosynthesis of antibiotics;ko01212 Fatty acid metabolism;
gene2245	K00645	fabD	ko00061 Fatty acid biosynthesis;ko00333 Prodigiosin biosynthesis;ko01100 Metabolic pathways;ko01130 Biosynthesis of antibiotics;ko01212 Fatty acid metabolism;
gene2246	K00648	fabH	ko00061 Fatty acid biosynthesis;ko01100 Metabolic pathways;ko01212 Fatty acid metabolism;
gene2247	K03621	plsX	ko00561 Glycerolipid metabolism;ko00564 Glycerophospholipid metabolism;ko01100 Metabolic pathways;ko01110 Biosynthesis of secondary metabolites;
gene2248	K02911	RP-L32, MRPL32, rpmF	ko03010 Ribosome;
gene2254	K01091	gph	ko00630 Glyoxylate and dicarboxylate metabolism;ko01100 Metabolic pathways;ko01110 Biosynthesis of secondary metabolites;ko01130 Biosynthesis of antibiotics;
gene2256	K08300	rne	ko03018 RNA degradation;
gene2257	K03639	moaA, CNX2	ko00790 Folate biosynthesis;ko01100 Metabolic pathways;ko04122 Sulfur relay system;
gene2258	K03752	mobA	ko00790 Folate biosynthesis;ko01100 Metabolic pathways;
gene2259	K03750	moeA	ko00790 Folate biosynthesis;ko01100 Metabolic pathways;
gene2262	K00015	gyaR, GOR1	ko00630 Glyoxylate and dicarboxylate metabolism;ko01100 Metabolic pathways;ko01110 Biosynthesis of secondary metabolites;ko01120 Microbial metabolism in diverse environments;
gene2265	K00763	pncB, NAPRT1	ko00760 Nicotinate and nicotinamide metabolism;ko01100 Metabolic pathways;
gene2268	K04567	KARS, lysS	ko00970 Aminoacyl-tRNA biosynthesis;
gene2277	K04487	iscS, NFS1	ko00730 Thiamine metabolism;ko01100 Metabolic pathways;ko04122 Sulfur relay system;
gene2279	K10439	rbsB	ko02010 ABC transporters;ko02030 Bacterial chemotaxis;
gene2280	K10441	rbsA	ko02010 ABC transporters;
gene2281	K10440	rbsC	ko02010 ABC transporters;
gene2283	K00852	rbsK, RBKS	ko00030 Pentose phosphate pathway;
gene2285	K03702	uvrB	ko03420 Nucleotide excision repair;
gene2286	K00832	tyrB	ko00270 Cysteine and methionine metabolism;ko00350 Tyrosine metabolism;ko00360 Phenylalanine metabolism;ko00400 Phenylalanine, tyrosine and tryptophan biosynthesis;ko00401 Novobiocin biosynthesis;ko01100 Metabolic pathways;ko01110 Biosynthesis of secondary metabolites;ko01130 Biosynthesis of antibiotics;ko01230 Biosynthesis of amino acids;
gene2287	K05973	phaZ	ko00650 Butanoate metabolism;
gene2290	K10773	NTH	ko03410 Base excision repair;
gene2291	K09019	rutE	ko00240 Pyrimidine metabolism;ko01100 Metabolic pathways;
gene2302	K00797	speE, SRM	ko00270 Cysteine and methionine metabolism;ko00330 Arginine and proline metabolism;ko00410 beta-Alanine metabolism;ko00480 Glutathione metabolism;ko01100 Metabolic pathways;
gene2305	K00799	GST, gst	ko00480 Glutathione metabolism;ko00983 Drug metabolism - other enzymes;
gene2311	K04487	iscS, NFS1	ko00730 Thiamine metabolism;ko01100 Metabolic pathways;ko04122 Sulfur relay system;
gene2313	K04079	HSP90A, htpG	ko04621 NOD-like receptor signaling pathway;ko04626 Plant-pathogen interaction;
gene2318	K05825	LYSN	ko00300 Lysine biosynthesis;ko01100 Metabolic pathways;ko01130 Biosynthesis of antibiotics;ko01210 2-Oxocarboxylic acid metabolism;
gene2319	K00799	GST, gst	ko00480 Glutathione metabolism;ko00983 Drug metabolism - other enzymes;
gene2324	K18095	mexY, amrB	ko01501 beta-Lactam resistance;ko02020 Two-component system;
gene2325	K18094	mexX, amrA	ko01501 beta-Lactam resistance;ko02020 Two-component system;
gene2328	K18893	vcaM	ko02010 ABC transporters;
gene2338	K10001	gltI, aatJ	ko02010 ABC transporters;ko02020 Two-component system;
gene2431	K11927	rhlE	ko03018 RNA degradation;
gene2435	K01754	E4.3.1.19, ilvA, tdcB	ko00260 Glycine, serine and threonine metabolism;ko00290 Valine, leucine and isoleucine biosynthesis;ko01100 Metabolic pathways;ko01110 Biosynthesis of secondary metabolites;ko01130 Biosynthesis of antibiotics;ko01200 Carbon metabolism;ko01230 Biosynthesis of amino acids;
gene2436	K00560	thyA, TYMS	ko00240 Pyrimidine metabolism;ko00670 One carbon pool by folate;ko01100 Metabolic pathways;
gene2437	K00287	DHFR, folA	ko00670 One carbon pool by folate;ko00790 Folate biosynthesis;ko01100 Metabolic pathways;
gene2440	K03831	mogA	ko00790 Folate biosynthesis;ko01100 Metabolic pathways;ko04122 Sulfur relay system;
gene2442	K06013	STE24	ko00900 Terpenoid backbone biosynthesis;ko01130 Biosynthesis of antibiotics;
gene2443	K06949	rsgA, engC	ko00730 Thiamine metabolism;ko01100 Metabolic pathways;
gene2445	K02227	cbiB, cobD	ko00860 Porphyrin and chlorophyll metabolism;ko01100 Metabolic pathways;
gene2447	K02884	RP-L19, MRPL19, rplS	ko03010 Ribosome;
gene2450	K02959	RP-S16, MRPS16, rpsP	ko03010 Ribosome;
gene2456	K01113	phoD	ko00790 Folate biosynthesis;ko01100 Metabolic pathways;ko02020 Two-component system;
gene2458	K00285	dadA	ko00360 Phenylalanine metabolism;
gene2464	K02073	metQ	ko02010 ABC transporters;
gene2465	K02072	metI	ko02010 ABC transporters;
gene2466	K02071	metN	ko02010 ABC transporters;
gene2470	K12339	cysM	ko00270 Cysteine and methionine metabolism;ko00920 Sulfur metabolism;ko01100 Metabolic pathways;ko01110 Biosynthesis of secondary metabolites;ko01120 Microbial metabolism in diverse environments;ko01130 Biosynthesis of antibiotics;ko01200 Carbon metabolism;ko01230 Biosynthesis of amino acids;
gene2472	K03274	gmhD, rfaD	ko00540 Lipopolysaccharide biosynthesis;ko01100 Metabolic pathways;
gene2473	K03272	gmhC, hldE, waaE, rfaE	ko00540 Lipopolysaccharide biosynthesis;ko01100 Metabolic pathways;
gene2474	K00012	UGDH, ugd	ko00040 Pentose and glucuronate interconversions;ko00053 Ascorbate and aldarate metabolism;ko00520 Amino sugar and nucleotide sugar metabolism;ko01100 Metabolic pathways;
gene2478	K02945	RP-S1, rpsA	ko03010 Ribosome;
gene2479	K00945	cmk	ko00240 Pyrimidine metabolism;ko01100 Metabolic pathways;
gene2480	K00800	aroA	ko00400 Phenylalanine, tyrosine and tryptophan biosynthesis;ko01100 Metabolic pathways;ko01110 Biosynthesis of secondary metabolites;ko01130 Biosynthesis of antibiotics;ko01230 Biosynthesis of amino acids;
gene2481	K04517	tyrA2	ko00400 Phenylalanine, tyrosine and tryptophan biosynthesis;ko00401 Novobiocin biosynthesis;ko01100 Metabolic pathways;ko01110 Biosynthesis of secondary metabolites;ko01130 Biosynthesis of antibiotics;ko01230 Biosynthesis of amino acids;
gene2482	K00817	hisC	ko00340 Histidine metabolism;ko00350 Tyrosine metabolism;ko00360 Phenylalanine metabolism;ko00400 Phenylalanine, tyrosine and tryptophan biosynthesis;ko00401 Novobiocin biosynthesis;ko01100 Metabolic pathways;ko01110 Biosynthesis of secondary metabolites;ko01130 Biosynthesis of antibiotics;ko01230 Biosynthesis of amino acids;
gene2483	K14170	pheA	ko00400 Phenylalanine, tyrosine and tryptophan biosynthesis;ko01100 Metabolic pathways;ko01110 Biosynthesis of secondary metabolites;ko01130 Biosynthesis of antibiotics;ko01230 Biosynthesis of amino acids;
gene2484	K00831	serC, PSAT1	ko00260 Glycine, serine and threonine metabolism;ko00680 Methane metabolism;ko00750 Vitamin B6 metabolism;ko01100 Metabolic pathways;ko01120 Microbial metabolism in diverse environments;ko01130 Biosynthesis of antibiotics;ko01200 Carbon metabolism;ko01230 Biosynthesis of amino acids;
gene2489	K00568	ubiG	ko00130 Ubiquinone and other terpenoid-quinone biosynthesis;ko01100 Metabolic pathways;ko01110 Biosynthesis of secondary metabolites;
gene2490	K01091	gph	ko00630 Glyoxylate and dicarboxylate metabolism;ko01100 Metabolic pathways;ko01110 Biosynthesis of secondary metabolites;ko01130 Biosynthesis of antibiotics;
gene2499	K04085	tusA, sirA	ko04122 Sulfur relay system;
gene2500	K03426	E3.6.1.22, NUDT12, nudC	ko00760 Nicotinate and nicotinamide metabolism;ko01100 Metabolic pathways;
gene2501	K01620	ltaE	ko00260 Glycine, serine and threonine metabolism;ko01100 Metabolic pathways;ko01110 Biosynthesis of secondary metabolites;ko01120 Microbial metabolism in diverse environments;ko01130 Biosynthesis of antibiotics;ko01230 Biosynthesis of amino acids;
gene2502	K01821	praC, xylH	ko00362 Benzoate degradation;ko00621 Dioxin degradation;ko00622 Xylene degradation;ko01100 Metabolic pathways;ko01120 Microbial metabolism in diverse environments;ko01220 Degradation of aromatic compounds;
gene2517	K01607	pcaC	ko00362 Benzoate degradation;ko01100 Metabolic pathways;ko01120 Microbial metabolism in diverse environments;ko01220 Degradation of aromatic compounds;
gene2529	K14233	tRNA-Ser	ko00970 Aminoacyl-tRNA biosynthesis;
gene2530	K01875	SARS, serS	ko00970 Aminoacyl-tRNA biosynthesis;
gene2537	K12255	gbuA	ko00330 Arginine and proline metabolism;ko01100 Metabolic pathways;
gene2542	K00384	trxB, TRR	ko00450 Selenocompound metabolism;
gene2545	K04751	glnB	ko02020 Two-component system;
gene2546	K03183	ubiE	ko00130 Ubiquinone and other terpenoid-quinone biosynthesis;ko01100 Metabolic pathways;ko01110 Biosynthesis of secondary metabolites;
gene2547	K01950	E6.3.5.1, NADSYN1, QNS1, nadE	ko00760 Nicotinate and nicotinamide metabolism;ko01100 Metabolic pathways;
gene2550	K01507	ppa	ko00190 Oxidative phosphorylation;
gene2551	K00128	ALDH	ko00010 Glycolysis / Gluconeogenesis;ko00053 Ascorbate and aldarate metabolism;ko00071 Fatty acid degradation;ko00280 Valine, leucine and isoleucine degradation;ko00310 Lysine degradation;ko00330 Arginine and proline metabolism;ko00340 Histidine metabolism;ko00380 Tryptophan metabolism;ko00410 beta-Alanine metabolism;ko00561 Glycerolipid metabolism;ko00620 Pyruvate metabolism;ko00625 Chloroalkane…
gene2552	K00059	fabG	ko00061 Fatty acid biosynthesis;ko00333 Prodigiosin biosynthesis;ko00780 Biotin metabolism;ko01040 Biosynthesis of unsaturated fatty acids;ko01100 Metabolic pathways;ko01130 Biosynthesis of antibiotics;ko01212 Fatty acid metabolism;
gene2555	K13543	hemDX	ko00860 Porphyrin and chlorophyll metabolism;ko01100 Metabolic pathways;ko01110 Biosynthesis of secondary metabolites;ko01120 Microbial metabolism in diverse environments;
gene2556	K01749	hemC, HMBS	ko00860 Porphyrin and chlorophyll metabolism;ko01100 Metabolic pathways;ko01110 Biosynthesis of secondary metabolites;ko01120 Microbial metabolism in diverse environments;
gene2557	K01595	ppc	ko00620 Pyruvate metabolism;ko00680 Methane metabolism;ko00710 Carbon fixation in photosynthetic organisms;ko00720 Carbon fixation pathways in prokaryotes;ko01100 Metabolic pathways;ko01120 Microbial metabolism in diverse environments;ko01200 Carbon metabolism;
gene2563	K01755	argH, ASL	ko00220 Arginine biosynthesis;ko00250 Alanine, aspartate and glutamate metabolism;ko01100 Metabolic pathways;ko01110 Biosynthesis of secondary metabolites;ko01130 Biosynthesis of antibiotics;ko01230 Biosynthesis of amino acids;
gene2564	K01584	adiA	ko00330 Arginine and proline metabolism;ko01100 Metabolic pathways;
gene2565	K01494	dcd	ko00240 Pyrimidine metabolism;ko01100 Metabolic pathways;
gene2569	K00127	fdoI, fdsG	ko00630 Glyoxylate and dicarboxylate metabolism;ko00680 Methane metabolism;ko01100 Metabolic pathways;ko01120 Microbial metabolism in diverse environments;ko01200 Carbon metabolism;
gene2571	K00124	fdoH, fdsB	ko00630 Glyoxylate and dicarboxylate metabolism;ko00680 Methane metabolism;ko01100 Metabolic pathways;ko01120 Microbial metabolism in diverse environments;ko01200 Carbon metabolism;
gene2572	K00123	fdoG, fdhF, fdwA	ko00630 Glyoxylate and dicarboxylate metabolism;ko00680 Methane metabolism;ko01100 Metabolic pathways;ko01120 Microbial metabolism in diverse environments;ko01200 Carbon metabolism;
gene2580	K01874	MARS, metG	ko00450 Selenocompound metabolism;ko00970 Aminoacyl-tRNA biosynthesis;
gene2586	K01918	panC	ko00410 beta-Alanine metabolism;ko00770 Pantothenate and CoA biosynthesis;ko01100 Metabolic pathways;ko01110 Biosynthesis of secondary metabolites;
gene2588	K02232	cobQ, cbiP	ko00860 Porphyrin and chlorophyll metabolism;ko01100 Metabolic pathways;
gene2589	K02231	cobP, cobU	ko00860 Porphyrin and chlorophyll metabolism;ko01100 Metabolic pathways;
gene2590	K02227	cbiB, cobD	ko00860 Porphyrin and chlorophyll metabolism;ko01100 Metabolic pathways;
gene2591	K02225	cobC1, cobC	ko00860 Porphyrin and chlorophyll metabolism;ko01100 Metabolic pathways;
gene2592	K02016	ABC.FEV.S	ko02010 ABC transporters;
gene2593	K02226	cobC, phpB	ko00860 Porphyrin and chlorophyll metabolism;ko01100 Metabolic pathways;
gene2594	K02233	E2.7.8.26, cobS, cobV	ko00860 Porphyrin and chlorophyll metabolism;ko01100 Metabolic pathways;
gene2595	K00768	E2.4.2.21, cobU, cobT	ko00860 Porphyrin and chlorophyll metabolism;ko01100 Metabolic pathways;
gene2596	K19221	cobA, btuR	ko00860 Porphyrin and chlorophyll metabolism;ko01100 Metabolic pathways;
gene2597	K02013	ABC.FEV.A	ko02010 ABC transporters;
gene2598	K02015	ABC.FEV.P	ko02010 ABC transporters;
gene2607	K01687	ilvD	ko00290 Valine, leucine and isoleucine biosynthesis;ko00770 Pantothenate and CoA biosynthesis;ko01100 Metabolic pathways;ko01110 Biosynthesis of secondary metabolites;ko01130 Biosynthesis of antibiotics;ko01210 2-Oxocarboxylic acid metabolism;ko01230 Biosynthesis of amino acids;
gene2610	K02339	holC	ko00230 Purine metabolism;ko00240 Pyrimidine metabolism;ko01100 Metabolic pathways;ko03030 DNA replication;ko03430 Mismatch repair;ko03440 Homologous recombination;
gene2611	K01255	CARP, pepA	ko00480 Glutathione metabolism;ko01100 Metabolic pathways;
gene2612	K07091	lptF	ko02010 ABC transporters;
gene2613	K11720	lptG	ko02010 ABC transporters;
gene2619	K02303	cobA	ko00860 Porphyrin and chlorophyll metabolism;ko01100 Metabolic pathways;ko01110 Biosynthesis of secondary metabolites;ko01120 Microbial metabolism in diverse environments;
gene2620	K00956	cysN	ko00230 Purine metabolism;ko00261 Monobactam biosynthesis;ko00450 Selenocompound metabolism;ko00920 Sulfur metabolism;ko01100 Metabolic pathways;ko01120 Microbial metabolism in diverse environments;ko01130 Biosynthesis of antibiotics;
gene2621	K00957	cysD	ko00230 Purine metabolism;ko00261 Monobactam biosynthesis;ko00450 Selenocompound metabolism;ko00920 Sulfur metabolism;ko01100 Metabolic pathways;ko01120 Microbial metabolism in diverse environments;ko01130 Biosynthesis of antibiotics;
gene2622	K00390	cysH	ko00920 Sulfur metabolism;ko01100 Metabolic pathways;ko01120 Microbial metabolism in diverse environments;
gene2624	K00381	cysI	ko00920 Sulfur metabolism;ko01100 Metabolic pathways;ko01120 Microbial metabolism in diverse environments;
gene2627	K01999	livK	ko02010 ABC transporters;ko02024 Quorum sensing;
gene2629	K00042	garR, glxR	ko00630 Glyoxylate and dicarboxylate metabolism;ko01100 Metabolic pathways;
gene2630	K14228	tRNA-Leu	ko00970 Aminoacyl-tRNA biosynthesis;
gene2633	K01687	ilvD	ko00290 Valine, leucine and isoleucine biosynthesis;ko00770 Pantothenate and CoA biosynthesis;ko01100 Metabolic pathways;ko01110 Biosynthesis of secondary metabolites;ko01130 Biosynthesis of antibiotics;ko01210 2-Oxocarboxylic acid metabolism;ko01230 Biosynthesis of amino acids;
gene2642	K00523	ascD, ddhD, rfbI	ko00520 Amino sugar and nucleotide sugar metabolism;
gene2643	K00821	argD	ko00220 Arginine biosynthesis;ko00300 Lysine biosynthesis;ko01100 Metabolic pathways;ko01110 Biosynthesis of secondary metabolites;ko01120 Microbial metabolism in diverse environments;ko01130 Biosynthesis of antibiotics;ko01210 2-Oxocarboxylic acid metabolism;ko01230 Biosynthesis of amino acids;
gene2645	K01996	livF	ko02010 ABC transporters;ko02024 Quorum sensing;
gene2646	K01995	livG	ko02010 ABC transporters;ko02024 Quorum sensing;
gene2647	K01998	livM	ko02010 ABC transporters;ko02024 Quorum sensing;
gene2648	K01997	livH	ko02010 ABC transporters;ko02024 Quorum sensing;
gene2649	K01999	livK	ko02010 ABC transporters;ko02024 Quorum sensing;
gene2650	K03527	ispH, lytB	ko00900 Terpenoid backbone biosynthesis;ko01100 Metabolic pathways;ko01110 Biosynthesis of secondary metabolites;ko01130 Biosynthesis of antibiotics;
gene2653	K02902	RP-L28, MRPL28, rpmB	ko03010 Ribosome;
gene2654	K02913	RP-L33, MRPL33, rpmG	ko03010 Ribosome;
gene2655	K00278	nadB	ko00250 Alanine, aspartate and glutamate metabolism;ko00760 Nicotinate and nicotinamide metabolism;ko01100 Metabolic pathways;
gene2656	K00767	nadC, QPRT	ko00760 Nicotinate and nicotinamide metabolism;ko01100 Metabolic pathways;
gene2657	K03517	nadA	ko00760 Nicotinate and nicotinamide metabolism;ko01100 Metabolic pathways;
gene2658	K00507	SCD, desC	ko01040 Biosynthesis of unsaturated fatty acids;ko01212 Fatty acid metabolism;
gene2662	K11175	purN	ko00230 Purine metabolism;ko00670 One carbon pool by folate;ko01100 Metabolic pathways;ko01110 Biosynthesis of secondary metabolites;ko01130 Biosynthesis of antibiotics;
gene2665	K11753	ribF	ko00740 Riboflavin metabolism;ko01100 Metabolic pathways;ko01110 Biosynthesis of secondary metabolites;
gene2666	K01870	IARS, ileS	ko00970 Aminoacyl-tRNA biosynthesis;
gene2667	K03101	lspA	ko03060 Protein export;
gene2669	K13038	coaBC, dfp	ko00770 Pantothenate and CoA biosynthesis;ko01100 Metabolic pathways;
gene2671	K01520	dut, DUT	ko00240 Pyrimidine metabolism;ko00983 Drug metabolism - other enzymes;ko01100 Metabolic pathways;
gene2679	K00426	cydB	ko00190 Oxidative phosphorylation;ko01100 Metabolic pathways;ko02020 Two-component system;
gene2680	K00425	cydA	ko00190 Oxidative phosphorylation;ko01100 Metabolic pathways;ko02020 Two-component system;
gene2688	K00031	IDH1, IDH2, icd	ko00020 Citrate cycle (TCA cycle);ko00480 Glutathione metabolism;ko00720 Carbon fixation pathways in prokaryotes;ko01100 Metabolic pathways;ko01110 Biosynthesis of secondary metabolites;ko01120 Microbial metabolism in diverse environments;ko01130 Biosynthesis of antibiotics;ko01200 Carbon metabolism;ko01210 2-Oxocarboxylic acid metabolism;ko01230 Biosynthesis of amino acids;
gene2702	K00681	ggt	ko00430 Taurine and hypotaurine metabolism;ko00460 Cyanoamino acid metabolism;ko00480 Glutathione metabolism;ko01100 Metabolic pathways;
gene2705	K01714	dapA	ko00261 Monobactam biosynthesis;ko00300 Lysine biosynthesis;ko01100 Metabolic pathways;ko01110 Biosynthesis of secondary metabolites;ko01120 Microbial metabolism in diverse environments;ko01130 Biosynthesis of antibiotics;ko01230 Biosynthesis of amino acids;
gene2710	K13529	ada-alkA	ko03410 Base excision repair;
gene2716	K01451	hipO	ko00360 Phenylalanine metabolism;
gene2717	K01713	pheC	ko00400 Phenylalanine, tyrosine and tryptophan biosynthesis;ko01100 Metabolic pathways;ko01110 Biosynthesis of secondary metabolites;ko01130 Biosynthesis of antibiotics;ko01230 Biosynthesis of amino acids;
gene2722	K05845	opuC	ko02010 ABC transporters;
gene2731	K01479	hutG	ko00340 Histidine metabolism;ko01100 Metabolic pathways;
gene2741	K03601	xseA	ko03430 Mismatch repair;
gene2744	K00912	lpxK	ko00540 Lipopolysaccharide biosynthesis;ko01100 Metabolic pathways;
gene2746	K00979	kdsB	ko00540 Lipopolysaccharide biosynthesis;ko01100 Metabolic pathways;
gene2747	K00939	adk, AK	ko00230 Purine metabolism;ko00730 Thiamine metabolism;ko01100 Metabolic pathways;ko01110 Biosynthesis of secondary metabolites;ko01130 Biosynthesis of antibiotics;
gene2752	K01448	amiABC	ko01503 Cationic antimicrobial peptide (CAMP) resistance;
gene2759	K08591	plsY	ko00561 Glycerolipid metabolism;ko00564 Glycerophospholipid metabolism;ko01100 Metabolic pathways;ko01110 Biosynthesis of secondary metabolites;
gene2763	K00075	murB	ko00520 Amino sugar and nucleotide sugar metabolism;ko00550 Peptidoglycan biosynthesis;ko01100 Metabolic pathways;
gene2765	K09913	ppnP	ko00230 Purine metabolism;ko00240 Pyrimidine metabolism;
gene2766	K01940	argG, ASS1	ko00220 Arginine biosynthesis;ko00250 Alanine, aspartate and glutamate metabolism;ko01100 Metabolic pathways;ko01110 Biosynthesis of secondary metabolites;ko01130 Biosynthesis of antibiotics;ko01230 Biosynthesis of amino acids;
gene2767	K00611	OTC, argF, argI	ko00220 Arginine biosynthesis;ko01100 Metabolic pathways;ko01110 Biosynthesis of secondary metabolites;ko01130 Biosynthesis of antibiotics;ko01230 Biosynthesis of amino acids;
gene2769	K02968	RP-S20, rpsT	ko03010 Ribosome;
gene2773	K03572	mutL	ko03430 Mismatch repair;
gene2774	K00791	miaA, TRIT1	ko01100 Metabolic pathways;ko01110 Biosynthesis of secondary metabolites;
gene2779	K01247	alkA	ko03410 Base excision repair;
gene2783	K01933	purM	ko00230 Purine metabolism;ko01100 Metabolic pathways;ko01110 Biosynthesis of secondary metabolites;ko01130 Biosynthesis of antibiotics;
gene2787	K00970	pcnB	ko03018 RNA degradation;
gene2788	K00950	folK	ko00790 Folate biosynthesis;ko01100 Metabolic pathways;
gene2790	K00606	panB	ko00770 Pantothenate and CoA biosynthesis;ko01100 Metabolic pathways;ko01110 Biosynthesis of secondary metabolites;
gene2791	K05773	tupB, vupB	ko02010 ABC transporters;
gene2792	K06857	tupC, vupC	ko02010 ABC transporters;
gene2793	K03342	pabBC	ko00790 Folate biosynthesis;
gene2795	K04043	dnaK, HSPA9	ko03018 RNA degradation;ko05152 Tuberculosis;
gene2802	K01772	hemH, FECH	ko00860 Porphyrin and chlorophyll metabolism;ko01100 Metabolic pathways;ko01110 Biosynthesis of secondary metabolites;
gene2803	K01468	hutI, AMDHD1	ko00340 Histidine metabolism;ko01100 Metabolic pathways;
gene2804	K01479	hutG	ko00340 Histidine metabolism;ko01100 Metabolic pathways;
gene2805	K01745	hutH, HAL	ko00340 Histidine metabolism;ko01100 Metabolic pathways;
gene2806	K01712	hutU, UROC1	ko00340 Histidine metabolism;ko01100 Metabolic pathways;
gene2811	K15552	tauC	ko00920 Sulfur metabolism;ko02010 ABC transporters;
gene2812	K10831	tauB	ko00920 Sulfur metabolism;ko02010 ABC transporters;
gene2813	K15551	tauA	ko00920 Sulfur metabolism;ko02010 ABC transporters;
gene2815	K00858	ppnK, NADK	ko00760 Nicotinate and nicotinamide metabolism;ko01100 Metabolic pathways;
gene2818	K14645	K14645	ko02024 Quorum sensing;
gene2819	K14645	K14645	ko02024 Quorum sensing;
gene2820	K14645	K14645	ko02024 Quorum sensing;
gene2824	K01501	E3.5.5.1	ko00380 Tryptophan metabolism;ko00460 Cyanoamino acid metabolism;ko00627 Aminobenzoate degradation;ko00643 Styrene degradation;ko00910 Nitrogen metabolism;ko01120 Microbial metabolism in diverse environments;
gene2826	K01626	E2.5.1.54, aroF, aroG, aroH	ko00400 Phenylalanine, tyrosine and tryptophan biosynthesis;ko01100 Metabolic pathways;ko01110 Biosynthesis of secondary metabolites;ko01130 Biosynthesis of antibiotics;ko01230 Biosynthesis of amino acids;ko02024 Quorum sensing;
gene2828	K00798	MMAB, pduO	ko00860 Porphyrin and chlorophyll metabolism;ko01100 Metabolic pathways;
gene2829	K00102	LDHD, dld	ko00620 Pyruvate metabolism;
gene2831	K00104	glcD	ko00630 Glyoxylate and dicarboxylate metabolism;ko01100 Metabolic pathways;ko01110 Biosynthesis of secondary metabolites;ko01120 Microbial metabolism in diverse environments;ko01130 Biosynthesis of antibiotics;
gene2833	K11472	glcE	ko00630 Glyoxylate and dicarboxylate metabolism;ko01100 Metabolic pathways;ko01110 Biosynthesis of secondary metabolites;ko01120 Microbial metabolism in diverse environments;ko01130 Biosynthesis of antibiotics;
gene2834	K11473	glcF	ko00630 Glyoxylate and dicarboxylate metabolism;ko01100 Metabolic pathways;ko01110 Biosynthesis of secondary metabolites;ko01120 Microbial metabolism in diverse environments;ko01130 Biosynthesis of antibiotics;
gene2840	K00432	gpx	ko00480 Glutathione metabolism;ko00590 Arachidonic acid metabolism;
gene2845	K00286	proC	ko00330 Arginine and proline metabolism;ko01100 Metabolic pathways;ko01110 Biosynthesis of secondary metabolites;ko01130 Biosynthesis of antibiotics;ko01230 Biosynthesis of amino acids;
gene2846	K01759	GLO1, gloA	ko00620 Pyruvate metabolism;
gene2893	K06223	dam	ko03430 Mismatch repair;
gene2895	K03179	ubiA	ko00130 Ubiquinone and other terpenoid-quinone biosynthesis;ko01100 Metabolic pathways;ko01110 Biosynthesis of secondary metabolites;
gene2896	K03782	katG	ko00360 Phenylalanine metabolism;ko00380 Tryptophan metabolism;ko00983 Drug metabolism - other enzymes;ko01100 Metabolic pathways;ko01110 Biosynthesis of secondary metabolites;
gene2899	K04761	oxyR	ko02026 Biofilm formation - Escherichia coli;
gene2909	K03655	recG	ko03440 Homologous recombination;
gene2912	K03210	yajC	ko02024 Quorum sensing;ko03060 Protein export;ko03070 Bacterial secretion system;
gene2913	K03072	secD	ko03060 Protein export;ko03070 Bacterial secretion system;
gene2914	K03074	secF	ko03060 Protein export;ko03070 Bacterial secretion system;
gene2916	K18029	nicA	ko00760 Nicotinate and nicotinamide metabolism;ko01120 Microbial metabolism in diverse environments;
gene2921	K01756	purB, ADSL	ko00230 Purine metabolism;ko00250 Alanine, aspartate and glutamate metabolism;ko01100 Metabolic pathways;ko01110 Biosynthesis of secondary metabolites;ko01130 Biosynthesis of antibiotics;
gene2922	K00799	GST, gst	ko00480 Glutathione metabolism;ko00983 Drug metabolism - other enzymes;
gene2924	K00566	mnmA, trmU	ko04122 Sulfur relay system;
gene2928	K00324	pntA	ko00760 Nicotinate and nicotinamide metabolism;ko01100 Metabolic pathways;
gene2929	K01579	panD	ko00410 beta-Alanine metabolism;ko00770 Pantothenate and CoA biosynthesis;ko01100 Metabolic pathways;ko01110 Biosynthesis of secondary metabolites;
gene2930	K00324	pntA	ko00760 Nicotinate and nicotinamide metabolism;ko01100 Metabolic pathways;
gene2931	K00325	pntB	ko00760 Nicotinate and nicotinamide metabolism;ko01100 Metabolic pathways;
gene2933	K19620	phcB	ko02020 Two-component system;
gene2935	K19622	phcR	ko02020 Two-component system;
gene2939	K00147	proA	ko00330 Arginine and proline metabolism;ko00332 Carbapenem biosynthesis;ko01100 Metabolic pathways;ko01110 Biosynthesis of secondary metabolites;ko01130 Biosynthesis of antibiotics;ko01230 Biosynthesis of amino acids;
gene2940	K02340	holA	ko00230 Purine metabolism;ko00240 Pyrimidine metabolism;ko01100 Metabolic pathways;ko03030 DNA replication;ko03430 Mismatch repair;ko03440 Homologous recombination;
gene2942	K01869	LARS, leuS	ko00970 Aminoacyl-tRNA biosynthesis;
gene2943	K00215	dapB	ko00261 Monobactam biosynthesis;ko00300 Lysine biosynthesis;ko01100 Metabolic pathways;ko01110 Biosynthesis of secondary metabolites;ko01120 Microbial metabolism in diverse environments;ko01130 Biosynthesis of antibiotics;ko01230 Biosynthesis of amino acids;
gene2946	K19624	phcA	ko02020 Two-component system;
gene2947	K00134	GAPDH, gapA	ko00010 Glycolysis / Gluconeogenesis;ko00710 Carbon fixation in photosynthetic organisms;ko01100 Metabolic pathways;ko01110 Biosynthesis of secondary metabolites;ko01120 Microbial metabolism in diverse environments;ko01130 Biosynthesis of antibiotics;ko01200 Carbon metabolism;ko01230 Biosynthesis of amino acids;
gene2948	K00615	E2.2.1.1, tktA, tktB	ko00030 Pentose phosphate pathway;ko00710 Carbon fixation in photosynthetic organisms;ko01051 Biosynthesis of ansamycins;ko01100 Metabolic pathways;ko01110 Biosynthesis of secondary metabolites;ko01120 Microbial metabolism in diverse environments;ko01130 Biosynthesis of antibiotics;ko01200 Carbon metabolism;ko01230 Biosynthesis of amino acids;
gene2949	K01684	dgoD	ko00052 Galactose metabolism;ko01100 Metabolic pathways;ko01120 Microbial metabolism in diverse environments;
gene2950	K01631	dgoA	ko00052 Galactose metabolism;ko01100 Metabolic pathways;
gene2952	K01785	galM, GALM	ko00010 Glycolysis / Gluconeogenesis;ko00052 Galactose metabolism;ko01100 Metabolic pathways;ko01110 Biosynthesis of secondary metabolites;ko01120 Microbial metabolism in diverse environments;ko01130 Biosynthesis of antibiotics;
gene2953	K13874	K13874, araB	ko00053 Ascorbate and aldarate metabolism;ko01100 Metabolic pathways;
gene2954	K10538	araH	ko02010 ABC transporters;
gene2955	K10539	araG	ko02010 ABC transporters;
gene2956	K10537	araF	ko02010 ABC transporters;
gene2957	K00883	dgoK	ko00052 Galactose metabolism;ko01100 Metabolic pathways;
gene2959	K03566	gcvA	ko02026 Biofilm formation - Escherichia coli;
gene2965	K00029	E1.1.1.40, maeB	ko00620 Pyruvate metabolism;ko00710 Carbon fixation in photosynthetic organisms;ko01100 Metabolic pathways;ko01120 Microbial metabolism in diverse environments;ko01200 Carbon metabolism;
gene2966	K00946	thiL	ko00730 Thiamine metabolism;ko01100 Metabolic pathways;
gene2967	K01095	pgpA	ko00564 Glycerophospholipid metabolism;ko01100 Metabolic pathways;
gene2968	K03743	pncC	ko00760 Nicotinate and nicotinamide metabolism;
gene2970	K01591	pyrF	ko00240 Pyrimidine metabolism;ko01100 Metabolic pathways;
gene2972	K03814	mtgA	ko00550 Peptidoglycan biosynthesis;
gene2973	K00014	aroE	ko00400 Phenylalanine, tyrosine and tryptophan biosynthesis;ko01100 Metabolic pathways;ko01110 Biosynthesis of secondary metabolites;ko01130 Biosynthesis of antibiotics;ko01230 Biosynthesis of amino acids;
gene2981	K03786	aroQ, qutE	ko00400 Phenylalanine, tyrosine and tryptophan biosynthesis;ko01100 Metabolic pathways;ko01110 Biosynthesis of secondary metabolites;ko01130 Biosynthesis of antibiotics;ko01230 Biosynthesis of amino acids;
gene2982	K02160	accB, bccP	ko00061 Fatty acid biosynthesis;ko00620 Pyruvate metabolism;ko00640 Propanoate metabolism;ko00720 Carbon fixation pathways in prokaryotes;ko01100 Metabolic pathways;ko01110 Biosynthesis of secondary metabolites;ko01120 Microbial metabolism in diverse environments;ko01130 Biosynthesis of antibiotics;ko01200 Carbon metabolism;ko01212 Fatty acid metabolism;
gene2983	K01961	accC	ko00061 Fatty acid biosynthesis;ko00620 Pyruvate metabolism;ko00640 Propanoate metabolism;ko00720 Carbon fixation pathways in prokaryotes;ko01100 Metabolic pathways;ko01110 Biosynthesis of secondary metabolites;ko01120 Microbial metabolism in diverse environments;ko01130 Biosynthesis of antibiotics;ko01200 Carbon metabolism;ko01212 Fatty acid metabolism;
gene2987	K00856	E2.7.1.20, ADK	ko00230 Purine metabolism;ko01100 Metabolic pathways;
gene2996	K03406	mcp	ko02020 Two-component system;ko02030 Bacterial chemotaxis;
gene3007	K00526	E1.17.4.1B, nrdB, nrdF	ko00230 Purine metabolism;ko00240 Pyrimidine metabolism;ko01100 Metabolic pathways;
gene3008	K00525	E1.17.4.1A, nrdA, nrdE	ko00230 Purine metabolism;ko00240 Pyrimidine metabolism;ko01100 Metabolic pathways;
gene3011	K01114	plc	ko00562 Inositol phosphate metabolism;ko00564 Glycerophospholipid metabolism;ko00565 Ether lipid metabolism;ko01100 Metabolic pathways;ko01110 Biosynthesis of secondary metabolites;ko02024 Quorum sensing;
gene3013	K02667	pilR, pehR	ko02020 Two-component system;
gene3014	K02668	pilS, pehS	ko02020 Two-component system;
gene3017	K03106	SRP54, ffh	ko02024 Quorum sensing;ko03060 Protein export;ko03070 Bacterial secretion system;
gene3018	K00760	hprT, hpt, HPRT1	ko00230 Purine metabolism;ko00983 Drug metabolism - other enzymes;ko01100 Metabolic pathways;ko01110 Biosynthesis of secondary metabolites;
gene3019	K00472	P4HA	ko00330 Arginine and proline metabolism;ko01100 Metabolic pathways;
gene3021	K01881	PARS, proS	ko00970 Aminoacyl-tRNA biosynthesis;
gene3022	K08311	nudH	ko03018 RNA degradation;
gene3024	K00931	proB	ko00330 Arginine and proline metabolism;ko00332 Carbapenem biosynthesis;ko01100 Metabolic pathways;ko01130 Biosynthesis of antibiotics;ko01230 Biosynthesis of amino acids;
gene3026	K02899	RP-L27, MRPL27, rpmA	ko03010 Ribosome;
gene3027	K02888	RP-L21, MRPL21, rplU	ko03010 Ribosome;
gene3028	K02523	ispB	ko00900 Terpenoid backbone biosynthesis;ko01110 Biosynthesis of secondary metabolites;
gene3029	K14232	tRNA-Pro	ko00970 Aminoacyl-tRNA biosynthesis;
gene3034	K00859	coaE	ko00770 Pantothenate and CoA biosynthesis;ko01100 Metabolic pathways;
gene3039	K00620	argJ	ko00220 Arginine biosynthesis;ko01100 Metabolic pathways;ko01110 Biosynthesis of secondary metabolites;ko01130 Biosynthesis of antibiotics;ko01210 2-Oxocarboxylic acid metabolism;ko01230 Biosynthesis of amino acids;
gene3040	K03070	secA	ko02024 Quorum sensing;ko03060 Protein export;ko03070 Bacterial secretion system;
gene3043	K02535	lpxC	ko00540 Lipopolysaccharide biosynthesis;ko01100 Metabolic pathways;
gene3045	K03531	ftsZ	ko04112 Cell cycle - Caulobacter;
gene3046	K03590	ftsA	ko04112 Cell cycle - Caulobacter;
gene3047	K03589	ftsQ	ko04112 Cell cycle - Caulobacter;
gene3048	K01921	ddl	ko00473 D-Alanine metabolism;ko00550 Peptidoglycan biosynthesis;ko01100 Metabolic pathways;ko01502 Vancomycin resistance;
gene3049	K01924	murC	ko00471 D-Glutamine and D-glutamate metabolism;ko00550 Peptidoglycan biosynthesis;ko01100 Metabolic pathways;
gene3050	K02563	murG	ko00550 Peptidoglycan biosynthesis;ko01100 Metabolic pathways;ko01502 Vancomycin resistance;ko04112 Cell cycle - Caulobacter;
gene3051	K03588	ftsW, spoVE	ko04112 Cell cycle - Caulobacter;
gene3052	K01925	murD	ko00471 D-Glutamine and D-glutamate metabolism;ko00550 Peptidoglycan biosynthesis;ko01100 Metabolic pathways;
gene3053	K01000	mraY	ko00550 Peptidoglycan biosynthesis;ko01100 Metabolic pathways;ko01502 Vancomycin resistance;
gene3054	K01929	murF	ko00300 Lysine biosynthesis;ko00550 Peptidoglycan biosynthesis;ko01100 Metabolic pathways;ko01502 Vancomycin resistance;
gene3055	K01928	murE	ko00300 Lysine biosynthesis;ko00550 Peptidoglycan biosynthesis;
gene3056	K03587	ftsI	ko00550 Peptidoglycan biosynthesis;ko01501 beta-Lactam resistance;
gene3060	K06134	COQ7	ko00130 Ubiquinone and other terpenoid-quinone biosynthesis;ko01100 Metabolic pathways;ko01110 Biosynthesis of secondary metabolites;
gene3065	K01897	ACSL, fadD	ko00061 Fatty acid biosynthesis;ko00071 Fatty acid degradation;ko01100 Metabolic pathways;ko01212 Fatty acid metabolism;ko02024 Quorum sensing;
gene3069	K02768	PTS-Fru-EIIA, fruB	ko00051 Fructose and mannose metabolism;ko01100 Metabolic pathways;ko01120 Microbial metabolism in diverse environments;ko02060 Phosphotransferase system (PTS);
gene3070	K00882	fruK	ko00051 Fructose and mannose metabolism;
gene3071	K02769	PTS-Fru-EIIB, fruA	ko00051 Fructose and mannose metabolism;ko01100 Metabolic pathways;ko01120 Microbial metabolism in diverse environments;ko02060 Phosphotransferase system (PTS);
gene3072	K01999	livK	ko02010 ABC transporters;ko02024 Quorum sensing;
gene3073	K01438	argE	ko00220 Arginine biosynthesis;ko01100 Metabolic pathways;ko01110 Biosynthesis of secondary metabolites;ko01130 Biosynthesis of antibiotics;ko01210 2-Oxocarboxylic acid metabolism;ko01230 Biosynthesis of amino acids;
gene3074	K02032	ABC.PE.A1	ko02024 Quorum sensing;
gene3075	K02031	ABC.PE.A	ko02024 Quorum sensing;
gene3076	K02034	ABC.PE.P1	ko02024 Quorum sensing;
gene3077	K02033	ABC.PE.P	ko02024 Quorum sensing;
gene3078	K02035	ABC.PE.S	ko02024 Quorum sensing;
gene3080	K01451	hipO	ko00360 Phenylalanine metabolism;
gene3081	K01985	5SrRNA, rrf	ko03010 Ribosome;
gene3082	K01980	23SrRNA, rrl	ko03010 Ribosome;
gene3083	K14218	tRNA-Ala	ko00970 Aminoacyl-tRNA biosynthesis;
gene3084	K14227	tRNA-Ile	ko00970 Aminoacyl-tRNA biosynthesis;
gene3085	K01977	16SrRNA, rrs	ko03010 Ribosome;
gene3086	K01692	paaF, echA	ko00071 Fatty acid degradation;ko00280 Valine, leucine and isoleucine degradation;ko00281 Geraniol degradation;ko00310 Lysine degradation;ko00360 Phenylalanine metabolism;ko00362 Benzoate degradation;ko00380 Tryptophan metabolism;ko00410 beta-Alanine metabolism;ko00627 Aminobenzoate degradation;ko00640 Propanoate metabolism;ko00650 Butanoate metabolism;ko00903 Limonene and pinene degradation;ko00…
gene3087	K15866	paaG	ko00360 Phenylalanine metabolism;ko01120 Microbial metabolism in diverse environments;
gene3088	K02614	paaI	ko00360 Phenylalanine metabolism;
gene3089	K01912	paaK	ko00360 Phenylalanine metabolism;ko01120 Microbial metabolism in diverse environments;ko05111 Biofilm formation - Vibrio cholerae;
gene3093	K01783	rpe, RPE	ko00030 Pentose phosphate pathway;ko00040 Pentose and glucuronate interconversions;ko00710 Carbon fixation in photosynthetic organisms;ko01100 Metabolic pathways;ko01110 Biosynthesis of secondary metabolites;ko01120 Microbial metabolism in diverse environments;ko01130 Biosynthesis of antibiotics;ko01200 Carbon metabolism;ko01230 Biosynthesis of amino acids;
gene3094	K01091	gph	ko00630 Glyoxylate and dicarboxylate metabolism;ko01100 Metabolic pathways;ko01110 Biosynthesis of secondary metabolites;ko01130 Biosynthesis of antibiotics;
gene3095	K01657	trpE	ko00400 Phenylalanine, tyrosine and tryptophan biosynthesis;ko00405 Phenazine biosynthesis;ko01100 Metabolic pathways;ko01110 Biosynthesis of secondary metabolites;ko01130 Biosynthesis of antibiotics;ko01230 Biosynthesis of amino acids;ko02024 Quorum sensing;ko02025 Biofilm formation - Pseudomonas aeruginosa;
gene3096	K01658	trpG	ko00400 Phenylalanine, tyrosine and tryptophan biosynthesis;ko00405 Phenazine biosynthesis;ko01100 Metabolic pathways;ko01110 Biosynthesis of secondary metabolites;ko01130 Biosynthesis of antibiotics;ko01230 Biosynthesis of amino acids;ko02024 Quorum sensing;ko02025 Biofilm formation - Pseudomonas aeruginosa;
gene3098	K00766	trpD	ko00400 Phenylalanine, tyrosine and tryptophan biosynthesis;ko01100 Metabolic pathways;ko01110 Biosynthesis of secondary metabolites;ko01130 Biosynthesis of antibiotics;ko01230 Biosynthesis of amino acids;
gene3099	K01609	trpC	ko00400 Phenylalanine, tyrosine and tryptophan biosynthesis;ko01100 Metabolic pathways;ko01110 Biosynthesis of secondary metabolites;ko01130 Biosynthesis of antibiotics;ko01230 Biosynthesis of amino acids;
gene3101	K03648	UNG, UDG	ko03410 Base excision repair;
gene3104	K00001	E1.1.1.1, adh	ko00010 Glycolysis / Gluconeogenesis;ko00071 Fatty acid degradation;ko00350 Tyrosine metabolism;ko00625 Chloroalkane and chloroalkene degradation;ko00626 Naphthalene degradation;ko01100 Metabolic pathways;ko01110 Biosynthesis of secondary metabolites;ko01120 Microbial metabolism in diverse environments;ko01130 Biosynthesis of antibiotics;ko01220 Degradation of aromatic compounds;
gene3110	K02423	fliT	ko02040 Flagellar assembly;
gene3124	K02492	hemA	ko00860 Porphyrin and chlorophyll metabolism;ko01100 Metabolic pathways;ko01110 Biosynthesis of secondary metabolites;ko01120 Microbial metabolism in diverse environments;
gene3129	K03186	ubiX, bsdB, PAD1	ko00130 Ubiquinone and other terpenoid-quinone biosynthesis;ko00627 Aminobenzoate degradation;ko01100 Metabolic pathways;ko01110 Biosynthesis of secondary metabolites;ko01120 Microbial metabolism in diverse environments;ko01220 Degradation of aromatic compounds;
gene3139	K02300	cyoD	ko00190 Oxidative phosphorylation;ko01100 Metabolic pathways;
gene3140	K02299	cyoC	ko00190 Oxidative phosphorylation;ko01100 Metabolic pathways;
gene3141	K02298	cyoB	ko00190 Oxidative phosphorylation;ko01100 Metabolic pathways;
gene3142	K02297	cyoA	ko00190 Oxidative phosphorylation;ko01100 Metabolic pathways;
gene3153	K14234	tRNA-Thr	ko00970 Aminoacyl-tRNA biosynthesis;
gene3156	K00413	CYC1, CYT1, petC	ko00190 Oxidative phosphorylation;ko01100 Metabolic pathways;ko02020 Two-component system;
gene3157	K00412	CYTB, petB	ko00190 Oxidative phosphorylation;ko01100 Metabolic pathways;ko02020 Two-component system;
gene3158	K00411	UQCRFS1, RIP1, petA	ko00190 Oxidative phosphorylation;ko01100 Metabolic pathways;ko02020 Two-component system;
gene3163	K02012	afuA, fbpA	ko02010 ABC transporters;
gene3164	K07774	tctD	ko02020 Two-component system;
gene3165	K07649	tctE	ko02020 Two-component system;
gene3166	K02012	afuA, fbpA	ko02010 ABC transporters;
gene3167	K02011	afuB, fbpB	ko02010 ABC transporters;
gene3168	K02010	afuC, fbpC	ko02010 ABC transporters;
gene3169	K03118	tatC	ko03060 Protein export;ko03070 Bacterial secretion system;
gene3170	K03117	tatB	ko03060 Protein export;ko03070 Bacterial secretion system;
gene3171	K03116	tatA	ko03060 Protein export;ko03070 Bacterial secretion system;
gene3173	K01523	hisE	ko00340 Histidine metabolism;ko01100 Metabolic pathways;ko01110 Biosynthesis of secondary metabolites;ko01230 Biosynthesis of amino acids;
gene3174	K01496	hisI	ko00340 Histidine metabolism;ko01100 Metabolic pathways;ko01110 Biosynthesis of secondary metabolites;ko01230 Biosynthesis of amino acids;
gene3175	K02500	hisF	ko00340 Histidine metabolism;ko01100 Metabolic pathways;ko01110 Biosynthesis of secondary metabolites;ko01230 Biosynthesis of amino acids;
gene3176	K01814	hisA	ko00340 Histidine metabolism;ko01100 Metabolic pathways;ko01110 Biosynthesis of secondary metabolites;ko01230 Biosynthesis of amino acids;
gene3177	K02501	hisH	ko00340 Histidine metabolism;ko01100 Metabolic pathways;ko01110 Biosynthesis of secondary metabolites;ko01230 Biosynthesis of amino acids;
gene3179	K01693	hisB	ko00340 Histidine metabolism;ko01100 Metabolic pathways;ko01110 Biosynthesis of secondary metabolites;ko01230 Biosynthesis of amino acids;
gene3180	K00817	hisC	ko00340 Histidine metabolism;ko00350 Tyrosine metabolism;ko00360 Phenylalanine metabolism;ko00400 Phenylalanine, tyrosine and tryptophan biosynthesis;ko00401 Novobiocin biosynthesis;ko01100 Metabolic pathways;ko01110 Biosynthesis of secondary metabolites;ko01130 Biosynthesis of antibiotics;ko01230 Biosynthesis of amino acids;
gene3181	K00013	hisD	ko00340 Histidine metabolism;ko01100 Metabolic pathways;ko01110 Biosynthesis of secondary metabolites;ko01230 Biosynthesis of amino acids;
gene3182	K00765	hisG	ko00340 Histidine metabolism;ko01100 Metabolic pathways;ko01110 Biosynthesis of secondary metabolites;ko01230 Biosynthesis of amino acids;
gene3183	K00790	murA	ko00520 Amino sugar and nucleotide sugar metabolism;ko00550 Peptidoglycan biosynthesis;ko01100 Metabolic pathways;
gene3187	K07122	mlaB	ko02010 ABC transporters;
gene3188	K07323	mlaC	ko02010 ABC transporters;
gene3190	K02067	mlaD, linM	ko02010 ABC transporters;
gene3191	K02066	mlaE, linK	ko02010 ABC transporters;
gene3192	K02065	mlaF, linL, mkl	ko02010 ABC transporters;
gene3194	K00266	gltD	ko00250 Alanine, aspartate and glutamate metabolism;ko00910 Nitrogen metabolism;ko01100 Metabolic pathways;ko01110 Biosynthesis of secondary metabolites;ko01120 Microbial metabolism in diverse environments;ko01130 Biosynthesis of antibiotics;ko01230 Biosynthesis of amino acids;
gene3195	K00265	gltB	ko00250 Alanine, aspartate and glutamate metabolism;ko00910 Nitrogen metabolism;ko01100 Metabolic pathways;ko01110 Biosynthesis of secondary metabolites;ko01120 Microbial metabolism in diverse environments;ko01130 Biosynthesis of antibiotics;ko01230 Biosynthesis of amino acids;
gene3199	K01129	dgt	ko00230 Purine metabolism;
gene3200	K01735	aroB	ko00400 Phenylalanine, tyrosine and tryptophan biosynthesis;ko01100 Metabolic pathways;ko01110 Biosynthesis of secondary metabolites;ko01130 Biosynthesis of antibiotics;ko01230 Biosynthesis of amino acids;
gene3201	K00891	E2.7.1.71, aroK, aroL	ko00400 Phenylalanine, tyrosine and tryptophan biosynthesis;ko01100 Metabolic pathways;ko01110 Biosynthesis of secondary metabolites;ko01130 Biosynthesis of antibiotics;ko01230 Biosynthesis of amino acids;
gene3207	K05366	mrcA	ko00550 Peptidoglycan biosynthesis;ko01100 Metabolic pathways;ko01501 beta-Lactam resistance;
gene3210	K01586	lysA	ko00300 Lysine biosynthesis;ko01100 Metabolic pathways;ko01110 Biosynthesis of secondary metabolites;ko01120 Microbial metabolism in diverse environments;ko01130 Biosynthesis of antibiotics;ko01230 Biosynthesis of amino acids;
gene3220	K01698	hemB, ALAD	ko00860 Porphyrin and chlorophyll metabolism;ko01100 Metabolic pathways;ko01110 Biosynthesis of secondary metabolites;ko01120 Microbial metabolism in diverse environments;
gene3223	K02879	RP-L17, MRPL17, rplQ	ko03010 Ribosome;
gene3224	K03040	rpoA	ko00230 Purine metabolism;ko00240 Pyrimidine metabolism;ko01100 Metabolic pathways;ko03020 RNA polymerase;
gene3226	K02986	RP-S4, rpsD	ko03010 Ribosome;
gene3227	K02948	RP-S11, MRPS11, rpsK	ko03010 Ribosome;
gene3228	K02952	RP-S13, rpsM	ko03010 Ribosome;
gene3229	K02919	RP-L36, MRPL36, rpmJ	ko03010 Ribosome;
gene3231	K03076	secY	ko02024 Quorum sensing;ko03060 Protein export;ko03070 Bacterial secretion system;
gene3232	K02876	RP-L15, MRPL15, rplO	ko03010 Ribosome;
gene3233	K02907	RP-L30, MRPL30, rpmD	ko03010 Ribosome;
gene3234	K02988	RP-S5, MRPS5, rpsE	ko03010 Ribosome;
gene3235	K02881	RP-L18, MRPL18, rplR	ko03010 Ribosome;
gene3236	K02933	RP-L6, MRPL6, rplF	ko03010 Ribosome;
gene3237	K02994	RP-S8, rpsH	ko03010 Ribosome;
gene3238	K02954	RP-S14, MRPS14, rpsN	ko03010 Ribosome;
gene3239	K02931	RP-L5, MRPL5, rplE	ko03010 Ribosome;
gene3240	K02895	RP-L24, MRPL24, rplX	ko03010 Ribosome;
gene3241	K02874	RP-L14, MRPL14, rplN	ko03010 Ribosome;
gene3242	K02961	RP-S17, MRPS17, rpsQ	ko03010 Ribosome;
gene3243	K02904	RP-L29, rpmC	ko03010 Ribosome;
gene3244	K02878	RP-L16, MRPL16, rplP	ko03010 Ribosome;
gene3245	K02982	RP-S3, rpsC	ko03010 Ribosome;
gene3246	K02890	RP-L22, MRPL22, rplV	ko03010 Ribosome;
gene3247	K02965	RP-S19, rpsS	ko03010 Ribosome;
gene3248	K02886	RP-L2, MRPL2, rplB	ko03010 Ribosome;
gene3249	K02892	RP-L23, MRPL23, rplW	ko03010 Ribosome;
gene3250	K02926	RP-L4, MRPL4, rplD	ko03010 Ribosome;
gene3251	K02906	RP-L3, MRPL3, rplC	ko03010 Ribosome;
gene3252	K02946	RP-S10, MRPS10, rpsJ	ko03010 Ribosome;
gene3255	K02992	RP-S7, MRPS7, rpsG	ko03010 Ribosome;
gene3256	K02950	RP-S12, MRPS12, rpsL	ko03010 Ribosome;
gene3259	K03654	recQ	ko03018 RNA degradation;
gene3267	K03046	rpoC	ko00230 Purine metabolism;ko00240 Pyrimidine metabolism;ko01100 Metabolic pathways;ko03020 RNA polymerase;
gene3268	K03043	rpoB	ko00230 Purine metabolism;ko00240 Pyrimidine metabolism;ko01100 Metabolic pathways;ko03020 RNA polymerase;
gene3269	K02935	RP-L7, MRPL12, rplL	ko03010 Ribosome;
gene3270	K02864	RP-L10, MRPL10, rplJ	ko03010 Ribosome;
gene3271	K02863	RP-L1, MRPL1, rplA	ko03010 Ribosome;
gene3272	K02867	RP-L11, MRPL11, rplK	ko03010 Ribosome;
gene3274	K03073	secE	ko02024 Quorum sensing;ko03060 Protein export;ko03070 Bacterial secretion system;
gene3275	K14235	tRNA-Trp	ko00970 Aminoacyl-tRNA biosynthesis;
gene3277	K14234	tRNA-Thr	ko00970 Aminoacyl-tRNA biosynthesis;
gene3278	K14225	tRNA-Gly	ko00970 Aminoacyl-tRNA biosynthesis;
gene3279	K14236	tRNA-Tyr	ko00970 Aminoacyl-tRNA biosynthesis;
gene3280	K01985	5SrRNA, rrf	ko03010 Ribosome;
gene3281	K01980	23SrRNA, rrl	ko03010 Ribosome;
gene3282	K14218	tRNA-Ala	ko00970 Aminoacyl-tRNA biosynthesis;
gene3283	K14227	tRNA-Ile	ko00970 Aminoacyl-tRNA biosynthesis;
gene3284	K01977	16SrRNA, rrs	ko03010 Ribosome;
gene3287	K00111	glpA, glpD	ko00564 Glycerophospholipid metabolism;ko01110 Biosynthesis of secondary metabolites;
gene3288	K17324	glpS	ko02010 ABC transporters;
gene3289	K17325	K17325, glpT	ko02010 ABC transporters;
gene3290	K17322	K17322, glpP	ko02010 ABC transporters;
gene3291	K17323	glpQ	ko02010 ABC transporters;
gene3293	K17321	glpV	ko02010 ABC transporters;
gene3294	K00864	glpK, GK	ko00561 Glycerolipid metabolism;ko01100 Metabolic pathways;ko04626 Plant-pathogen interaction;
gene3298	K01809	manA, MPI	ko00051 Fructose and mannose metabolism;ko00520 Amino sugar and nucleotide sugar metabolism;ko01100 Metabolic pathways;ko01110 Biosynthesis of secondary metabolites;ko01130 Biosynthesis of antibiotics;
gene3313	K00799	GST, gst	ko00480 Glutathione metabolism;ko00983 Drug metabolism - other enzymes;
gene3316	K07687	rcsB	ko02020 Two-component system;ko02026 Biofilm formation - Escherichia coli;
gene3317	K07687	rcsB	ko02020 Two-component system;ko02026 Biofilm formation - Escherichia coli;
gene3318	K07679	evgS, bvgS	ko02020 Two-component system;ko05133 Pertussis;
gene3319	K03379	chnB	ko00930 Caprolactam degradation;ko01120 Microbial metabolism in diverse environments;ko01220 Degradation of aromatic compounds;
gene3329	K14219	tRNA-Arg	ko00970 Aminoacyl-tRNA biosynthesis;
gene3330	K00817	hisC	ko00340 Histidine metabolism;ko00350 Tyrosine metabolism;ko00360 Phenylalanine metabolism;ko00400 Phenylalanine, tyrosine and tryptophan biosynthesis;ko00401 Novobiocin biosynthesis;ko01100 Metabolic pathways;ko01110 Biosynthesis of secondary metabolites;ko01130 Biosynthesis of antibiotics;ko01230 Biosynthesis of amino acids;
gene3332	K07667	kdpE	ko02020 Two-component system;ko02024 Quorum sensing;
gene3350	K00457	HPD, hppD	ko00130 Ubiquinone and other terpenoid-quinone biosynthesis;ko00350 Tyrosine metabolism;ko00360 Phenylalanine metabolism;ko01100 Metabolic pathways;
gene3352	K02452	gspC	ko03070 Bacterial secretion system;ko05111 Biofilm formation - Vibrio cholerae;
gene3353	K02456	gspG	ko03070 Bacterial secretion system;ko05111 Biofilm formation - Vibrio cholerae;
gene3354	K02457	gspH	ko03070 Bacterial secretion system;ko05111 Biofilm formation - Vibrio cholerae;
gene3355	K02458	gspI	ko03070 Bacterial secretion system;ko05111 Biofilm formation - Vibrio cholerae;
gene3356	K02459	gspJ	ko03070 Bacterial secretion system;ko05111 Biofilm formation - Vibrio cholerae;
gene3357	K02460	gspK	ko03070 Bacterial secretion system;ko05111 Biofilm formation - Vibrio cholerae;
gene3358	K02461	gspL	ko03070 Bacterial secretion system;ko05111 Biofilm formation - Vibrio cholerae;
gene3359	K02462	gspM	ko03070 Bacterial secretion system;ko05111 Biofilm formation - Vibrio cholerae;
gene3360	K02463	gspN	ko05111 Biofilm formation - Vibrio cholerae;
gene3361	K02453	gspD	ko03070 Bacterial secretion system;ko05111 Biofilm formation - Vibrio cholerae;
gene3362	K02454	gspE	ko03070 Bacterial secretion system;ko05111 Biofilm formation - Vibrio cholerae;
gene3363	K02455	gspF	ko03070 Bacterial secretion system;ko05111 Biofilm formation - Vibrio cholerae;
gene3370	K01141	sbcB, exoI	ko03430 Mismatch repair;
gene3371	K03778	ldhA	ko00620 Pyruvate metabolism;ko01120 Microbial metabolism in diverse environments;
gene3378	K05875	tar	ko02020 Two-component system;ko02030 Bacterial chemotaxis;
gene3383	K07679	evgS, bvgS	ko02020 Two-component system;ko05133 Pertussis;
gene3405	K14218	tRNA-Ala	ko00970 Aminoacyl-tRNA biosynthesis;
gene3406	K17224	soxB	ko00920 Sulfur metabolism;ko01100 Metabolic pathways;ko01120 Microbial metabolism in diverse environments;
gene3408	K17223	soxX	ko00920 Sulfur metabolism;ko01100 Metabolic pathways;ko01120 Microbial metabolism in diverse environments;
gene3409	K17222	soxA	ko00920 Sulfur metabolism;ko01100 Metabolic pathways;ko01120 Microbial metabolism in diverse environments;
gene3411	K17227	soxZ	ko00920 Sulfur metabolism;ko01100 Metabolic pathways;ko01120 Microbial metabolism in diverse environments;
gene3412	K17226	soxY	ko00920 Sulfur metabolism;ko01100 Metabolic pathways;ko01120 Microbial metabolism in diverse environments;
gene3413	K08738	CYC	ko01100 Metabolic pathways;ko01120 Microbial metabolism in diverse environments;ko02020 Two-component system;ko05134 Legionellosis;ko05152 Tuberculosis;
gene3426	K01483	allA	ko00230 Purine metabolism;ko01100 Metabolic pathways;
gene3427	K01477	alc, ALLC	ko00230 Purine metabolism;ko01100 Metabolic pathways;ko01120 Microbial metabolism in diverse environments;
gene3428	K11103	dctA	ko02020 Two-component system;
gene3434	K01608	gcl	ko00630 Glyoxylate and dicarboxylate metabolism;ko01100 Metabolic pathways;
gene3435	K01816	hyi, gip	ko00630 Glyoxylate and dicarboxylate metabolism;ko01100 Metabolic pathways;
gene3436	K00042	garR, glxR	ko00630 Glyoxylate and dicarboxylate metabolism;ko01100 Metabolic pathways;
gene3437	K00873	PK, pyk	ko00010 Glycolysis / Gluconeogenesis;ko00230 Purine metabolism;ko00620 Pyruvate metabolism;ko01100 Metabolic pathways;ko01110 Biosynthesis of secondary metabolites;ko01120 Microbial metabolism in diverse environments;ko01130 Biosynthesis of antibiotics;ko01200 Carbon metabolism;ko01230 Biosynthesis of amino acids;
gene3438	K02495	hemN, hemZ	ko00860 Porphyrin and chlorophyll metabolism;ko01100 Metabolic pathways;ko01110 Biosynthesis of secondary metabolites;
gene3446	K00605	gcvT, AMT	ko00260 Glycine, serine and threonine metabolism;ko00630 Glyoxylate and dicarboxylate metabolism;ko00670 One carbon pool by folate;ko01100 Metabolic pathways;ko01110 Biosynthesis of secondary metabolites;ko01130 Biosynthesis of antibiotics;ko01200 Carbon metabolism;
gene3447	K02437	gcvH, GCSH	ko00260 Glycine, serine and threonine metabolism;ko00630 Glyoxylate and dicarboxylate metabolism;ko01100 Metabolic pathways;ko01110 Biosynthesis of secondary metabolites;ko01130 Biosynthesis of antibiotics;ko01200 Carbon metabolism;
gene3448	K00281	GLDC, gcvP	ko00260 Glycine, serine and threonine metabolism;ko00630 Glyoxylate and dicarboxylate metabolism;ko01100 Metabolic pathways;ko01110 Biosynthesis of secondary metabolites;ko01130 Biosynthesis of antibiotics;ko01200 Carbon metabolism;
gene3450	K01752	E4.3.1.17, sdaA, sdaB, tdcG	ko00260 Glycine, serine and threonine metabolism;ko00270 Cysteine and methionine metabolism;ko01100 Metabolic pathways;ko01110 Biosynthesis of secondary metabolites;ko01130 Biosynthesis of antibiotics;ko01200 Carbon metabolism;ko01230 Biosynthesis of amino acids;
gene3453	K06048	gshA, ybdK	ko00480 Glutathione metabolism;
gene3455	K01999	livK	ko02010 ABC transporters;ko02024 Quorum sensing;
gene3456	K13821	putA	ko00250 Alanine, aspartate and glutamate metabolism;ko00330 Arginine and proline metabolism;ko01100 Metabolic pathways;ko01110 Biosynthesis of secondary metabolites;ko01130 Biosynthesis of antibiotics;
gene3457	K04066	priA	ko03440 Homologous recombination;
gene3458	K01599	hemE, UROD	ko00860 Porphyrin and chlorophyll metabolism;ko01100 Metabolic pathways;ko01110 Biosynthesis of secondary metabolites;
gene3460	K03406	mcp	ko02020 Two-component system;ko02030 Bacterial chemotaxis;
gene3464	K00799	GST, gst	ko00480 Glutathione metabolism;ko00983 Drug metabolism - other enzymes;
gene3465	K02040	pstS	ko02010 ABC transporters;ko02020 Two-component system;ko05152 Tuberculosis;
gene3472	K02114	ATPF1E, atpC	ko00190 Oxidative phosphorylation;ko00195 Photosynthesis;ko01100 Metabolic pathways;
gene3473	K02112	ATPF1B, atpD	ko00190 Oxidative phosphorylation;ko00195 Photosynthesis;ko01100 Metabolic pathways;
gene3474	K02115	ATPF1G, atpG	ko00190 Oxidative phosphorylation;ko00195 Photosynthesis;ko01100 Metabolic pathways;
gene3475	K02111	ATPF1A, atpA	ko00190 Oxidative phosphorylation;ko00195 Photosynthesis;ko01100 Metabolic pathways;
gene3476	K02113	ATPF1D, atpH	ko00190 Oxidative phosphorylation;ko00195 Photosynthesis;ko01100 Metabolic pathways;
gene3477	K02109	ATPF0B, atpF	ko00190 Oxidative phosphorylation;ko00195 Photosynthesis;ko01100 Metabolic pathways;
gene3478	K02110	ATPF0C, atpE	ko00190 Oxidative phosphorylation;ko00195 Photosynthesis;ko01100 Metabolic pathways;
gene3479	K02108	ATPF0A, atpB	ko00190 Oxidative phosphorylation;ko00195 Photosynthesis;ko01100 Metabolic pathways;
gene3487	K01999	livK	ko02010 ABC transporters;ko02024 Quorum sensing;
gene3501	K01998	livM	ko02010 ABC transporters;ko02024 Quorum sensing;
gene3502	K01997	livH	ko02010 ABC transporters;ko02024 Quorum sensing;
gene3503	K01999	livK	ko02010 ABC transporters;ko02024 Quorum sensing;
gene3504	K01996	livF	ko02010 ABC transporters;ko02024 Quorum sensing;
gene3505	K01995	livG	ko02010 ABC transporters;ko02024 Quorum sensing;
gene3506	K00108	betA, CHDH	ko00260 Glycine, serine and threonine metabolism;ko01100 Metabolic pathways;
gene3513	K01750	E4.3.1.12, ocd	ko00330 Arginine and proline metabolism;ko01110 Biosynthesis of secondary metabolites;ko01130 Biosynthesis of antibiotics;ko01230 Biosynthesis of amino acids;
gene3516	K00500	phhA, PAH	ko00360 Phenylalanine metabolism;ko00400 Phenylalanine, tyrosine and tryptophan biosynthesis;ko00790 Folate biosynthesis;ko01100 Metabolic pathways;ko01230 Biosynthesis of amino acids;
gene3517	K01724	PCBD, phhB	ko00790 Folate biosynthesis;
gene3525	K00077	panE, apbA	ko00770 Pantothenate and CoA biosynthesis;ko01100 Metabolic pathways;ko01110 Biosynthesis of secondary metabolites;
gene3527	K01119	cpdB	ko00230 Purine metabolism;ko00240 Pyrimidine metabolism;
gene3531	K01647	CS, gltA	ko00020 Citrate cycle (TCA cycle);ko00630 Glyoxylate and dicarboxylate metabolism;ko01100 Metabolic pathways;ko01110 Biosynthesis of secondary metabolites;ko01120 Microbial metabolism in diverse environments;ko01130 Biosynthesis of antibiotics;ko01200 Carbon metabolism;ko01210 2-Oxocarboxylic acid metabolism;ko01230 Biosynthesis of amino acids;
gene3566	K13590	dgcB	ko04112 Cell cycle - Caulobacter;
gene3574	K01546	kdpA	ko02020 Two-component system;
gene3575	K01547	kdpB	ko02020 Two-component system;
gene3576	K01548	kdpC	ko02020 Two-component system;
gene3577	K01759	GLO1, gloA	ko00620 Pyruvate metabolism;
gene3578	K07646	kdpD	ko02020 Two-component system;
gene3579	K02073	metQ	ko02010 ABC transporters;
gene3596	K07774	tctD	ko02020 Two-component system;
gene3597	K07649	tctE	ko02020 Two-component system;
gene3599	K13771	nsrR	ko05132 Salmonella infection;
gene3600	K05916	hmp, YHB1	ko05132 Salmonella infection;
gene3610	K00145	argC	ko00220 Arginine biosynthesis;ko01100 Metabolic pathways;ko01110 Biosynthesis of secondary metabolites;ko01130 Biosynthesis of antibiotics;ko01210 2-Oxocarboxylic acid metabolism;ko01230 Biosynthesis of amino acids;
gene3611	K14977	ylbA, UGHY	ko00230 Purine metabolism;ko01120 Microbial metabolism in diverse environments;
gene3635	K00108	betA, CHDH	ko00260 Glycine, serine and threonine metabolism;ko01100 Metabolic pathways;
gene3636	K10001	gltI, aatJ	ko02010 ABC transporters;ko02020 Two-component system;
gene3637	K10001	gltI, aatJ	ko02010 ABC transporters;ko02020 Two-component system;
gene3640	K00459	ncd2, npd	ko00910 Nitrogen metabolism;
gene3641	K03147	thiC	ko00730 Thiamine metabolism;ko01100 Metabolic pathways;
gene3642	K03153	thiO	ko00730 Thiamine metabolism;ko01100 Metabolic pathways;
gene3643	K03154	thiS	ko04122 Sulfur relay system;
gene3644	K03149	thiG	ko00730 Thiamine metabolism;ko01100 Metabolic pathways;
gene3645	K00788	thiE	ko00730 Thiamine metabolism;ko01100 Metabolic pathways;
gene3648	K00941	thiD	ko00730 Thiamine metabolism;ko01100 Metabolic pathways;
gene3650	K01077	E3.1.3.1, phoA, phoB	ko00730 Thiamine metabolism;ko00790 Folate biosynthesis;ko01100 Metabolic pathways;ko02020 Two-component system;
gene3651	K01077	E3.1.3.1, phoA, phoB	ko00730 Thiamine metabolism;ko00790 Folate biosynthesis;ko01100 Metabolic pathways;ko02020 Two-component system;
gene3654	K01251	E3.3.1.1, ahcY	ko00270 Cysteine and methionine metabolism;ko01100 Metabolic pathways;
gene3656	K00297	metF, MTHFR	ko00670 One carbon pool by folate;ko00720 Carbon fixation pathways in prokaryotes;ko01100 Metabolic pathways;ko01120 Microbial metabolism in diverse environments;ko01200 Carbon metabolism;
gene3661	K00329	E1.6.5.3	ko00190 Oxidative phosphorylation;
gene3662	K04097	HPGDS	ko00480 Glutathione metabolism;ko00590 Arachidonic acid metabolism;ko01100 Metabolic pathways;
gene3666	K10001	gltI, aatJ	ko02010 ABC transporters;ko02020 Two-component system;
gene3671	K14231	tRNA-Phe	ko00970 Aminoacyl-tRNA biosynthesis;
gene3678	K00604	MTFMT, fmt	ko00670 One carbon pool by folate;ko00970 Aminoacyl-tRNA biosynthesis;
gene3686	K01897	ACSL, fadD	ko00061 Fatty acid biosynthesis;ko00071 Fatty acid degradation;ko01100 Metabolic pathways;ko01212 Fatty acid metabolism;ko02024 Quorum sensing;
gene3688	K05515	mrdA	ko00550 Peptidoglycan biosynthesis;ko01501 beta-Lactam resistance;
gene3692	K02435	gatC, GATC	ko00970 Aminoacyl-tRNA biosynthesis;ko01100 Metabolic pathways;
gene3693	K02433	gatA, QRSL1	ko00970 Aminoacyl-tRNA biosynthesis;ko01100 Metabolic pathways;
gene3696	K02434	gatB, PET112	ko00970 Aminoacyl-tRNA biosynthesis;ko01100 Metabolic pathways;
gene3705	K06204	dksA	ko02026 Biofilm formation - Escherichia coli;
gene3707	K02035	ABC.PE.S	ko02024 Quorum sensing;
gene3710	K15012	regA, regR, actR	ko02020 Two-component system;
gene3711	K15011	regB, regS, actS	ko02020 Two-component system;
gene3717	K00930	argB	ko00220 Arginine biosynthesis;ko01100 Metabolic pathways;ko01110 Biosynthesis of secondary metabolites;ko01130 Biosynthesis of antibiotics;ko01210 2-Oxocarboxylic acid metabolism;ko01230 Biosynthesis of amino acids;
gene3721	K00823	puuE	ko00250 Alanine, aspartate and glutamate metabolism;ko00410 beta-Alanine metabolism;ko00640 Propanoate metabolism;ko00650 Butanoate metabolism;ko01100 Metabolic pathways;ko01120 Microbial metabolism in diverse environments;
gene3722	K00135	gabD	ko00250 Alanine, aspartate and glutamate metabolism;ko00310 Lysine degradation;ko00350 Tyrosine metabolism;ko00650 Butanoate metabolism;ko00760 Nicotinate and nicotinamide metabolism;ko01100 Metabolic pathways;ko01120 Microbial metabolism in diverse environments;
gene3724	K00641	metX	ko00270 Cysteine and methionine metabolism;ko01100 Metabolic pathways;ko01130 Biosynthesis of antibiotics;
gene3731	K01816	hyi, gip	ko00630 Glyoxylate and dicarboxylate metabolism;ko01100 Metabolic pathways;
gene3733	K07657	phoB	ko02020 Two-component system;
gene3734	K01596	E4.1.1.32, pckA, PCK	ko00010 Glycolysis / Gluconeogenesis;ko00020 Citrate cycle (TCA cycle);ko00620 Pyruvate metabolism;ko01100 Metabolic pathways;ko01110 Biosynthesis of secondary metabolites;ko01120 Microbial metabolism in diverse environments;ko01130 Biosynthesis of antibiotics;
gene3735	K00058	serA, PHGDH	ko00260 Glycine, serine and threonine metabolism;ko00680 Methane metabolism;ko01100 Metabolic pathways;ko01120 Microbial metabolism in diverse environments;ko01130 Biosynthesis of antibiotics;ko01200 Carbon metabolism;ko01230 Biosynthesis of amino acids;
gene3737	K18138	acrB, mexB, adeJ, smeE, mtrD, cmeB	ko01501 beta-Lactam resistance;ko01503 Cationic antimicrobial peptide (CAMP) resistance;
gene3738	K03585	acrA, mexA, adeI, smeD, mtrC, cmeA	ko01501 beta-Lactam resistance;ko01503 Cationic antimicrobial peptide (CAMP) resistance;
gene3739	K00383	GSR, gor	ko00480 Glutathione metabolism;
gene3742	K03585	acrA, mexA, adeI, smeD, mtrC, cmeA	ko01501 beta-Lactam resistance;ko01503 Cationic antimicrobial peptide (CAMP) resistance;
gene3743	K18138	acrB, mexB, adeJ, smeE, mtrD, cmeB	ko01501 beta-Lactam resistance;ko01503 Cationic antimicrobial peptide (CAMP) resistance;
gene3744	K18139	oprM, emhC, ttgC, cusC, adeK, smeF, mtrE, cmeC, gesC	ko01501 beta-Lactam resistance;ko02024 Quorum sensing;
gene3745	K02970	RP-S21, MRPS21, rpsU	ko03010 Ribosome;
gene3756	K03217	yidC, spoIIIJ, OXA1, ccfA	ko02024 Quorum sensing;ko03060 Protein export;ko03070 Bacterial secretion system;
gene3759	K02914	RP-L34, MRPL34, rpmH	ko03010 Ribosome;
gene3761	K01130	E3.1.6.1, aslA	ko00600 Sphingolipid metabolism;
gene3764	K02401	flhB	ko02040 Flagellar assembly;
gene3766	K02400	flhA	ko02040 Flagellar assembly;
gene3769	K02405	fliA	ko02020 Two-component system;ko02025 Biofilm formation - Pseudomonas aeruginosa;ko02026 Biofilm formation - Escherichia coli;ko02040 Flagellar assembly;ko05111 Biofilm formation - Vibrio cholerae;
gene3780	K15553	ssuA	ko00920 Sulfur metabolism;ko02010 ABC transporters;
gene3787	K03406	mcp	ko02020 Two-component system;ko02030 Bacterial chemotaxis;
gene3790	K01505	E3.5.99.7	ko00270 Cysteine and methionine metabolism;
gene3804	K01637	E4.1.3.1, aceA	ko00630 Glyoxylate and dicarboxylate metabolism;ko01100 Metabolic pathways;ko01110 Biosynthesis of secondary metabolites;ko01120 Microbial metabolism in diverse environments;ko01200 Carbon metabolism;
gene3814	K10713	fae	ko00680 Methane metabolism;ko01120 Microbial metabolism in diverse environments;ko01200 Carbon metabolism;
gene3816	K00135	gabD	ko00250 Alanine, aspartate and glutamate metabolism;ko00310 Lysine degradation;ko00350 Tyrosine metabolism;ko00650 Butanoate metabolism;ko00760 Nicotinate and nicotinamide metabolism;ko01100 Metabolic pathways;ko01120 Microbial metabolism in diverse environments;
gene3818	K03566	gcvA	ko02026 Biofilm formation - Escherichia coli;
gene3819	K07248	aldA	ko00620 Pyruvate metabolism;ko00630 Glyoxylate and dicarboxylate metabolism;ko01120 Microbial metabolism in diverse environments;
gene3822	K01631	dgoA	ko00052 Galactose metabolism;ko01100 Metabolic pathways;
gene3823	K00108	betA, CHDH	ko00260 Glycine, serine and threonine metabolism;ko01100 Metabolic pathways;
gene3825	K00826	E2.6.1.42, ilvE	ko00270 Cysteine and methionine metabolism;ko00280 Valine, leucine and isoleucine degradation;ko00290 Valine, leucine and isoleucine biosynthesis;ko00770 Pantothenate and CoA biosynthesis;ko01100 Metabolic pathways;ko01110 Biosynthesis of secondary metabolites;ko01130 Biosynthesis of antibiotics;ko01210 2-Oxocarboxylic acid metabolism;ko01230 Biosynthesis of amino acids;
gene3828	K00050	ttuD	ko00260 Glycine, serine and threonine metabolism;ko00630 Glyoxylate and dicarboxylate metabolism;ko01100 Metabolic pathways;ko01110 Biosynthesis of secondary metabolites;
gene3829	K00496	alkB1_2, alkM	ko00071 Fatty acid degradation;ko00930 Caprolactam degradation;
gene3838	K01061	E3.1.1.45	ko00361 Chlorocyclohexane and chlorobenzene degradation;ko00364 Fluorobenzoate degradation;ko00623 Toluene degradation;ko01100 Metabolic pathways;ko01110 Biosynthesis of secondary metabolites;ko01120 Microbial metabolism in diverse environments;ko01130 Biosynthesis of antibiotics;
gene3840	K00797	speE, SRM	ko00270 Cysteine and methionine metabolism;ko00330 Arginine and proline metabolism;ko00410 beta-Alanine metabolism;ko00480 Glutathione metabolism;ko01100 Metabolic pathways;
gene3845	K01611	speD, AMD1	ko00270 Cysteine and methionine metabolism;ko00330 Arginine and proline metabolism;ko01100 Metabolic pathways;
gene3847	K10916	cqsS	ko02020 Two-component system;ko02024 Quorum sensing;ko05111 Biofilm formation - Vibrio cholerae;
gene3848	K01679	E4.2.1.2B, fumC, FH	ko00020 Citrate cycle (TCA cycle);ko00620 Pyruvate metabolism;ko00720 Carbon fixation pathways in prokaryotes;ko01100 Metabolic pathways;ko01110 Biosynthesis of secondary metabolites;ko01120 Microbial metabolism in diverse environments;ko01130 Biosynthesis of antibiotics;ko01200 Carbon metabolism;
gene3849	K18326	mdtD	ko02020 Two-component system;
gene3850	K03657	uvrD, pcrA	ko03420 Nucleotide excision repair;ko03430 Mismatch repair;
gene3867	K01895	ACSS, acs	ko00010 Glycolysis / Gluconeogenesis;ko00620 Pyruvate metabolism;ko00640 Propanoate metabolism;ko00680 Methane metabolism;ko00720 Carbon fixation pathways in prokaryotes;ko01100 Metabolic pathways;ko01110 Biosynthesis of secondary metabolites;ko01120 Microbial metabolism in diverse environments;ko01130 Biosynthesis of antibiotics;ko01200 Carbon metabolism;
gene3883	K00426	cydB	ko00190 Oxidative phosphorylation;ko01100 Metabolic pathways;ko02020 Two-component system;
gene3884	K00425	cydA	ko00190 Oxidative phosphorylation;ko01100 Metabolic pathways;ko02020 Two-component system;
gene3895	K03776	aer	ko02020 Two-component system;ko02030 Bacterial chemotaxis;
gene3898	K02575	NRT, narK, nrtP, nasA	ko00910 Nitrogen metabolism;
gene3899	K00362	nirB	ko00910 Nitrogen metabolism;ko01120 Microbial metabolism in diverse environments;
gene3900	K00363	nirD	ko00910 Nitrogen metabolism;ko01120 Microbial metabolism in diverse environments;
gene3901	K00362	nirB	ko00910 Nitrogen metabolism;ko01120 Microbial metabolism in diverse environments;
gene3902	K00372	nasA	ko00910 Nitrogen metabolism;ko01120 Microbial metabolism in diverse environments;
gene3910	K03119	tauD	ko00430 Taurine and hypotaurine metabolism;ko00920 Sulfur metabolism;
gene3916	K06131	clsA_B	ko00564 Glycerophospholipid metabolism;ko01100 Metabolic pathways;
gene3919	K03406	mcp	ko02020 Two-component system;ko02030 Bacterial chemotaxis;
gene3926	K07789	mdtC	ko02020 Two-component system;
gene3927	K07788	mdtB	ko02020 Two-component system;
gene3928	K07799	mdtA	ko02020 Two-component system;
gene3929	K07659	ompR	ko02020 Two-component system;ko02026 Biofilm formation - Escherichia coli;
gene3930	K07638	envZ	ko02020 Two-component system;ko02026 Biofilm formation - Escherichia coli;
gene3934	K12972	ghrA	ko00260 Glycine, serine and threonine metabolism;ko00620 Pyruvate metabolism;ko00630 Glyoxylate and dicarboxylate metabolism;ko01100 Metabolic pathways;ko01110 Biosynthesis of secondary metabolites;ko01120 Microbial metabolism in diverse environments;
gene3937	K06016	pydC	ko00240 Pyrimidine metabolism;ko01100 Metabolic pathways;
gene3938	K02858	ribB, RIB3	ko00740 Riboflavin metabolism;ko01100 Metabolic pathways;ko01110 Biosynthesis of secondary metabolites;
gene3939	K01625	eda	ko00030 Pentose phosphate pathway;ko00630 Glyoxylate and dicarboxylate metabolism;ko01100 Metabolic pathways;ko01120 Microbial metabolism in diverse environments;ko01200 Carbon metabolism;
gene3944	K01753	dsdA	ko00260 Glycine, serine and threonine metabolism;
gene3945	K00874	kdgK	ko00030 Pentose phosphate pathway;ko01100 Metabolic pathways;ko01120 Microbial metabolism in diverse environments;ko01200 Carbon metabolism;
gene3946	K01434	E3.5.1.11	ko00311 Penicillin and cephalosporin biosynthesis;ko01130 Biosynthesis of antibiotics;
gene3947	K11357	divJ	ko02020 Two-component system;ko04112 Cell cycle - Caulobacter;
gene3951	K01078	PHO	ko00730 Thiamine metabolism;ko00740 Riboflavin metabolism;ko01100 Metabolic pathways;
gene3957	K07642	baeS, smeS	ko02020 Two-component system;
gene3958	K07664	baeR, smeR	ko02020 Two-component system;
gene3969	K02052	ABC.SP.A	ko02024 Quorum sensing;
gene3970	K02018	modB	ko02010 ABC transporters;
gene3971	K01791	wecB	ko00520 Amino sugar and nucleotide sugar metabolism;ko01100 Metabolic pathways;ko05111 Biofilm formation - Vibrio cholerae;
gene3980	K03367	dltA	ko00473 D-Alanine metabolism;ko01503 Cationic antimicrobial peptide (CAMP) resistance;ko02020 Two-component system;ko05150 Staphylococcus aureus infection;
gene3991	K00697	otsA	ko00500 Starch and sucrose metabolism;ko01100 Metabolic pathways;
gene3992	K01087	otsB	ko00500 Starch and sucrose metabolism;ko01100 Metabolic pathways;
gene3995	K01784	galE, GALE	ko00052 Galactose metabolism;ko00520 Amino sugar and nucleotide sugar metabolism;ko01100 Metabolic pathways;
gene3997	K03406	mcp	ko02020 Two-component system;ko02030 Bacterial chemotaxis;
gene4018	K14338	cypD_E, CYP102A2_3	ko00071 Fatty acid degradation;ko00380 Tryptophan metabolism;ko00627 Aminobenzoate degradation;ko01120 Microbial metabolism in diverse environments;
gene4024	K00657	speG, SAT	ko00330 Arginine and proline metabolism;ko01100 Metabolic pathways;
gene4030	K00019	E1.1.1.30, bdh	ko00072 Synthesis and degradation of ketone bodies;ko00650 Butanoate metabolism;ko01100 Metabolic pathways;
gene4031	K01574	adc	ko00072 Synthesis and degradation of ketone bodies;ko00640 Propanoate metabolism;ko01100 Metabolic pathways;
gene4033	K00822	E2.6.1.18	ko00280 Valine, leucine and isoleucine degradation;ko00410 beta-Alanine metabolism;ko00640 Propanoate metabolism;ko01100 Metabolic pathways;
gene4034	K00140	mmsA, iolA, ALDH6A1	ko00280 Valine, leucine and isoleucine degradation;ko00410 beta-Alanine metabolism;ko00562 Inositol phosphate metabolism;ko00640 Propanoate metabolism;ko01100 Metabolic pathways;ko01200 Carbon metabolism;
gene4045	K07798	cusB, silB	ko02020 Two-component system;
gene4057	K01761	E4.4.1.11	ko00270 Cysteine and methionine metabolism;ko00450 Selenocompound metabolism;
gene4059	K00681	ggt	ko00430 Taurine and hypotaurine metabolism;ko00460 Cyanoamino acid metabolism;ko00480 Glutathione metabolism;ko01100 Metabolic pathways;
gene4060	K00457	HPD, hppD	ko00130 Ubiquinone and other terpenoid-quinone biosynthesis;ko00350 Tyrosine metabolism;ko00360 Phenylalanine metabolism;ko01100 Metabolic pathways;
gene4062	K00014	aroE	ko00400 Phenylalanine, tyrosine and tryptophan biosynthesis;ko01100 Metabolic pathways;ko01110 Biosynthesis of secondary metabolites;ko01130 Biosynthesis of antibiotics;ko01230 Biosynthesis of amino acids;
gene4065	K00457	HPD, hppD	ko00130 Ubiquinone and other terpenoid-quinone biosynthesis;ko00350 Tyrosine metabolism;ko00360 Phenylalanine metabolism;ko01100 Metabolic pathways;
gene4069	K03635	MOCS2B, moaE	ko00790 Folate biosynthesis;ko01100 Metabolic pathways;ko04122 Sulfur relay system;
gene4071	K00425	cydA	ko00190 Oxidative phosphorylation;ko01100 Metabolic pathways;ko02020 Two-component system;
gene4072	K00426	cydB	ko00190 Oxidative phosphorylation;ko01100 Metabolic pathways;ko02020 Two-component system;
gene4074	K03696	clpC	ko01100 Metabolic pathways;
gene4076	K00285	dadA	ko00360 Phenylalanine metabolism;
gene4086	K02390	flgE	ko02040 Flagellar assembly;
gene4087	K02392	flgG	ko02040 Flagellar assembly;
gene4088	K02396	flgK	ko02040 Flagellar assembly;
gene4092	K00549	metE	ko00270 Cysteine and methionine metabolism;ko00450 Selenocompound metabolism;ko01100 Metabolic pathways;ko01110 Biosynthesis of secondary metabolites;ko01230 Biosynthesis of amino acids;
gene4093	K01977	16SrRNA, rrs	ko03010 Ribosome;
gene4094	K14227	tRNA-Ile	ko00970 Aminoacyl-tRNA biosynthesis;
gene4095	K14218	tRNA-Ala	ko00970 Aminoacyl-tRNA biosynthesis;
gene4096	K01980	23SrRNA, rrl	ko03010 Ribosome;
gene4097	K01985	5SrRNA, rrf	ko03010 Ribosome;
gene4098	K01451	hipO	ko00360 Phenylalanine metabolism;
gene4100	K01626	E2.5.1.54, aroF, aroG, aroH	ko00400 Phenylalanine, tyrosine and tryptophan biosynthesis;ko01100 Metabolic pathways;ko01110 Biosynthesis of secondary metabolites;ko01130 Biosynthesis of antibiotics;ko01230 Biosynthesis of amino acids;ko02024 Quorum sensing;
gene4102	K02297	cyoA	ko00190 Oxidative phosphorylation;ko01100 Metabolic pathways;
gene4103	K02298	cyoB	ko00190 Oxidative phosphorylation;ko01100 Metabolic pathways;
gene4104	K02299	cyoC	ko00190 Oxidative phosphorylation;ko01100 Metabolic pathways;
gene4110	K02072	metI	ko02010 ABC transporters;
gene4111	K02071	metN	ko02010 ABC transporters;
gene4112	K02073	metQ	ko02010 ABC transporters;
gene4114	K00249	ACADM, acd	ko00071 Fatty acid degradation;ko00280 Valine, leucine and isoleucine degradation;ko00410 beta-Alanine metabolism;ko00640 Propanoate metabolism;ko01100 Metabolic pathways;ko01110 Biosynthesis of secondary metabolites;ko01130 Biosynthesis of antibiotics;ko01200 Carbon metabolism;ko01212 Fatty acid metabolism;
gene4119	K10943	flrC, fleR	ko02020 Two-component system;ko05111 Biofilm formation - Vibrio cholerae;
gene4121	K01996	livF	ko02010 ABC transporters;ko02024 Quorum sensing;
gene4123	K01999	livK	ko02010 ABC transporters;ko02024 Quorum sensing;
gene4124	K01998	livM	ko02010 ABC transporters;ko02024 Quorum sensing;
gene4125	K01997	livH	ko02010 ABC transporters;ko02024 Quorum sensing;
gene4126	K01995	livG	ko02010 ABC transporters;ko02024 Quorum sensing;
gene4127	K17228	sfnG	ko00920 Sulfur metabolism;
gene4128	K00299	ssuE	ko00740 Riboflavin metabolism;ko00920 Sulfur metabolism;ko01100 Metabolic pathways;
gene4132	K00832	tyrB	ko00270 Cysteine and methionine metabolism;ko00350 Tyrosine metabolism;ko00360 Phenylalanine metabolism;ko00400 Phenylalanine, tyrosine and tryptophan biosynthesis;ko00401 Novobiocin biosynthesis;ko01100 Metabolic pathways;ko01110 Biosynthesis of secondary metabolites;ko01130 Biosynthesis of antibiotics;ko01230 Biosynthesis of amino acids;
gene4140	K05296	E1.1.1.51	ko00984 Steroid degradation;ko01100 Metabolic pathways;ko01120 Microbial metabolism in diverse environments;
gene4141	K00038	E1.1.1.53	ko01100 Metabolic pathways;
gene4149	K00957	cysD	ko00230 Purine metabolism;ko00261 Monobactam biosynthesis;ko00450 Selenocompound metabolism;ko00920 Sulfur metabolism;ko01100 Metabolic pathways;ko01120 Microbial metabolism in diverse environments;ko01130 Biosynthesis of antibiotics;
gene4150	K00955	cysNC	ko00230 Purine metabolism;ko00261 Monobactam biosynthesis;ko00450 Selenocompound metabolism;ko00920 Sulfur metabolism;ko01100 Metabolic pathways;ko01120 Microbial metabolism in diverse environments;ko01130 Biosynthesis of antibiotics;
gene4154	K16050	hsaD	ko00984 Steroid degradation;ko01100 Metabolic pathways;ko01120 Microbial metabolism in diverse environments;ko01220 Degradation of aromatic compounds;
gene4155	K03366	butA, budC	ko00650 Butanoate metabolism;
gene4158	K18364	bphH, xylJ, tesE	ko00362 Benzoate degradation;ko00621 Dioxin degradation;ko00622 Xylene degradation;ko01100 Metabolic pathways;ko01120 Microbial metabolism in diverse environments;ko01220 Degradation of aromatic compounds;
gene4159	K18366	bphJ, xylQ, nahO, tesF	ko00362 Benzoate degradation;ko00620 Pyruvate metabolism;ko00621 Dioxin degradation;ko00622 Xylene degradation;ko00650 Butanoate metabolism;ko01100 Metabolic pathways;ko01120 Microbial metabolism in diverse environments;ko01220 Degradation of aromatic compounds;
gene4160	K18365	bphI, xylK, nahM, tesG	ko00362 Benzoate degradation;ko00621 Dioxin degradation;ko00622 Xylene degradation;ko01100 Metabolic pathways;ko01120 Microbial metabolism in diverse environments;ko01220 Degradation of aromatic compounds;
gene4165	K00038	E1.1.1.53	ko01100 Metabolic pathways;
gene4170	K15982	kshA	ko00984 Steroid degradation;ko01100 Metabolic pathways;ko01120 Microbial metabolism in diverse environments;
gene4175	K00626	E2.3.1.9, atoB	ko00071 Fatty acid degradation;ko00072 Synthesis and degradation of ketone bodies;ko00280 Valine, leucine and isoleucine degradation;ko00310 Lysine degradation;ko00362 Benzoate degradation;ko00380 Tryptophan metabolism;ko00620 Pyruvate metabolism;ko00630 Glyoxylate and dicarboxylate metabolism;ko00640 Propanoate metabolism;ko00650 Butanoate metabolism;ko00720 Carbon fixation pathways in prokaryot…
gene4177	K00059	fabG	ko00061 Fatty acid biosynthesis;ko00333 Prodigiosin biosynthesis;ko00780 Biotin metabolism;ko01040 Biosynthesis of unsaturated fatty acids;ko01100 Metabolic pathways;ko01130 Biosynthesis of antibiotics;ko01212 Fatty acid metabolism;
gene4178	K00249	ACADM, acd	ko00071 Fatty acid degradation;ko00280 Valine, leucine and isoleucine degradation;ko00410 beta-Alanine metabolism;ko00640 Propanoate metabolism;ko01100 Metabolic pathways;ko01110 Biosynthesis of secondary metabolites;ko01130 Biosynthesis of antibiotics;ko01200 Carbon metabolism;ko01212 Fatty acid metabolism;
gene4180	K00100	bdhAB	ko00650 Butanoate metabolism;ko01120 Microbial metabolism in diverse environments;
gene4181	K00626	E2.3.1.9, atoB	ko00071 Fatty acid degradation;ko00072 Synthesis and degradation of ketone bodies;ko00280 Valine, leucine and isoleucine degradation;ko00310 Lysine degradation;ko00362 Benzoate degradation;ko00380 Tryptophan metabolism;ko00620 Pyruvate metabolism;ko00630 Glyoxylate and dicarboxylate metabolism;ko00640 Propanoate metabolism;ko00650 Butanoate metabolism;ko00720 Carbon fixation pathways in prokaryot…
gene4182	K01692	paaF, echA	ko00071 Fatty acid degradation;ko00280 Valine, leucine and isoleucine degradation;ko00281 Geraniol degradation;ko00310 Lysine degradation;ko00360 Phenylalanine metabolism;ko00362 Benzoate degradation;ko00380 Tryptophan metabolism;ko00410 beta-Alanine metabolism;ko00627 Aminobenzoate degradation;ko00640 Propanoate metabolism;ko00650 Butanoate metabolism;ko00903 Limonene and pinene degradation;ko00…
gene4184	K01692	paaF, echA	ko00071 Fatty acid degradation;ko00280 Valine, leucine and isoleucine degradation;ko00281 Geraniol degradation;ko00310 Lysine degradation;ko00360 Phenylalanine metabolism;ko00362 Benzoate degradation;ko00380 Tryptophan metabolism;ko00410 beta-Alanine metabolism;ko00627 Aminobenzoate degradation;ko00640 Propanoate metabolism;ko00650 Butanoate metabolism;ko00903 Limonene and pinene degradation;ko00…
gene4185	K01040	gctB	ko00643 Styrene degradation;ko00650 Butanoate metabolism;ko01120 Microbial metabolism in diverse environments;
gene4186	K01039	gctA	ko00643 Styrene degradation;ko00650 Butanoate metabolism;ko01120 Microbial metabolism in diverse environments;
gene4187	K16049	hsaC	ko00984 Steroid degradation;ko01100 Metabolic pathways;ko01120 Microbial metabolism in diverse environments;ko01220 Degradation of aromatic compounds;
gene4189	K15982	kshA	ko00984 Steroid degradation;ko01100 Metabolic pathways;ko01120 Microbial metabolism in diverse environments;
gene4191	K18687	fadD3	ko00984 Steroid degradation;ko01100 Metabolic pathways;ko01120 Microbial metabolism in diverse environments;
gene4192	K15983	kshB	ko00984 Steroid degradation;ko01100 Metabolic pathways;ko01120 Microbial metabolism in diverse environments;
gene4193	K05296	E1.1.1.51	ko00984 Steroid degradation;ko01100 Metabolic pathways;ko01120 Microbial metabolism in diverse environments;
gene4195	K05898	kstD	ko00984 Steroid degradation;ko01100 Metabolic pathways;ko01120 Microbial metabolism in diverse environments;
gene4196	K16047	hsaA	ko00984 Steroid degradation;ko01100 Metabolic pathways;ko01120 Microbial metabolism in diverse environments;
gene4204	K00249	ACADM, acd	ko00071 Fatty acid degradation;ko00280 Valine, leucine and isoleucine degradation;ko00410 beta-Alanine metabolism;ko00640 Propanoate metabolism;ko01100 Metabolic pathways;ko01110 Biosynthesis of secondary metabolites;ko01130 Biosynthesis of antibiotics;ko01200 Carbon metabolism;ko01212 Fatty acid metabolism;
gene4206	K00626	E2.3.1.9, atoB	ko00071 Fatty acid degradation;ko00072 Synthesis and degradation of ketone bodies;ko00280 Valine, leucine and isoleucine degradation;ko00310 Lysine degradation;ko00362 Benzoate degradation;ko00380 Tryptophan metabolism;ko00620 Pyruvate metabolism;ko00630 Glyoxylate and dicarboxylate metabolism;ko00640 Propanoate metabolism;ko00650 Butanoate metabolism;ko00720 Carbon fixation pathways in prokaryot…
gene4216	K07008	egtC	ko00340 Histidine metabolism;
gene4217	K03701	uvrA	ko03420 Nucleotide excision repair;
gene4223	K03735	eutB	ko00564 Glycerophospholipid metabolism;ko01100 Metabolic pathways;
gene4224	K02407	fliD	ko02040 Flagellar assembly;
gene4233	K18981	udh	ko00053 Ascorbate and aldarate metabolism;
gene4234	K01708	garD	ko00053 Ascorbate and aldarate metabolism;
gene4235	K01706	gudD	ko00053 Ascorbate and aldarate metabolism;ko01100 Metabolic pathways;
gene4237	K14519	aldH	ko00930 Caprolactam degradation;ko01100 Metabolic pathways;ko01120 Microbial metabolism in diverse environments;ko01220 Degradation of aromatic compounds;
gene4238	K01707	kdgD	ko00053 Ascorbate and aldarate metabolism;ko01100 Metabolic pathways;
gene4245	K15553	ssuA	ko00920 Sulfur metabolism;ko02010 ABC transporters;
gene4251	K04091	ssuD	ko00920 Sulfur metabolism;
gene4260	K02114	ATPF1E, atpC	ko00190 Oxidative phosphorylation;ko00195 Photosynthesis;ko01100 Metabolic pathways;
gene4267	K02012	afuA, fbpA	ko02010 ABC transporters;
gene4268	K05306	phnX	ko00440 Phosphonate and phosphinate metabolism;ko01100 Metabolic pathways;ko01120 Microbial metabolism in diverse environments;
gene4269	K02011	afuB, fbpB	ko02010 ABC transporters;
gene4270	K02010	afuC, fbpC	ko02010 ABC transporters;
gene4296	K10126	dctD	ko02020 Two-component system;
gene4297	K01259	pip	ko00330 Arginine and proline metabolism;
gene4303	K08738	CYC	ko01100 Metabolic pathways;ko01120 Microbial metabolism in diverse environments;ko02020 Two-component system;ko05134 Legionellosis;ko05152 Tuberculosis;
gene4304	K00114	exaA	ko00010 Glycolysis / Gluconeogenesis;ko00625 Chloroalkane and chloroalkene degradation;ko01100 Metabolic pathways;ko01110 Biosynthesis of secondary metabolites;ko01120 Microbial metabolism in diverse environments;ko01130 Biosynthesis of antibiotics;
gene4308	K00138	aldB	ko00010 Glycolysis / Gluconeogenesis;ko00620 Pyruvate metabolism;ko01100 Metabolic pathways;ko01110 Biosynthesis of secondary metabolites;ko01120 Microbial metabolism in diverse environments;
gene4309	K17226	soxY	ko00920 Sulfur metabolism;ko01100 Metabolic pathways;ko01120 Microbial metabolism in diverse environments;
gene4313	K00925	ackA	ko00430 Taurine and hypotaurine metabolism;ko00620 Pyruvate metabolism;ko00640 Propanoate metabolism;ko00680 Methane metabolism;ko00720 Carbon fixation pathways in prokaryotes;ko01100 Metabolic pathways;ko01120 Microbial metabolism in diverse environments;ko01200 Carbon metabolism;
gene4314	K00625	E2.3.1.8, pta	ko00430 Taurine and hypotaurine metabolism;ko00620 Pyruvate metabolism;ko00640 Propanoate metabolism;ko00680 Methane metabolism;ko00720 Carbon fixation pathways in prokaryotes;ko01100 Metabolic pathways;ko01120 Microbial metabolism in diverse environments;ko01200 Carbon metabolism;
gene4320	K03821	phbC, phaC	ko00650 Butanoate metabolism;
gene4321	K00758	deoA, TYMP	ko00240 Pyrimidine metabolism;ko00983 Drug metabolism - other enzymes;ko01100 Metabolic pathways;
gene4326	K18369	adh2	ko00640 Propanoate metabolism;
gene4344	K18981	udh	ko00053 Ascorbate and aldarate metabolism;
gene4347	K10112	msmX, msmK, malK, sugC, ggtA, msiK	ko02010 ABC transporters;
gene4351	K00023	phbB	ko00630 Glyoxylate and dicarboxylate metabolism;ko00650 Butanoate metabolism;ko01120 Microbial metabolism in diverse environments;ko01200 Carbon metabolism;
gene4352	K01706	gudD	ko00053 Ascorbate and aldarate metabolism;ko01100 Metabolic pathways;
gene4353	K00042	garR, glxR	ko00630 Glyoxylate and dicarboxylate metabolism;ko01100 Metabolic pathways;
gene4359	K00128	ALDH	ko00010 Glycolysis / Gluconeogenesis;ko00053 Ascorbate and aldarate metabolism;ko00071 Fatty acid degradation;ko00280 Valine, leucine and isoleucine degradation;ko00310 Lysine degradation;ko00330 Arginine and proline metabolism;ko00340 Histidine metabolism;ko00380 Tryptophan metabolism;ko00410 beta-Alanine metabolism;ko00561 Glycerolipid metabolism;ko00620 Pyruvate metabolism;ko00625 Chloroalkane…
gene4360	K06989	nadX, ASPDH	ko00760 Nicotinate and nicotinamide metabolism;ko01100 Metabolic pathways;
gene4361	K01652	E2.2.1.6L, ilvB, ilvG, ilvI	ko00290 Valine, leucine and isoleucine biosynthesis;ko00650 Butanoate metabolism;ko00660 C5-Branched dibasic acid metabolism;ko00770 Pantothenate and CoA biosynthesis;ko01100 Metabolic pathways;ko01110 Biosynthesis of secondary metabolites;ko01130 Biosynthesis of antibiotics;ko01210 2-Oxocarboxylic acid metabolism;ko01230 Biosynthesis of amino acids;
gene4366	K00059	fabG	ko00061 Fatty acid biosynthesis;ko00333 Prodigiosin biosynthesis;ko00780 Biotin metabolism;ko01040 Biosynthesis of unsaturated fatty acids;ko01100 Metabolic pathways;ko01130 Biosynthesis of antibiotics;ko01212 Fatty acid metabolism;
gene4369	K03406	mcp	ko02020 Two-component system;ko02030 Bacterial chemotaxis;
gene4372	K10918	aphB	ko05111 Biofilm formation - Vibrio cholerae;
gene4379	K09758	asdA	ko00250 Alanine, aspartate and glutamate metabolism;ko00270 Cysteine and methionine metabolism;ko01100 Metabolic pathways;ko01230 Biosynthesis of amino acids;
gene4383	K00824	dat	ko00310 Lysine degradation;ko00330 Arginine and proline metabolism;ko00360 Phenylalanine metabolism;ko00472 D-Arginine and D-ornithine metabolism;ko00473 D-Alanine metabolism;ko01100 Metabolic pathways;
gene4386	K01996	livF	ko02010 ABC transporters;ko02024 Quorum sensing;
gene4387	K01995	livG	ko02010 ABC transporters;ko02024 Quorum sensing;
gene4388	K01997	livH	ko02010 ABC transporters;ko02024 Quorum sensing;
gene4391	K05712	mhpA	ko00360 Phenylalanine metabolism;ko01120 Microbial metabolism in diverse environments;ko01220 Degradation of aromatic compounds;
gene4393	K18148	rtcB	ko01501 beta-Lactam resistance;
gene4399	K00451	HGD, hmgA	ko00350 Tyrosine metabolism;ko00643 Styrene degradation;ko01100 Metabolic pathways;ko01120 Microbial metabolism in diverse environments;
gene4400	K01555	FAH, fahA	ko00350 Tyrosine metabolism;ko00643 Styrene degradation;ko01100 Metabolic pathways;ko01120 Microbial metabolism in diverse environments;
gene4402	K06446	DCAA	ko00930 Caprolactam degradation;ko01100 Metabolic pathways;ko01120 Microbial metabolism in diverse environments;
gene4405	K00549	metE	ko00270 Cysteine and methionine metabolism;ko00450 Selenocompound metabolism;ko01100 Metabolic pathways;ko01110 Biosynthesis of secondary metabolites;ko01230 Biosynthesis of amino acids;
gene4406	K01692	paaF, echA	ko00071 Fatty acid degradation;ko00280 Valine, leucine and isoleucine degradation;ko00281 Geraniol degradation;ko00310 Lysine degradation;ko00360 Phenylalanine metabolism;ko00362 Benzoate degradation;ko00380 Tryptophan metabolism;ko00410 beta-Alanine metabolism;ko00627 Aminobenzoate degradation;ko00640 Propanoate metabolism;ko00650 Butanoate metabolism;ko00903 Limonene and pinene degradation;ko00…
gene4414	K01556	KYNU, kynU	ko00380 Tryptophan metabolism;ko01100 Metabolic pathways;
gene4415	K03392	ACMSD	ko00380 Tryptophan metabolism;ko01100 Metabolic pathways;
gene4416	K00452	HAAO	ko00380 Tryptophan metabolism;ko01100 Metabolic pathways;
gene4417	K15067	amnD	ko00380 Tryptophan metabolism;
gene4418	K01617	dmpH, xylI, nahK	ko00362 Benzoate degradation;ko00621 Dioxin degradation;ko00622 Xylene degradation;ko01100 Metabolic pathways;ko01120 Microbial metabolism in diverse environments;ko01220 Degradation of aromatic compounds;
gene4419	K01666	mhpE	ko00360 Phenylalanine metabolism;ko00362 Benzoate degradation;ko00621 Dioxin degradation;ko00622 Xylene degradation;ko01100 Metabolic pathways;ko01120 Microbial metabolism in diverse environments;ko01220 Degradation of aromatic compounds;
gene4420	K04073	mhpF	ko00360 Phenylalanine metabolism;ko00362 Benzoate degradation;ko00620 Pyruvate metabolism;ko00621 Dioxin degradation;ko00622 Xylene degradation;ko00650 Butanoate metabolism;ko01100 Metabolic pathways;ko01120 Microbial metabolism in diverse environments;ko01220 Degradation of aromatic compounds;
gene4421	K02554	mhpD	ko00360 Phenylalanine metabolism;ko00362 Benzoate degradation;ko00621 Dioxin degradation;ko00622 Xylene degradation;ko01100 Metabolic pathways;ko01120 Microbial metabolism in diverse environments;ko01220 Degradation of aromatic compounds;
gene4422	K10217	dmpC, xylG, praB	ko00362 Benzoate degradation;ko00380 Tryptophan metabolism;ko00622 Xylene degradation;ko01100 Metabolic pathways;ko01120 Microbial metabolism in diverse environments;ko01220 Degradation of aromatic compounds;
gene4426	K00446	dmpB, xylE	ko00361 Chlorocyclohexane and chlorobenzene degradation;ko00362 Benzoate degradation;ko00622 Xylene degradation;ko00643 Styrene degradation;ko01100 Metabolic pathways;ko01120 Microbial metabolism in diverse environments;ko01220 Degradation of aromatic compounds;
gene4430	K01714	dapA	ko00261 Monobactam biosynthesis;ko00300 Lysine biosynthesis;ko01100 Metabolic pathways;ko01110 Biosynthesis of secondary metabolites;ko01120 Microbial metabolism in diverse environments;ko01130 Biosynthesis of antibiotics;ko01230 Biosynthesis of amino acids;
gene4441	K01246	tag	ko03410 Base excision repair;
gene4445	K05973	phaZ	ko00650 Butanoate metabolism;
gene4446	K07518	E3.1.1.22	ko00650 Butanoate metabolism;
gene4449	K01998	livM	ko02010 ABC transporters;ko02024 Quorum sensing;
gene4450	K01997	livH	ko02010 ABC transporters;ko02024 Quorum sensing;
gene4451	K01996	livF	ko02010 ABC transporters;ko02024 Quorum sensing;
gene4452	K01995	livG	ko02010 ABC transporters;ko02024 Quorum sensing;
gene4453	K01999	livK	ko02010 ABC transporters;ko02024 Quorum sensing;
gene4457	K00626	E2.3.1.9, atoB	ko00071 Fatty acid degradation;ko00072 Synthesis and degradation of ketone bodies;ko00280 Valine, leucine and isoleucine degradation;ko00310 Lysine degradation;ko00362 Benzoate degradation;ko00380 Tryptophan metabolism;ko00620 Pyruvate metabolism;ko00630 Glyoxylate and dicarboxylate metabolism;ko00640 Propanoate metabolism;ko00650 Butanoate metabolism;ko00720 Carbon fixation pathways in prokaryot…
gene4466	K01703	leuC, IPMI-L	ko00290 Valine, leucine and isoleucine biosynthesis;ko00660 C5-Branched dibasic acid metabolism;ko01100 Metabolic pathways;ko01110 Biosynthesis of secondary metabolites;ko01210 2-Oxocarboxylic acid metabolism;ko01230 Biosynthesis of amino acids;
gene4475	K01673	cynT, can	ko00910 Nitrogen metabolism;
gene4496	K01495	GCH1, folE	ko00790 Folate biosynthesis;ko01100 Metabolic pathways;
gene4503	K00101	lldD	ko00620 Pyruvate metabolism;ko01100 Metabolic pathways;
gene4540	K02613	paaE	ko00360 Phenylalanine metabolism;ko01120 Microbial metabolism in diverse environments;
gene4541	K02612	paaD	ko00360 Phenylalanine metabolism;ko01120 Microbial metabolism in diverse environments;
gene4542	K02611	paaC	ko00360 Phenylalanine metabolism;ko01120 Microbial metabolism in diverse environments;
gene4543	K02610	paaB	ko00360 Phenylalanine metabolism;ko01120 Microbial metabolism in diverse environments;
gene4544	K02609	paaA	ko00360 Phenylalanine metabolism;ko01120 Microbial metabolism in diverse environments;
gene4551	K04091	ssuD	ko00920 Sulfur metabolism;
gene4558	K03415	cheV	ko02020 Two-component system;ko02030 Bacterial chemotaxis;
gene4563	K13590	dgcB	ko04112 Cell cycle - Caulobacter;
gene4575	K06879	queF	ko00790 Folate biosynthesis;ko01100 Metabolic pathways;
gene4594	K01256	pepN	ko00480 Glutathione metabolism;ko01100 Metabolic pathways;
gene4595	K04751	glnB	ko02020 Two-component system;
gene4606	K07666	qseB	ko02020 Two-component system;ko02024 Quorum sensing;
gene4615	K08068	siaA, neuC1	ko00520 Amino sugar and nucleotide sugar metabolism;
gene4618	K05874	tsr	ko02020 Two-component system;ko02030 Bacterial chemotaxis;
gene4620	K00058	serA, PHGDH	ko00260 Glycine, serine and threonine metabolism;ko00680 Methane metabolism;ko01100 Metabolic pathways;ko01120 Microbial metabolism in diverse environments;ko01130 Biosynthesis of antibiotics;ko01200 Carbon metabolism;ko01230 Biosynthesis of amino acids;
gene4621	K01999	livK	ko02010 ABC transporters;ko02024 Quorum sensing;
gene4628	K07665	cusR, copR, silR	ko02020 Two-component system;
gene4633	K02073	metQ	ko02010 ABC transporters;
gene4634	K02071	metN	ko02010 ABC transporters;
gene4635	K02072	metI	ko02010 ABC transporters;
gene4636	K15553	ssuA	ko00920 Sulfur metabolism;ko02010 ABC transporters;
gene4637	K15554	ssuC	ko00920 Sulfur metabolism;ko02010 ABC transporters;
gene4638	K02000	proV	ko02010 ABC transporters;
gene4639	K11717	sufS	ko00450 Selenocompound metabolism;ko01100 Metabolic pathways;
gene4640	K11717	sufS	ko00450 Selenocompound metabolism;ko01100 Metabolic pathways;
gene4641	K00640	cysE	ko00270 Cysteine and methionine metabolism;ko00920 Sulfur metabolism;ko01100 Metabolic pathways;ko01110 Biosynthesis of secondary metabolites;ko01120 Microbial metabolism in diverse environments;ko01200 Carbon metabolism;ko01230 Biosynthesis of amino acids;ko05111 Biofilm formation - Vibrio cholerae;
gene4644	K02455	gspF	ko03070 Bacterial secretion system;ko05111 Biofilm formation - Vibrio cholerae;
gene4673	K07667	kdpE	ko02020 Two-component system;ko02024 Quorum sensing;
gene4686	K11891	impL, vasK, icmF	ko02025 Biofilm formation - Pseudomonas aeruginosa;ko03070 Bacterial secretion system;
gene4687	K11890	impM	ko02025 Biofilm formation - Pseudomonas aeruginosa;
gene4691	K11902	impA	ko02025 Biofilm formation - Pseudomonas aeruginosa;
gene4699	K11904	vgrG	ko03070 Bacterial secretion system;
gene4700	K11907	vasG, clpV	ko02025 Biofilm formation - Pseudomonas aeruginosa;ko03070 Bacterial secretion system;
gene4701	K11895	impH, vasB	ko02025 Biofilm formation - Pseudomonas aeruginosa;
gene4704	K11903	hcp	ko02025 Biofilm formation - Pseudomonas aeruginosa;ko03070 Bacterial secretion system;
gene4705	K11900	impC	ko02025 Biofilm formation - Pseudomonas aeruginosa;
gene4706	K11901	impB	ko02025 Biofilm formation - Pseudomonas aeruginosa;
gene4708	K11906	vasD, lip	ko03070 Bacterial secretion system;
gene4709	K11893	impJ, vasE	ko02025 Biofilm formation - Pseudomonas aeruginosa;
gene4710	K11892	impK, ompA, vasF, dotU	ko03070 Bacterial secretion system;
gene4711	K11904	vgrG	ko03070 Bacterial secretion system;
gene4760	K02413	fliJ	ko02040 Flagellar assembly;
gene4761	K02412	fliI	ko02040 Flagellar assembly;
gene4762	K02411	fliH	ko02040 Flagellar assembly;
gene4763	K02410	fliG	ko02030 Bacterial chemotaxis;ko02040 Flagellar assembly;
gene4764	K02409	fliF	ko02040 Flagellar assembly;
gene4765	K02408	fliE	ko02040 Flagellar assembly;
gene4767	K00978	rfbF	ko00500 Starch and sucrose metabolism;ko00520 Amino sugar and nucleotide sugar metabolism;ko01100 Metabolic pathways;
gene4768	K01709	rfbG	ko00520 Amino sugar and nucleotide sugar metabolism;
gene4770	K13010	per, rfbE	ko00520 Amino sugar and nucleotide sugar metabolism;
gene4777	K02408	fliE	ko02040 Flagellar assembly;
gene4780	K02423	fliT	ko02040 Flagellar assembly;
gene4781	K02422	fliS	ko02040 Flagellar assembly;
gene4782	K02407	fliD	ko02040 Flagellar assembly;
gene4783	K02406	fliC	ko02020 Two-component system;ko02040 Flagellar assembly;ko04621 NOD-like receptor signaling pathway;ko04626 Plant-pathogen interaction;ko05132 Salmonella infection;ko05134 Legionellosis;
gene4787	K02416	fliM	ko02030 Bacterial chemotaxis;ko02040 Flagellar assembly;
gene4788	K02417	fliNY, fliN	ko02030 Bacterial chemotaxis;ko02040 Flagellar assembly;
gene4789	K02418	fliOZ, fliO	ko02040 Flagellar assembly;
gene4790	K02419	fliP	ko02040 Flagellar assembly;
gene4791	K02420	fliQ	ko02040 Flagellar assembly;
gene4792	K02421	fliR	ko02040 Flagellar assembly;
gene4794	K00059	fabG	ko00061 Fatty acid biosynthesis;ko00333 Prodigiosin biosynthesis;ko00780 Biotin metabolism;ko01040 Biosynthesis of unsaturated fatty acids;ko01100 Metabolic pathways;ko01130 Biosynthesis of antibiotics;ko01212 Fatty acid metabolism;
gene4797	K02397	flgL	ko02040 Flagellar assembly;
gene4798	K02396	flgK	ko02040 Flagellar assembly;
gene4800	K02394	flgI	ko02040 Flagellar assembly;
gene4801	K02393	flgH	ko02040 Flagellar assembly;
gene4802	K02392	flgG	ko02040 Flagellar assembly;
gene4803	K02391	flgF	ko02040 Flagellar assembly;
gene4804	K02390	flgE	ko02040 Flagellar assembly;
gene4805	K02389	flgD	ko02040 Flagellar assembly;
gene4806	K02388	flgC	ko02040 Flagellar assembly;
gene4807	K02387	flgB	ko02040 Flagellar assembly;
gene4808	K02386	flgA	ko02040 Flagellar assembly;
gene4809	K02398	flgM	ko02020 Two-component system;ko02025 Biofilm formation - Pseudomonas aeruginosa;ko02026 Biofilm formation - Escherichia coli;ko02040 Flagellar assembly;
gene4810	K02399	flgN	ko02040 Flagellar assembly;
gene4821	K01649	leuA, IMS	ko00290 Valine, leucine and isoleucine biosynthesis;ko00620 Pyruvate metabolism;ko01100 Metabolic pathways;ko01110 Biosynthesis of secondary metabolites;ko01210 2-Oxocarboxylic acid metabolism;ko01230 Biosynthesis of amino acids;
gene4833	K00459	ncd2, npd	ko00910 Nitrogen metabolism;
gene4837	K05825	LYSN	ko00300 Lysine biosynthesis;ko01100 Metabolic pathways;ko01130 Biosynthesis of antibiotics;ko01210 2-Oxocarboxylic acid metabolism;
gene4838	K00102	LDHD, dld	ko00620 Pyruvate metabolism;
gene4840	K02052	ABC.SP.A	ko02024 Quorum sensing;
gene4841	K02054	ABC.SP.P1	ko02024 Quorum sensing;
gene4842	K02053	ABC.SP.P	ko02024 Quorum sensing;
gene4845	K00303	soxB	ko00260 Glycine, serine and threonine metabolism;ko01100 Metabolic pathways;
gene4846	K02055	ABC.SP.S	ko02024 Quorum sensing;
gene4847	K00128	ALDH	ko00010 Glycolysis / Gluconeogenesis;ko00053 Ascorbate and aldarate metabolism;ko00071 Fatty acid degradation;ko00280 Valine, leucine and isoleucine degradation;ko00310 Lysine degradation;ko00330 Arginine and proline metabolism;ko00340 Histidine metabolism;ko00380 Tryptophan metabolism;ko00410 beta-Alanine metabolism;ko00561 Glycerolipid metabolism;ko00620 Pyruvate metabolism;ko00625 Chloroalkane…
gene4850	K00459	ncd2, npd	ko00910 Nitrogen metabolism;
gene4852	K00059	fabG	ko00061 Fatty acid biosynthesis;ko00333 Prodigiosin biosynthesis;ko00780 Biotin metabolism;ko01040 Biosynthesis of unsaturated fatty acids;ko01100 Metabolic pathways;ko01130 Biosynthesis of antibiotics;ko01212 Fatty acid metabolism;
gene4853	K01759	GLO1, gloA	ko00620 Pyruvate metabolism;
gene4855	K03406	mcp	ko02020 Two-component system;ko02030 Bacterial chemotaxis;
gene4867	K03413	cheY	ko02020 Two-component system;ko02030 Bacterial chemotaxis;
gene4869	K03406	mcp	ko02020 Two-component system;ko02030 Bacterial chemotaxis;
gene4876	K07677	rcsC	ko02020 Two-component system;ko02026 Biofilm formation - Escherichia coli;
gene4885	K07345	fimA	ko05133 Pertussis;
gene4893	K15371	GDH2	ko00220 Arginine biosynthesis;ko00250 Alanine, aspartate and glutamate metabolism;ko00430 Taurine and hypotaurine metabolism;ko00910 Nitrogen metabolism;ko01100 Metabolic pathways;
gene4898	K03823	pat	ko00440 Phosphonate and phosphinate metabolism;ko01130 Biosynthesis of antibiotics;
gene4902	K00639	kbl, GCAT	ko00260 Glycine, serine and threonine metabolism;
gene4919	K00077	panE, apbA	ko00770 Pantothenate and CoA biosynthesis;ko01100 Metabolic pathways;ko01110 Biosynthesis of secondary metabolites;
gene4935	K04093	pheA1	ko00400 Phenylalanine, tyrosine and tryptophan biosynthesis;ko01100 Metabolic pathways;ko01110 Biosynthesis of secondary metabolites;ko01130 Biosynthesis of antibiotics;ko01230 Biosynthesis of amino acids;
gene4937	K13522	K13522, nadM	ko00760 Nicotinate and nicotinamide metabolism;ko01100 Metabolic pathways;
gene4938	K03462	NAMPT	ko00760 Nicotinate and nicotinamide metabolism;ko01100 Metabolic pathways;ko04621 NOD-like receptor signaling pathway;
gene4945	K00568	ubiG	ko00130 Ubiquinone and other terpenoid-quinone biosynthesis;ko01100 Metabolic pathways;ko01110 Biosynthesis of secondary metabolites;
gene4947	K01703	leuC, IPMI-L	ko00290 Valine, leucine and isoleucine biosynthesis;ko00660 C5-Branched dibasic acid metabolism;ko01100 Metabolic pathways;ko01110 Biosynthesis of secondary metabolites;ko01210 2-Oxocarboxylic acid metabolism;ko01230 Biosynthesis of amino acids;
gene4948	K01704	leuD, IPMI-S	ko00290 Valine, leucine and isoleucine biosynthesis;ko00660 C5-Branched dibasic acid metabolism;ko01100 Metabolic pathways;ko01110 Biosynthesis of secondary metabolites;ko01210 2-Oxocarboxylic acid metabolism;ko01230 Biosynthesis of amino acids;
gene4949	K11616	maeN	ko02020 Two-component system;
gene4950	K04771	degP, htrA	ko01503 Cationic antimicrobial peptide (CAMP) resistance;ko02020 Two-component system;
gene4953	K01999	livK	ko02010 ABC transporters;ko02024 Quorum sensing;
gene4954	K01997	livH	ko02010 ABC transporters;ko02024 Quorum sensing;
gene4955	K01998	livM	ko02010 ABC transporters;ko02024 Quorum sensing;
gene4956	K01995	livG	ko02010 ABC transporters;ko02024 Quorum sensing;
gene4957	K01996	livF	ko02010 ABC transporters;ko02024 Quorum sensing;
gene4963	K00845	glk	ko00010 Glycolysis / Gluconeogenesis;ko00052 Galactose metabolism;ko00500 Starch and sucrose metabolism;ko00520 Amino sugar and nucleotide sugar metabolism;ko00521 Streptomycin biosynthesis;ko00524 Neomycin, kanamycin and gentamicin biosynthesis;ko01100 Metabolic pathways;ko01110 Biosynthesis of secondary metabolites;ko01120 Microbial metabolism in diverse environments;ko01130 Biosynthesis of ant…
gene4964	K01057	PGLS, pgl, devB	ko00030 Pentose phosphate pathway;ko01100 Metabolic pathways;ko01110 Biosynthesis of secondary metabolites;ko01120 Microbial metabolism in diverse environments;ko01130 Biosynthesis of antibiotics;ko01200 Carbon metabolism;
gene4965	K00036	G6PD, zwf	ko00030 Pentose phosphate pathway;ko00480 Glutathione metabolism;ko01100 Metabolic pathways;ko01110 Biosynthesis of secondary metabolites;ko01120 Microbial metabolism in diverse environments;ko01130 Biosynthesis of antibiotics;ko01200 Carbon metabolism;
gene4966	K01690	edd	ko00030 Pentose phosphate pathway;ko01100 Metabolic pathways;ko01120 Microbial metabolism in diverse environments;ko01200 Carbon metabolism;
gene4972	K02275	coxB, ctaC	ko00190 Oxidative phosphorylation;ko01100 Metabolic pathways;
gene4973	K02274	coxA, ctaD	ko00190 Oxidative phosphorylation;ko01100 Metabolic pathways;
gene4974	K02276	coxC, ctaE	ko00190 Oxidative phosphorylation;ko01100 Metabolic pathways;
gene4975	K02276	coxC, ctaE	ko00190 Oxidative phosphorylation;ko01100 Metabolic pathways;
gene4978	K01740	metY	ko00270 Cysteine and methionine metabolism;ko01100 Metabolic pathways;
gene4985	K00116	mqo	ko00020 Citrate cycle (TCA cycle);ko00620 Pyruvate metabolism;ko01100 Metabolic pathways;ko01110 Biosynthesis of secondary metabolites;ko01120 Microbial metabolism in diverse environments;ko01130 Biosynthesis of antibiotics;ko01200 Carbon metabolism;
gene4987	K00285	dadA	ko00360 Phenylalanine metabolism;
gene4988	K04097	HPGDS	ko00480 Glutathione metabolism;ko00590 Arachidonic acid metabolism;ko01100 Metabolic pathways;
gene4989	K05973	phaZ	ko00650 Butanoate metabolism;
gene4992	K06016	pydC	ko00240 Pyrimidine metabolism;ko01100 Metabolic pathways;
gene4993	K01996	livF	ko02010 ABC transporters;ko02024 Quorum sensing;
gene4994	K01995	livG	ko02010 ABC transporters;ko02024 Quorum sensing;
gene4995	K01998	livM	ko02010 ABC transporters;ko02024 Quorum sensing;
gene4996	K01997	livH	ko02010 ABC transporters;ko02024 Quorum sensing;
gene4997	K01999	livK	ko02010 ABC transporters;ko02024 Quorum sensing;
gene4999	K01725	cynS	ko00910 Nitrogen metabolism;
gene5001	K10543	xylF	ko02010 ABC transporters;
gene5002	K10545	xylG	ko02010 ABC transporters;
gene5003	K10544	xylH	ko02010 ABC transporters;
gene5009	K00059	fabG	ko00061 Fatty acid biosynthesis;ko00333 Prodigiosin biosynthesis;ko00780 Biotin metabolism;ko01040 Biosynthesis of unsaturated fatty acids;ko01100 Metabolic pathways;ko01130 Biosynthesis of antibiotics;ko01212 Fatty acid metabolism;
gene5029	K01821	praC, xylH	ko00362 Benzoate degradation;ko00621 Dioxin degradation;ko00622 Xylene degradation;ko01100 Metabolic pathways;ko01120 Microbial metabolism in diverse environments;ko01220 Degradation of aromatic compounds;
gene5031	K00249	ACADM, acd	ko00071 Fatty acid degradation;ko00280 Valine, leucine and isoleucine degradation;ko00410 beta-Alanine metabolism;ko00640 Propanoate metabolism;ko01100 Metabolic pathways;ko01110 Biosynthesis of secondary metabolites;ko01130 Biosynthesis of antibiotics;ko01200 Carbon metabolism;ko01212 Fatty acid metabolism;
gene5032	K00626	E2.3.1.9, atoB	ko00071 Fatty acid degradation;ko00072 Synthesis and degradation of ketone bodies;ko00280 Valine, leucine and isoleucine degradation;ko00310 Lysine degradation;ko00362 Benzoate degradation;ko00380 Tryptophan metabolism;ko00620 Pyruvate metabolism;ko00630 Glyoxylate and dicarboxylate metabolism;ko00640 Propanoate metabolism;ko00650 Butanoate metabolism;ko00720 Carbon fixation pathways in prokaryot…
gene5033	K01782	fadJ	ko00071 Fatty acid degradation;ko00280 Valine, leucine and isoleucine degradation;ko00281 Geraniol degradation;ko00310 Lysine degradation;ko00362 Benzoate degradation;ko00380 Tryptophan metabolism;ko00410 beta-Alanine metabolism;ko00640 Propanoate metabolism;ko00650 Butanoate metabolism;ko00903 Limonene and pinene degradation;ko00930 Caprolactam degradation;ko01040 Biosynthesis of unsaturated fat…
gene5036	K11444	wspR	ko02020 Two-component system;ko02025 Biofilm formation - Pseudomonas aeruginosa;
gene5037	K03412	cheB	ko02020 Two-component system;ko02030 Bacterial chemotaxis;
gene5038	K13490	wspE	ko02020 Two-component system;ko02025 Biofilm formation - Pseudomonas aeruginosa;
gene5040	K13486	wspC	ko02020 Two-component system;
gene5041	K13488	wspB	ko02020 Two-component system;ko02025 Biofilm formation - Pseudomonas aeruginosa;
gene5042	K13487	wspA	ko02020 Two-component system;ko02025 Biofilm formation - Pseudomonas aeruginosa;
gene5046	K02275	coxB, ctaC	ko00190 Oxidative phosphorylation;ko01100 Metabolic pathways;
gene5070	K07712	glnG, ntrC	ko02020 Two-component system;
gene5072	K03092	rpoN	ko02020 Two-component system;ko05111 Biofilm formation - Vibrio cholerae;
gene5083	K00963	UGP2, galU, galF	ko00040 Pentose and glucuronate interconversions;ko00052 Galactose metabolism;ko00500 Starch and sucrose metabolism;ko00520 Amino sugar and nucleotide sugar metabolism;ko01100 Metabolic pathways;ko01130 Biosynthesis of antibiotics;
gene5085	K10125	dctB	ko02020 Two-component system;
gene5086	K10126	dctD	ko02020 Two-component system;
gene5090	K01999	livK	ko02010 ABC transporters;ko02024 Quorum sensing;
gene5091	K01997	livH	ko02010 ABC transporters;ko02024 Quorum sensing;
gene5092	K01998	livM	ko02010 ABC transporters;ko02024 Quorum sensing;
gene5093	K01995	livG	ko02010 ABC transporters;ko02024 Quorum sensing;
gene5094	K01996	livF	ko02010 ABC transporters;ko02024 Quorum sensing;
gene5105	K01259	pip	ko00330 Arginine and proline metabolism;
gene5110	K14228	tRNA-Leu	ko00970 Aminoacyl-tRNA biosynthesis;
gene5111	K17838	oxa	ko01501 beta-Lactam resistance;
gene5114	K00799	GST, gst	ko00480 Glutathione metabolism;ko00983 Drug metabolism - other enzymes;
gene5124	K00799	GST, gst	ko00480 Glutathione metabolism;ko00983 Drug metabolism - other enzymes;
gene5126	K02474	wbpO	ko00520 Amino sugar and nucleotide sugar metabolism;
gene5136	K09461	E1.14.13.40	ko00627 Aminobenzoate degradation;ko01120 Microbial metabolism in diverse environments;
gene5140	K00249	ACADM, acd	ko00071 Fatty acid degradation;ko00280 Valine, leucine and isoleucine degradation;ko00410 beta-Alanine metabolism;ko00640 Propanoate metabolism;ko01100 Metabolic pathways;ko01110 Biosynthesis of secondary metabolites;ko01130 Biosynthesis of antibiotics;ko01200 Carbon metabolism;ko01212 Fatty acid metabolism;
gene5141	K08295	abmG	ko00627 Aminobenzoate degradation;ko01120 Microbial metabolism in diverse environments;
gene5142	K01075	E3.1.2.23	ko00130 Ubiquinone and other terpenoid-quinone biosynthesis;ko00362 Benzoate degradation;ko01100 Metabolic pathways;ko01110 Biosynthesis of secondary metabolites;ko01120 Microbial metabolism in diverse environments;
gene5154	K02020	modA	ko02010 ABC transporters;
gene5170	K09788	prpF	ko00640 Propanoate metabolism;
gene5171	K01681	ACO, acnA	ko00020 Citrate cycle (TCA cycle);ko00630 Glyoxylate and dicarboxylate metabolism;ko00720 Carbon fixation pathways in prokaryotes;ko01100 Metabolic pathways;ko01110 Biosynthesis of secondary metabolites;ko01120 Microbial metabolism in diverse environments;ko01130 Biosynthesis of antibiotics;ko01200 Carbon metabolism;ko01210 2-Oxocarboxylic acid metabolism;ko01230 Biosynthesis of amino acids;
gene5173	K01659	prpC	ko00640 Propanoate metabolism;
gene5174	K03417	prpB	ko00640 Propanoate metabolism;
gene5183	K01546	kdpA	ko02020 Two-component system;
gene5207	K10001	gltI, aatJ	ko02010 ABC transporters;ko02020 Two-component system;
gene5208	K01754	E4.3.1.19, ilvA, tdcB	ko00260 Glycine, serine and threonine metabolism;ko00290 Valine, leucine and isoleucine biosynthesis;ko01100 Metabolic pathways;ko01110 Biosynthesis of secondary metabolites;ko01130 Biosynthesis of antibiotics;ko01200 Carbon metabolism;ko01230 Biosynthesis of amino acids;
gene5213	K18199	inhA	ko00930 Caprolactam degradation;
gene5214	K01243	mtnN, mtn, pfs	ko00270 Cysteine and methionine metabolism;ko01100 Metabolic pathways;ko01230 Biosynthesis of amino acids;
gene5232	K00058	serA, PHGDH	ko00260 Glycine, serine and threonine metabolism;ko00680 Methane metabolism;ko01100 Metabolic pathways;ko01120 Microbial metabolism in diverse environments;ko01130 Biosynthesis of antibiotics;ko01200 Carbon metabolism;ko01230 Biosynthesis of amino acids;
gene5239	K00355	NQO1	ko00130 Ubiquinone and other terpenoid-quinone biosynthesis;ko01110 Biosynthesis of secondary metabolites;
gene5241	K01607	pcaC	ko00362 Benzoate degradation;ko01100 Metabolic pathways;ko01120 Microbial metabolism in diverse environments;ko01220 Degradation of aromatic compounds;
gene5248	K00423	E1.10.3.3	ko00053 Ascorbate and aldarate metabolism;ko01100 Metabolic pathways;
gene5257	K01241	amn	ko00230 Purine metabolism;
gene5261	K11444	wspR	ko02020 Two-component system;ko02025 Biofilm formation - Pseudomonas aeruginosa;
gene5268	K03183	ubiE	ko00130 Ubiquinone and other terpenoid-quinone biosynthesis;ko01100 Metabolic pathways;ko01110 Biosynthesis of secondary metabolites;
gene5271	K00705	malQ	ko00500 Starch and sucrose metabolism;ko01100 Metabolic pathways;
gene5272	K01236	treZ, glgZ	ko00500 Starch and sucrose metabolism;ko01100 Metabolic pathways;ko01110 Biosynthesis of secondary metabolites;
gene5273	K05343	treS	ko00500 Starch and sucrose metabolism;ko01100 Metabolic pathways;
gene5288	K03776	aer	ko02020 Two-component system;ko02030 Bacterial chemotaxis;
gene5300	K17838	oxa	ko01501 beta-Lactam resistance;
gene5314	K03186	ubiX, bsdB, PAD1	ko00130 Ubiquinone and other terpenoid-quinone biosynthesis;ko00627 Aminobenzoate degradation;ko01100 Metabolic pathways;ko01110 Biosynthesis of secondary metabolites;ko01120 Microbial metabolism in diverse environments;ko01220 Degradation of aromatic compounds;
gene5326	K01895	ACSS, acs	ko00010 Glycolysis / Gluconeogenesis;ko00620 Pyruvate metabolism;ko00640 Propanoate metabolism;ko00680 Methane metabolism;ko00720 Carbon fixation pathways in prokaryotes;ko01100 Metabolic pathways;ko01110 Biosynthesis of secondary metabolites;ko01120 Microbial metabolism in diverse environments;ko01130 Biosynthesis of antibiotics;ko01200 Carbon metabolism;
gene5327	K00140	mmsA, iolA, ALDH6A1	ko00280 Valine, leucine and isoleucine degradation;ko00410 beta-Alanine metabolism;ko00562 Inositol phosphate metabolism;ko00640 Propanoate metabolism;ko01100 Metabolic pathways;ko01200 Carbon metabolism;
gene5328	K00020	mmsB, HIBADH	ko00280 Valine, leucine and isoleucine degradation;ko01100 Metabolic pathways;
gene5332	K01897	ACSL, fadD	ko00061 Fatty acid biosynthesis;ko00071 Fatty acid degradation;ko01100 Metabolic pathways;ko01212 Fatty acid metabolism;ko02024 Quorum sensing;
gene5339	K00058	serA, PHGDH	ko00260 Glycine, serine and threonine metabolism;ko00680 Methane metabolism;ko01100 Metabolic pathways;ko01120 Microbial metabolism in diverse environments;ko01130 Biosynthesis of antibiotics;ko01200 Carbon metabolism;ko01230 Biosynthesis of amino acids;
gene5340	K01053	E3.1.1.17, gnl, RGN	ko00030 Pentose phosphate pathway;ko00053 Ascorbate and aldarate metabolism;ko00930 Caprolactam degradation;ko01100 Metabolic pathways;ko01110 Biosynthesis of secondary metabolites;ko01120 Microbial metabolism in diverse environments;ko01130 Biosynthesis of antibiotics;ko01200 Carbon metabolism;ko01220 Degradation of aromatic compounds;
gene5343	K10221	ligI	ko00362 Benzoate degradation;ko00627 Aminobenzoate degradation;ko01120 Microbial metabolism in diverse environments;
gene5344	K01999	livK	ko02010 ABC transporters;ko02024 Quorum sensing;
gene5349	K01740	metY	ko00270 Cysteine and methionine metabolism;ko01100 Metabolic pathways;
gene5357	K14205	mprF, fmtC	ko01503 Cationic antimicrobial peptide (CAMP) resistance;ko02020 Two-component system;ko05150 Staphylococcus aureus infection;
gene5373	K01754	E4.3.1.19, ilvA, tdcB	ko00260 Glycine, serine and threonine metabolism;ko00290 Valine, leucine and isoleucine biosynthesis;ko01100 Metabolic pathways;ko01110 Biosynthesis of secondary metabolites;ko01130 Biosynthesis of antibiotics;ko01200 Carbon metabolism;ko01230 Biosynthesis of amino acids;
gene5394	K18139	oprM, emhC, ttgC, cusC, adeK, smeF, mtrE, cmeC, gesC	ko01501 beta-Lactam resistance;ko02024 Quorum sensing;
gene5395	K18146	adeB	ko01501 beta-Lactam resistance;
gene5396	K18145	adeA	ko01501 beta-Lactam resistance;
gene5397	K18144	adeR	ko01501 beta-Lactam resistance;
gene5410	K00508	E1.14.19.3	ko00591 Linoleic acid metabolism;ko01100 Metabolic pathways;
gene5416	K00648	fabH	ko00061 Fatty acid biosynthesis;ko01100 Metabolic pathways;ko01212 Fatty acid metabolism;
gene5419	K01029	E2.8.3.5B, scoB	ko00072 Synthesis and degradation of ketone bodies;ko00280 Valine, leucine and isoleucine degradation;ko00650 Butanoate metabolism;
gene5420	K01034	atoD	ko00310 Lysine degradation;ko00627 Aminobenzoate degradation;ko00640 Propanoate metabolism;ko00650 Butanoate metabolism;ko01100 Metabolic pathways;ko01120 Microbial metabolism in diverse environments;ko02020 Two-component system;
gene5432	K01647	CS, gltA	ko00020 Citrate cycle (TCA cycle);ko00630 Glyoxylate and dicarboxylate metabolism;ko01100 Metabolic pathways;ko01110 Biosynthesis of secondary metabolites;ko01120 Microbial metabolism in diverse environments;ko01130 Biosynthesis of antibiotics;ko01200 Carbon metabolism;ko01210 2-Oxocarboxylic acid metabolism;ko01230 Biosynthesis of amino acids;
gene5433	K01053	E3.1.1.17, gnl, RGN	ko00030 Pentose phosphate pathway;ko00053 Ascorbate and aldarate metabolism;ko00930 Caprolactam degradation;ko01100 Metabolic pathways;ko01110 Biosynthesis of secondary metabolites;ko01120 Microbial metabolism in diverse environments;ko01130 Biosynthesis of antibiotics;ko01200 Carbon metabolism;ko01220 Degradation of aromatic compounds;
gene5434	K02403	flhD	ko02020 Two-component system;ko02024 Quorum sensing;ko02026 Biofilm formation - Escherichia coli;ko02040 Flagellar assembly;
gene5435	K02402	flhC	ko02020 Two-component system;ko02024 Quorum sensing;ko02026 Biofilm formation - Escherichia coli;ko02040 Flagellar assembly;
gene5437	K02556	motA	ko02020 Two-component system;ko02030 Bacterial chemotaxis;ko02040 Flagellar assembly;
gene5438	K02557	motB	ko02030 Bacterial chemotaxis;ko02040 Flagellar assembly;
gene5439	K03413	cheY	ko02020 Two-component system;ko02030 Bacterial chemotaxis;
gene5440	K03407	cheA	ko02020 Two-component system;ko02030 Bacterial chemotaxis;
gene5441	K03408	cheW	ko02020 Two-component system;ko02030 Bacterial chemotaxis;
gene5442	K03406	mcp	ko02020 Two-component system;ko02030 Bacterial chemotaxis;
gene5443	K03406	mcp	ko02020 Two-component system;ko02030 Bacterial chemotaxis;
gene5444	K00575	cheR	ko02020 Two-component system;ko02030 Bacterial chemotaxis;
gene5445	K03411	cheD	ko02030 Bacterial chemotaxis;
gene5446	K03412	cheB	ko02020 Two-component system;ko02030 Bacterial chemotaxis;
gene5447	K03413	cheY	ko02020 Two-component system;ko02030 Bacterial chemotaxis;
gene5448	K03414	cheZ	ko02030 Bacterial chemotaxis;
gene5532	K03195	virB10, lvhB10	ko03070 Bacterial secretion system;
gene5533	K03204	virB9, lvhB9	ko03070 Bacterial secretion system;
gene5534	K03200	virB5, lvhB5	ko03070 Bacterial secretion system;
gene5540	K03199	virB4, lvhB4	ko03070 Bacterial secretion system;
gene5541	K03198	virB3, lvhB3	ko03070 Bacterial secretion system;
gene5542	K03197	virB2, lvhB2	ko03070 Bacterial secretion system;ko05134 Legionellosis;
gene5549	K02402	flhC	ko02020 Two-component system;ko02024 Quorum sensing;ko02026 Biofilm formation - Escherichia coli;ko02040 Flagellar assembly;
gene5556	K00525	E1.17.4.1A, nrdA, nrdE	ko00230 Purine metabolism;ko00240 Pyrimidine metabolism;ko01100 Metabolic pathways;
gene5557	K00526	E1.17.4.1B, nrdB, nrdF	ko00230 Purine metabolism;ko00240 Pyrimidine metabolism;ko01100 Metabolic pathways;
gene5558	K00525	E1.17.4.1A, nrdA, nrdE	ko00230 Purine metabolism;ko00240 Pyrimidine metabolism;ko01100 Metabolic pathways;
gene5560	K03111	ssb	ko03030 DNA replication;ko03430 Mismatch repair;ko03440 Homologous recombination;
gene5563	K09882	cobS	ko00860 Porphyrin and chlorophyll metabolism;ko01100 Metabolic pathways;
gene5592	K07644	cusS, copS, silS	ko02020 Two-component system;
gene5593	K07665	cusR, copR, silR	ko02020 Two-component system;
gene5612	K07798	cusB, silB	ko02020 Two-component system;
gene5613	K07787	cusA, silA	ko02020 Two-component system;
gene5620	K06153	bacA	ko00550 Peptidoglycan biosynthesis;
gene5621	K03101	lspA	ko03060 Protein export;
gene5628	K07798	cusB, silB	ko02020 Two-component system;
gene5629	K07787	cusA, silA	ko02020 Two-component system;
gene5856	K03111	ssb	ko03030 DNA replication;ko03430 Mismatch repair;ko03440 Homologous recombination;
gene5861	K03198	virB3, lvhB3	ko03070 Bacterial secretion system;
gene5866	K03203	virB8, lvhB8	ko03070 Bacterial secretion system;

## Sheet: Meta Name
Index	Compounds	Class I	Class II	Molecular Weight (Da)	Formula	kegg_map
FDATN00519	Sodium benzoate	-	-	144.1	C7H5NaO2	--
FDATN00982	Prilocaine hydrochloride	-	-	256.135	C13H21ClN2O	--
FDATN01296	3'-Fluoro-3'-deoxythymidine (Alovudine)	-	-	244.087	C10H13FN2O4	--
FDATN01519	D-Phenylalanine	-	-	165.079	C9H11NO2	ko00360,ko01100,ko04742
FDATP01029	Lidocaine hydrochloride	-	-	270.149	C14H23ClN2O	--
Lmhp001732	L-Prolyl-L-Phenylalanine	-	-	263.139	C14H18N2O3	--
MADN0597	Aspartyl valine	-	-	232.107	C9H16N2O5	--
MADP0557	Proline Hydroxyproline	-	-	228.111	C10H16N2O4	--
MEDL00326	DL-Arginine	-	-	174.112	C6H14N4O2	--
MEDL00356	Phe-Asp	-	-	348.069	C13H16N2O5	--
MEDL00369	Glu-Phe	-	-	294.122	C14H18N2O5	--
MEDL00375	Glu-Trp	-	-	333.132	C16H19N3O5	--
MEDL00401	Confertifoline	-	-	234.162	C15H22O2	--
MEDL00404	2-Palmitoyl-rac-glycerol	-	-	330.277	C19H38O4	--
MEDL00442	Soyasaponin Bb	-	-	942.519	C48H78O18	--
MEDL00655	Sunitinib	-	-	398.212	C22H27FN4O2	--
MEDL01742	Cyclopassifloside I	-	-	698.424	C37H62O12	--
MEDL01837	Nordihydrocapsiate	-	-	294.183	C17H26O4	--
MEDL01867	[6]-Shogaol	-	-	276.173	C17H24O3	--
MEDL01879	Nootkatol	-	-	220.182	C15H24O	--
MEDL02018	Cycloleucine	-	-	129.079	C6H11NO2	--
MEDL02039	Epigallocatechin	-	-	306.074	C15H14O7	--
MEDL02105	Eugenol	-	-	164.084	C10H12O2	--
MEDL02158	Glycitein	-	-	284.068	C16H12O5	--
MEDL02189	Gramine	-	-	174.116	C11H14N2	--
MEDL02207	Myosmine	-	-	146.084	C9H10N2	--
MEDL02258	Nordihydrocapsaicin	-	-	293.199	C17H27NO3	--
MEDL02262	Trehalose 6-phosphate	-	-	422.083	C12H23O14P	ko00500,ko01100,ko04723
MEDL02339	Diethyl phosphate	-	-	154.04	C4H11O4P	--
MEDL02562	Euscaphic acid	-	-	488.35	C30H48O5	--
MEDL02603	3',4',7-Trihydroxyflavone	-	-	270.053	C15H10O5	--
MEDL02630	Apigenin	-	-	270.053	C15H10O5	ko01100
MEDL02751	3,4,2',4',6'-Pentahydroxychalcone	-	-	288.063	C15H12O6	ko01100
MEDL02760	2,3-Dihydroxypropanal	-	-	90.0317	C3H6O3	--
MEDN0005	L-Threonine	Amino acid and Its metabolomics	Amino acids	119.058	C4H9NO3	ko00260,ko00261,ko00290,ko00860,ko00970,ko01100,ko01230,ko02010,ko04974,ko04978
MEDN0040	Glyc-Pro	Amino acid and Its metabolomics	Small Peptide	172.085	C7H12N2O3	--
MEDN0043	L-Carnosine	Amino acid and Its metabolomics	Amino acid derivatives	226.107	C9H14N4O3	ko00340,ko00410,ko01100
MEDN0051	Methionine Sulfoxide	Amino acid and Its metabolomics	Amino acid derivatives	165.046	C5H11NO3S	--
MEDN0053	N-Acetylaspartate	Amino acid and Its metabolomics	Amino acid derivatives	175.048	C6H9NO5	ko00250,ko01100
MEDN0056	N-Acetyl-L-Leucine	Amino acid and Its metabolomics	Amino acid derivatives	173.105	C8H15NO3	--
MEDN0057	N-Acetyl-L-Tyrosine	Amino acid and Its metabolomics	Amino acid derivatives	223.085	C11H13NO4	--
MEDN0061	N-Phenylacetylglycine	Amino acid and Its metabolomics	Amino acid derivatives	193.074	C10H11NO3	ko00360
MEDN0062	N-Propionylglycine	Amino acid and Its metabolomics	Amino acids	131.058	C5H9NO3	--
MEDN0086	Terephthalic Acid	Benzene and substituted derivatives	Phenolic acids	166.027	C8H6O4	ko01100
MEDN0098	2-Picolinic Acid	Heterocyclic compounds	Pteridines and derivatives	123.032	C6H5NO2	ko00380,ko01100
MEDN0099	4-Pyridoxic Acid	Heterocyclic compounds	Pteridines and derivatives	183.053	C8H9NO4	ko00750,ko01100
MEDN0120	Dulcitol	Carboxylic acids and derivatives	Sugar alcohols	182.079	C6H14O6	ko00052,ko01100
MEDN0128	4-Hydroxy-3-methoxybenzaldehyde	Benzene and substituted derivatives	Phenolics	152.047	C8H8O3	ko01100
MEDN0140	Xanthine	Nucleotide And Its metabolomics	Nucleotide and Its metabolomics	152.033	C5H4N4O2	ko00230,ko00232,ko01100
MEDN0141	2'-Deoxyuridine	Nucleotide And Its metabolomics	Nucleotide and Its metabolomics	228.075	C9H12N2O5	ko00240,ko01100,ko02010
MEDN0148	5-Methyluridine	Nucleotide And Its metabolomics	Nucleotide and Its metabolomics	258.085	C10H14N2O6	--
MEDN0153	Adenosine 5'-Monophosphate	Nucleotide And Its metabolomics	Nucleotide and Its metabolomics	347.063	C10H14N5O7P	ko00230,ko01100,ko01523,ko04022,ko04024,ko04068,ko04150,ko04151,ko04152,ko04211,ko04740,ko04742,ko04923,ko04924,ko04925,ko04927,ko04928,ko04934,ko05012,ko05032
MEDN0161	Guanosine 3',5'-Cyclic Monophosphate	Nucleotide And Its metabolomics	Nucleotide and Its metabolomics	345.047	C10H12N5O7P	ko00230,ko01100,ko04022,ko04270,ko04540,ko04611,ko04713,ko04714,ko04730,ko04740,ko04744,ko04921,ko04923,ko04924,ko04925,ko04970,ko04976
MEDN0165	Inosine 5'-monophosphate	Nucleotide And Its metabolomics	Nucleotide and Its metabolomics	348.047	C10H13N4O8P	ko00230,ko01100,ko01523,ko04742
MEDN0170	Uridine 5’-Diphosphate	Nucleotide And Its metabolomics	Nucleotide and Its metabolomics	404.002	C9H14N2O12P2	ko00240,ko01100,ko04080
MEDN0171	Uridine	Nucleotide And Its metabolomics	Nucleotide and Its metabolomics	244.07	C9H12N2O6	ko00240,ko01100,ko02010
MEDN0198	Citric Acid	Organic acid And Its derivatives	Organic acid And Its derivatives	192.027	C6H8O7	ko00020,ko00250,ko00630,ko01100,ko01200,ko01210,ko01230,ko04742,ko04922,ko05230
MEDN0201	Succinic Acid	Organic acid And Its derivatives	Organic acid And Its derivatives	118.027	C4H6O4	ko00020,ko00190,ko00250,ko00310,ko00350,ko00360,ko00620,ko00630,ko00640,ko00650,ko00760,ko00920,ko01100,ko01200,ko04024,ko04727,ko04922,ko05230
MEDN0206	Citramalic Acid	Organic acid And Its derivatives	Organic acid And Its derivatives	148.1	C5H8O5	--
MEDN0209	Tryptamine	Tryptamines,Cholines,Pigments	Tryptamines	160.1	C10H12N2	ko00380,ko01100,ko04080
MEDN0210	1,5-Anhydro-D-Glucitol	Carboxylic acids and derivatives	Sugar alcohols	164.069	C6H12O5	--
MEDN0220	D-Glucose	Carboxylic acids and derivatives	Sugars	180.063	C6H12O6	ko00010,ko00030,ko00052,ko00500,ko00520,ko00524,ko01100,ko02010,ko04066,ko04068,ko04152,ko04742,ko04910,ko04911,ko04917,ko04922,ko04930,ko04931,ko04932,ko04933,ko04973,ko04976,ko04978,ko05230
MEDN0224	D-Trehalose	Carboxylic acids and derivatives	Sugars	342.116	C12H22O11	ko00500,ko01100,ko02010
MEDN0226	D-Erythronolactone	Aldehyde,Ketones,Esters	Esters	118.027	C4H6O4	--
MEDN0227	D-Glucose 6-Phosphate	Carboxylic acids and derivatives	Phosphate sugars	260.03	C6H13O9P	ko00500,ko00524,ko00562,ko01100,ko04911,ko04917,ko04918,ko04931,ko04973,ko05230
MEDN0235	N-Acetyl-D-Glucosamine	Carboxylic acids and derivatives	Sugar derivatives	221.09	C8H15NO6	ko00520,ko01100,ko02010
MEDN0237	D-Glucoronic Acid	Carboxylic acids and derivatives	Sugar acids	194.043	C6H10O7	--
MEDN0240	L-Gulonolactone	Carboxylic acids and derivatives	Sugar acids	178.048	C6H10O6	ko00053,ko01100
MEDN0241	Vitamin D3	CoEnzyme and vitamins	CoEnzyme and vitamins	384.339	C27H44O	ko00100,ko01100,ko04977,ko05323
MEDN0245	Pantothenate	CoEnzyme and vitamins	CoEnzyme and vitamins	219.1	C9H17NO5	ko00410,ko00770,ko01100,ko04977
MEDN0280	2-Aminoethanesulfonic Acid	Organic acid And Its derivatives	Sulfonic acids	125.015	C2H7NO3S	ko00120,ko00430,ko00920,ko01100,ko02010,ko04080
MEDN0282	2–Furanoic Acid	Organic acid And Its derivatives	Organic acid And Its derivatives	112.016	C5H4O3	ko01100
MEDN0283	2-Hydroxybutanoic Acid	Organic acid And Its derivatives	Organic acid And Its derivatives	104.047	C4H8O3	ko00640
MEDN0284	2-Hydroxyisocaproic Acid	Organic acid And Its derivatives	Organic acid And Its derivatives	132.079	C6H12O3	--
MEDN0285	2-Methylsuccinic Acid	Organic acid And Its derivatives	Organic acid And Its derivatives	132.042	C5H8O4	--
MEDN0290	3-Hydroxy-3-Methyl Butyric Acid	Organic acid And Its derivatives	Organic acid And Its derivatives	118.063	C5H10O3	--
MEDN0293	3-Hydroxypropanoic Acid	Organic acid And Its derivatives	Organic acid And Its derivatives	90.032	C3H6O3	ko00240,ko00410,ko00640,ko01100,ko01200
MEDN0298	4-Oxopentanoate	Organic acid And Its derivatives	Organic acid And Its derivatives	116.047	C5H8O3	--
MEDN0300	Azelaic Acid	Organic acid And Its derivatives	Organic acid And Its derivatives	188.105	C9H16O4	--
MEDN0314	Glutaric Acid	Organic acid And Its derivatives	Organic acid And Its derivatives	132.042	C5H8O4	ko00071,ko00310,ko01100
MEDN0317	Hippuric Acid	Organic acid And Its derivatives	Organic acid And Its derivatives	179.058	C9H9NO3	ko00360,ko01100
MEDN0318	Homogentisic Acid	Amino acid and Its metabolomics	Amino acid derivatives	168.042	C8H8O4	ko00130,ko00350,ko01100
MEDN0320	Hydrocinnamic Acid	Organic acid And Its derivatives	Organic acid And Its derivatives	150.068	C9H10O2	ko00360,ko01100
MEDN0325	L-Lactic Acid	Organic acid And Its derivatives	Organic acid And Its derivatives	90.0317	C3H6O3	ko00010,ko00051,ko00620,ko00640,ko01100,ko04024,ko04066,ko04922,ko05230
MEDN0326	L-Tartaric Acid	Organic acid And Its derivatives	Organic acid And Its derivatives	150.016	C4H6O6	ko00630,ko01100
MEDN0333	Malonicacid	Organic acid And Its derivatives	Organic acid And Its derivatives	104.011	C3H4O4	ko00061,ko00240,ko00410,ko01100,ko01212
MEDN0338	Phenyllactate(Pla)	Organic acid And Its derivatives	Organic acid And Its derivatives	166.063	C9H10O3	--
MEDN0340	Pyrrole-2-Carboxylic Acid	Organic acid And Its derivatives	Organic acid And Its derivatives	111.032	C5H5NO2	ko00330
MEDN0352	O-Phosphorylethanolamine	GP	PE	141.019	C2H8NO4P	ko00564,ko00600,ko01100,ko04071
MEDN0356	LPS(22:6/0:0)	GP	LPS	569.275	C28H44NO9P	--
MEDN0362	LPE(18:1/0:0)	GP	LPE	479.301	C23H46NO7P	--
MEDN0364	LPE(18:0/0:0)	GP	LPE	481.317	C23H48NO7P	--
MEDN0376	9,10-DiHOME	FA	Oxidized lipids	314.246	C18H34O4	ko00591
MEDN0380	FFA(16:1)	FA	FFA	254.2	C16H30O2	ko00061
MEDN0381	FFA(16:0)	FA	FFA	256.24	C16H32O2	ko00061,ko00062,ko00071,ko01040,ko01100,ko01212
MEDN0383	FFA(18:2)	FA	FFA	280.24	C18H32O2	ko00591,ko01040,ko01100
MEDN0385	FFA(12:0)	FA	FFA	200.17	C12H24O2	ko00061,ko01100
MEDN0406	3-(3-Hydroxyphenyl)Propionate Acid	Organic acid And Its derivatives	Organic acid And Its derivatives	166.063	C9H10O3	ko00360,ko01100
MEDN0410	4-Hydroxybenzaldehyde	Benzene and substituted derivatives	Benzene and substituted derivatives	122.037	C7H6O2	ko01100
MEDN0412	Biopterin	Heterocyclic compounds	Pteridines and derivatives	237.086	C9H11N5O3	ko00790
MEDN0415	2-(Formylamino)Benzoic Acid	Benzene and substituted derivatives	Phenolic acids	165.043	C8H7NO3	ko00380,ko01100
MEDN0419	Uridine 5-Monophosphate	Nucleotide And Its metabolomics	Nucleotide and Its metabolomics	324.036	C9H13N2O9P	ko00240,ko01100
MEDN0429	3-Hydroxyhippuric Acid	Amino acid and Its metabolomics	Amino acid derivatives	195.053	C9H9NO4	--
MEDN0432	5-Hydroxyhexanoic Acid	Organic acid And Its derivatives	Organic acid And Its derivatives	132.079	C6H12O3	--
MEDN0434	Β-Pseudouridine	Nucleotide And Its metabolomics	Nucleotide and Its metabolomics	244.07	C9H12N2O6	ko00240,ko01100
MEDN0445	Orotidine	Nucleotide And Its metabolomics	Nucleotide and Its metabolomics	288.059	C10H12N2O8	ko00240,ko01100
MEDN0461	D-Sedoheptuiose 7-Phosphate	Carboxylic acids and derivatives	Phosphate sugars	425.93	C7H13BaO10P	--
MEDN0463	D-Fructose 6-Phosphate-Disodium Salt	Carboxylic acids and derivatives	Phosphate sugars	304.1	C6H11Na2O9P	--
MEDN0477	2-Oxovaleric Acid	Organic acid And Its derivatives	Organic acid And Its derivatives	116.047	C5H8O3	--
MEDN0478	Aminomalonic Acid	Organic acid And Its derivatives	Organic acid And Its derivatives	119.022	C3H5NO4	--
MEDN0494	8,15-Dihete	FA	FFA	336.23	C20H32O4	--
MEDN0506	N-Acetylglucosamine 1-Phosphate	Carboxylic acids and derivatives	Phosphate sugars	301.056	C8H16NO9P	--
MEDN0511	Jasmonic acid	Organic acid And Its derivatives	Organic acid And Its derivatives	210.126	C12H18O3	ko00592,ko01100
MEDN0523	Indole-3-lactic acid	Heterocyclic compounds	Indole and Its derivatives	205.074	C11H11NO3	--
MEDN0531	D-Glucarate	Carboxylic acids and derivatives	Sugar acids	210.038	C6H10O8	ko00053,ko01100
MEDN0533	Xanthosine	Nucleotide And Its metabolomics	Nucleotide and Its metabolomics	284.076	C10H12N4O6	ko00230,ko00232,ko01100,ko02010
MEDN0537	ADP-ribose	Nucleotide And Its metabolomics	Nucleotide and Its metabolomics	559.072	C15H23N5O14P2	ko00230,ko01100
MEDN0541	DL-3,4-Dihydroxyphenyl glycol	Benzene and substituted derivatives	Benzene and substituted derivatives	170.058	C8H10O4	ko00350,ko01100
MEDN0551	Indoleacrylic acid	Organic acid And Its derivatives	Organic acid And Its derivatives	187.063	C11H9NO2	--
MEDN0554	2-(4-Hydroxyphenyl)ethanol	Benzene and substituted derivatives	Benzene and substituted derivatives	138.068	C8H10O2	ko00350,ko01100
MEDN0555	Hydroxyphenyllactic acid	Organic acid And Its derivatives	Organic acid And Its derivatives	182.058	C9H10O4	--
MEDN0561	N-Acetylaspartylglutamic acid	Amino acid and Its metabolomics	Amino acid derivatives	304.091	C11H16N2O8	ko00250,ko01100,ko04080
MEDN0570	L-Erythrulose	Carboxylic acids and derivatives	Sugars	120.042	C4H8O4	--
MEDN0579	N-lactoyl-phenylalanine	Amino acid and Its metabolomics	Amino acid derivatives	237.1	C12H15NO4	--
MEDN0586	N-Acetyl-L-alanine	Amino acid and Its metabolomics	Amino acid derivatives	131.058	C5H9NO3	--
MEDN0593	D-Malic acid	Organic acid And Its derivatives	Organic acid And Its derivatives	134.022	C4H6O5	ko00650,ko01100
MEDN0602	deoxyguanosine 5'-monophosphate(dGMP)	Nucleotide And Its metabolomics	Nucleotide and Its metabolomics	347.063	C10H14N5O7P	ko00230,ko01100
MEDN0604	Tetradecanedioic acid	FA	FFA	258.183	C14H26O4	--
MEDN0615	Carbamoyl phosphate	Organic acid And Its derivatives	Phosphoric acids	140.983	CH4NO5P	ko00220,ko00230,ko00240,ko00250,ko00910,ko01100,ko01200,ko01230
MEDN0622	Porphobilinogen	Organic acid And Its derivatives	Organic acid And Its derivatives	226.095	C10H14N2O4	ko00860,ko01100
MEDN0624	5'-Adenylyl sulfate(APS)	Nucleotide And Its metabolomics	Nucleotide and Its metabolomics	427.02	C10H14N5O10PS	ko00230,ko00261,ko00920,ko01100
MEDN0632	N-Oleoyl Glycine	Alcohol and amines	Amines	339.277	C20H37NO3	--
MEDN0636	Ginkgoic acid	Organic acid And Its derivatives	Organic acid And Its derivatives	346.251	C22H34O3	--
MEDN0656	Indoleacetaldehyde	Heterocyclic compounds	Indole and Its derivatives	159.068	C10H9NO	ko00380,ko01100
MEDN0658	Hexadecanedioic acid	FA	FFA	286.214	C16H30O4	ko01100
MEDN0678	Ethylsalicylate	Organic acid And Its derivatives	Organic acid And Its derivatives	166.063	C9H10O3	--
MEDN0682	Octadecanamide	Alcohol and amines	Amines	283.288	C18H37NO	--
MEDN0691	Maltitol	Carboxylic acids and derivatives	Sugar alcohols	344.132	C12H24O11	--
MEDN0704	Oxaloacetic acid	Organic acid And Its derivatives	Organic acid And Its derivatives	132.07	C4H4O5	ko00010,ko00020,ko00250,ko00620,ko00630,ko01100,ko01200,ko01210,ko01230,ko04922,ko04964,ko05230
MEDN0721	2-Methyl-5-nitroimidazole-1-ethanol	Alcohol and amines	Alcohols	171.064	C6H9N3O3	--
MEDN0748	Methylparaben	Benzene and substituted derivatives	Phenolic acids	152.047	C8H8O3	--
MEDN0768	13-oxoODE	FA	Oxidized lipids	294.219	C18H30O3	ko00591
MEDN0789	LXB4	FA	Oxidized lipids	352.225	C20H32O5	ko00590
MEDN0795	PGF2α	FA	Oxidized lipids	354.241	C20H34O5	--
MEDN0798	PGK1	FA	Oxidized lipids	352.225	C20H32O5	--
MEDN0818	N-acetyl-beta-alanine	Amino acid and Its metabolomics	Amino acid derivatives	131.058	C5H9NO3	ko00410
MEDN0820	3-Hydroxyglutaric acid	Organic acid And Its derivatives	Organic acid And Its derivatives	148.037	C5H8O5	--
MEDN0827	N-acetylornithine	Amino acid and Its metabolomics	Amino acid derivatives	174.1	C7H14N2O3	ko00220,ko01100,ko01210,ko01230
MEDN0832	D-Glucosamine 6-Phosphate	Carboxylic acids and derivatives	Phosphate sugars	259.151	C6H14NO8P	ko00250,ko00520,ko01100,ko04931
MEDN0833	3-Dehydroshikimate	Organic acid And Its derivatives	Organic acid And Its derivatives	172.037	C7H8O5	ko00400,ko01100,ko01230
MEDN0843	N-Amidino-L-Aspartate	Amino acid and Its metabolomics	Amino acid derivatives	175.059	C5H9N3O4	--
MEDN0844	Stachyose	Carboxylic acids and derivatives	Sugars	666.222	C24H42O21	ko00052,ko01100
MEDN0848	Indole-3-Ethanol	Benzene and substituted derivatives	Benzene and substituted derivatives	161.084	C10H11NO	ko00380
MEDN0851	Indole-3-Pyruvic Acid	Organic acid And Its derivatives	Organic acid And Its derivatives	203.058	C11H9NO3	ko00380,ko01100
MEDN0856	2',4'-Dihydroxyacetophenone	Benzene and substituted derivatives	Benzene and substituted derivatives	152.047	C8H8O3	--
MEDN1003	Inosine	Nucleotide And Its metabolomics	Nucleotide and Its metabolomics	268.081	C10H12N4O5	ko00230,ko01100,ko02010
MEDN1004	L-Sepiapterin	Heterocyclic compounds	Pteridines and derivatives	237.086	C9H11N5O3	ko00790,ko01100
MEDN1009	3-hydroxyphenylacetic acid	Organic acid And Its derivatives	Organic acid And Its derivatives	152.047	C8H8O3	ko00350,ko00360,ko01100
MEDN1017	3-(4-Hydroxyphenyl)-Propionic Acid	Benzene and substituted derivatives	Phenolic acids	166.063	C9H10O3	--
MEDN1022	5,6-Dimethylbenzimidazole	Heterocyclic compounds	Heterocyclic compounds	146.084	C9H10N2	ko00740,ko00860,ko01100
MEDN1035	13(R)-HODE	FA	Oxidized lipids	296.235	C18H32O3	--
MEDN1045	2-Amino-4,6-pteridinediol	Nucleotide And Its metabolomics	Nucleotide and Its metabolomics	179.044	C6H5N5O2	--
MEDN1054	Tetranor-12(R)-HETE	FA	Oxidized lipids	266.188	C16H26O3	--
MEDN1055	D-Calcium Pantothenate	CoEnzyme and vitamins	CoEnzyme and vitamins	438.221	C18H34N2O10	--
MEDN1056	Iminodiacetic acid	Organic acid And Its derivatives	Organic acid And Its derivatives	133.037	C4H7NO4	--
MEDN1057	2-Methyl-d-erythritol 2,4-cyclodiphosphate	Carboxylic acids and derivatives	Phosphate sugars	277.996	C5H12O9P2	--
MEDN1076	N6-isopentene adenine	Nucleotide And Its metabolomics	Nucleotide and Its metabolomics	203.117	C10H13N5	--
MEDN1092	4-acetoxyphenol	Benzene and substituted derivatives	Phenolics	152.047	C8H8O3	ko01100
MEDN1093	2-isopropylmalate	Organic acid And Its derivatives	Organic acid And Its derivatives	176.068	C7H12O5	ko00290,ko00620,ko01100,ko01210,ko01230
MEDN1098	2-ethyl-2-hydroxybutyric acid	Organic acid And Its derivatives	Organic acid And Its derivatives	132.079	C6H12O3	--
MEDN1108	1,6-anhydro-β-D-glucose	Carboxylic acids and derivatives	Sugars	162.053	C6H10O5	--
MEDN1112	16-Hydroxyhexadecanoic acid	FA	FFA	272.235	C16H32O3	--
MEDN1114	D-Ribono-1,4-lactone	Carboxylic acids and derivatives	Sugar acids	148.037	C5H8O5	--
MEDN1117	Uridine-5'-diphospho-N-acetylgalactosamine disodium salt	Nucleotide And Its metabolomics	Nucleotide and Its metabolomics	607.082	C17H27N3O17P2	ko00520,ko01100
MEDN1125	N,N′-dicyclohexylcarbodiimide	Alcohol and amines	Polyamines	206.178	C13H22N2	--
MEDN1135	Heparin	Alcohol and amines	Alcohols	316.298	C19H40O3	ko04664,ko05133
MEDN1145	P-chlorophenylalanine	Benzene and substituted derivatives	Phenolic acids	199.04	C9H10ClNO2	--
MEDN1148	2-hydroxyhexadecanoic acid	FA	FFA	272.235	C16H32O3	--
MEDN1150	Indole-3-carboxylic acid	Heterocyclic compounds	Indole and Its derivatives	161.048	C9H7NO2	--
MEDN1159	FFA(15:1)	FA	FFA	240.209	C15H28O2	--
MEDN1167	4-Hydroxybenzoic Acid	Benzene and substituted derivatives	Phenolic acids	138.032	C7H6O3	ko00130,ko00790,ko01100
MEDN1183	Multifidol	Benzene and substituted derivatives	Phenolics	210.089	C11H14O4	--
MEDN1198	1-O-glucosinoyl-β-D-glucose	Benzene and substituted derivatives	Benzene and substituted derivatives	386.121	C17H22O10	--
MEDN1199	4-hydroxyphenylglyoxylate	Benzene and substituted derivatives	Phenolic acids	166.027	C8H6O4	ko00261,ko01100
MEDN1213	2-(4-hydroxyphenyl) propionate	Benzene and substituted derivatives	Phenolic acids	166.063	C9H10O3	--
MEDN1226	2-amino-4-oxovaleric acid	Organic acid And Its derivatives	Organic acid And Its derivatives	131.058	C5H9NO3	ko00472,ko01100
MEDN1231	1-O-vanillyl-β-D-glucose	Benzene and substituted derivatives	Benzene and substituted derivatives	330.095	C14H18O9	--
MEDN1239	5-O-(1-carboxyvinyl) -3-phosphate	Organic acid And Its derivatives	Phosphoric acids	324.025	C10H13O10P	ko00400,ko01100,ko01230
MEDN1241	2-(α-D-mannosyl) -3-phosphate glyceride	Alcohol and amines	Amines	348.046	C9H17O12P	ko00051,ko01100
MEDN1246	3-(pyrazol-1-yl) -L-alanine	Amino acid and Its metabolomics	Amino acid derivatives	155.069	C6H9N3O2	--
MEDN1247	1-pyrroline-4-hydroxy-2-carboxylate	Heterocyclic compounds	Heterocyclic compounds	129.043	C5H7NO3	ko00330,ko01100
MEDN1276	LPE(20:4/0:0)	GP	LPE	501.286	C25H44NO7P	--
MEDN1279	LPE(0:0/18:0)	GP	LPE	481.317	C23H48NO7P	--
MEDN1282	LPE(0:0/18:2)	GP	LPE	477.286	C23H44NO7P	--
MEDN1285	LPE(0:0/16:0)	GP	LPE	453.286	C21H44NO7P	--
MEDN1287	LPE(0:0/16:1)	GP	LPE	451.27	C21H42NO7P	--
MEDN1288	Glycine linoleate	GL	DG	337.262	C20H35NO3	--
MEDN1312	2-hydroxyphenylacetic acid	Organic acid And Its derivatives	Organic acid And Its derivatives	152.047	C8H8O3	ko00360,ko01100
MEDN1314	Mucic Acid	Carboxylic acids and derivatives	Sugar acids	210.038	C6H10O8	ko00053,ko01100
MEDN1315	4-Hydroxy-3-methylbenzoic acid	Organic acid And Its derivatives	Organic acid And Its derivatives	152.047	C8H8O3	--
MEDN1320	2-Hydroxy-2-methylbutyric acid	Organic acid And Its derivatives	Organic acid And Its derivatives	118.063	C5H10O3	--
MEDN1328	(S)-Leucic acid	Organic acid And Its derivatives	Organic acid And Its derivatives	132.079	C6H12O3	--
MEDN1333	Pentadecanoic acid	Organic acid And Its derivatives	Organic acid And Its derivatives	242.225	C15H30O2	--
MEDN1334	5-Methoxytryptophan	Amino acid and Its metabolomics	Amino acid derivatives	191.095	C11H13NO2	--
MEDN1384	D-Quinovose	-	-	164.069	C6H12O5	--
MEDN1389	Atrolactic acid	-	-	166.063	C9H10O3	--
MEDN1395	(R)-(-)-2-Phenylpropionic Acid	Organic acid And Its derivatives	Organic acid And Its derivatives	150.068	C9H10O2	--
MEDN1398	8-Aminooctanoic Acid	Organic acid And Its derivatives	Organic acid And Its derivatives	159.126	C8H17NO2	--
MEDN1410	N-Palmitoylglycine	Amino acid and Its metabolomics	Amino acid derivatives	313.262	C18H35NO3	--
MEDN1415	13(S)-HOTrE(γ)	FA	Oxidized lipids	294.219	C18H30O3	--
MEDN1426	9(S),12(S),13(S)-TriHOME	FA	Oxidized lipids	330.241	C18H34O5	ko00591
MEDN1429	Prostaglandin B2	FA	Oxidized lipids	334.214	C20H30O4	ko00590,ko01100,ko04726
MEDN1454	15-keto Prostaglandin F2α	FA	Oxidized lipids	352.225	C20H32O5	ko00590
MEDN1458	11β-13,14-dihydro-15-keto Prostaglandin F2α	FA	Oxidized lipids	354.241	C20H34O5	--
MEDN1461	(±)7(8)-DiHDPE(A)	FA	Oxidized lipids	362.246	C22H34O4	--
MEDN1475	Sorbitol 6-phosphate	Carboxylic acids and derivatives	Phosphate sugars	262.045	C6H15O9P	ko00051,ko01100
MEDN1476	Allantoic acid	Amino acid and Its metabolomics	Amino acid derivatives	176.054	C4H8N4O4	ko00230,ko01100
MEDN1478	Glu-Gln	Amino acid and Its metabolomics	Small Peptide	275.112	C10H17N3O6	--
MEDN1484	Ethionamide	Heterocyclic compounds	Pteridines and derivatives	166.056	C8H10N2S	--
MEDN1485	Glycerophospho-N-Arachidonoyl Ethanolamine	GP	LPE	501.285	C25H44NO7P	--
MEDN1493	(R)-3-Hydroxybutanoic acid	Organic acid And Its derivatives	Organic acid And Its derivatives	104.047	C4H8O3	--
MEDN1499	2-Hydroxyhexanoic acid	Organic acid And Its derivatives	Organic acid And Its derivatives	132.079	C6H12O3	--
MEDN1502	2-Phenylbutyric acid	Organic acid And Its derivatives	Organic acid And Its derivatives	164.084	C10H12O2	--
MEDN1504	3-Hydroxycinnamic acid	Organic acid And Its derivatives	Organic acid And Its derivatives	164.047	C9H8O3	--
MEDN1506	3-Methyluridine	Nucleotide And Its metabolomics	Nucleotide and Its metabolomics	258.085	C10H14N2O6	--
MEDN1508	3-Phenoxybenzoic acid	Benzene and substituted derivatives	Benzene and substituted derivatives	214.063	C13H10O3	--
MEDN1512	5,6-Dihydrouridine	Nucleotide And Its metabolomics	Nucleotide and Its metabolomics	246.085	C9H14N2O6	--
MEDN1515	5-hydroxymethyl-2'-deoxycytidine	Nucleotide And Its metabolomics	Nucleotide and Its metabolomics	257.101	C10H15N3O5	--
MEDN1516	6-Hydroxyflavone (6-HF)	Benzene and substituted derivatives	Benzene and substituted derivatives	238.063	C15H10O3	--
MEDN1518	Acetylvaline	Amino acid and Its metabolomics	Amino acid derivatives	159.09	C7H13NO3	--
MEDN1525	Coproporphyrin III	Nucleotide And Its metabolomics	Nucleotide and Its metabolomics	654.269	C36H38N4O8	--
MEDN1527	Cyclo(his-pro)	Amino acid and Its metabolomics	Small Peptide	234.112	C11H14N4O2	ko00140
MEDN1530	D-(+)-Cellobiose	Carboxylic acids and derivatives	Sugars	342.116	C12H22O11	--
MEDN1532	D-Galacturonic Acid	Carboxylic acids and derivatives	Sugar acids	194.043	C6H10O7	ko00040,ko00053,ko00520,ko01100,ko02010
MEDN1533	Dimethylmalonic acid	Organic acid And Its derivatives	Organic acid And Its derivatives	132.042	C5H8O4	--
MEDN1538	GalactinolHydrate	Carboxylic acids and derivatives	Sugar alcohols	342.116	C12H22O11	--
MEDN1540	Gluceptate	Carboxylic acids and derivatives	Sugar acids	226.18	C7H14O8	--
MEDN1542	Glycogen	Carboxylic acids and derivatives	Sugars	666.222	C24H42O21	--
MEDN1543	Gly-Gly	Amino acid and Its metabolomics	Small Peptide	132.053	C4H8N2O3	--
MEDN1545	Guanosine-5'-monophosphate	Nucleotide And Its metabolomics	Nucleotide and Its metabolomics	363.058	C10H14N5O8P	ko00230,ko01100,ko01523,ko04022,ko04740,ko04742,ko04744
MEDN1548	Val-Ala	Amino acid and Its metabolomics	Small Peptide	188.116	C8H16N2O3	--
MEDN1554	Isethionic acid	Organic acid And Its derivatives	Sulfonic acids	125.999	C2H6O4S	ko00430,ko01100
MEDN1559	Pro-Gly	Amino acid and Its metabolomics	Small Peptide	172.085	C7H12N2O3	--
MEDN1566	Octadecanedioic acid	Organic acid And Its derivatives	Organic acid And Its derivatives	314.246	C18H34O4	--
MEDN1567	Phosphonoacetic acid	Organic acid And Its derivatives	Phosphoric acids	139.987	C2H5O5P	ko00983,ko04976
MEDN1586	Thymidine-5'-phosphate(dTMP)	Nucleotide And Its metabolomics	Nucleotide and Its metabolomics	322.057	C10H15N2O8P	--
MEDN1589	Traumatic acid	Organic acid And Its derivatives	Organic acid And Its derivatives	228.136	C12H20O4	ko00592
MEDN1595	Xanthosine-5'-monophosphate	Nucleotide And Its metabolomics	Nucleotide and Its metabolomics	364.042	C10H13N4O9P	--
MEDN1604	3-hydroxy-tetradecanoic acid	Organic acid And Its derivatives	Organic acid And Its derivatives	244.204	C14H28O3	--
MEDN1606	Acetanilide	Benzene and substituted derivatives	Benzene and substituted derivatives	135.068	C8H9NO	--
MEDN1612	Cytidine 2',3'-cyclic monophosphoric acid	Nucleotide And Its metabolomics	Nucleotide and Its metabolomics	305.041	C9H12N3O7P	ko00240,ko01100
MEDN1614	D-Arabinose 5-phosphate	Carboxylic acids and derivatives	Phosphate sugars	230.019	C5H11O8P	ko01100
MEDN1621	Isocitric acid	Organic acid And Its derivatives	Organic acid And Its derivatives	192.027	C6H8O7	ko00020,ko00630,ko01100,ko01200,ko01210,ko01230,ko04922,ko05230
MEDN1624	N-Acetyl-5-aminosalicylic acid	Benzene and substituted derivatives	Phenolic acids	195.053	C9H9NO4	--
MEDN1630	Ferulic acid	Organic acid And Its derivatives	Organic acid And Its derivatives	194.058	C10H10O4	ko01100
MEDN1639	Glu-Thr	Amino acid and Its metabolomics	Small Peptide	248.101	C9H16N2O6	--
MEDN1654	Gemfibrozil	Benzene and substituted derivatives	Benzene and substituted derivatives	250.157	C15H22O3	--
MEDN1659	N-acetyl-D-tryptophan	Amino acid and Its metabolomics	Amino acid derivatives	246.1	C13H14N2O3	--
MEDN1666	N-Acetyglutamic acid	Amino acid and Its metabolomics	Amino acid derivatives	189.064	C7H11NO5	ko00220,ko01100,ko01210,ko01230
MEDN1669	N-AcetyTryptophan	Amino acid and Its metabolomics	Amino acid derivatives	246.1	C13H14N2O3	--
MEDN1686	L-threo-3-Methylaspartate	Amino acid and Its metabolomics	Amino acid derivatives	147.053	C5H9NO4	ko00630,ko00660,ko01100,ko01200
MEDN1689	Leu-Ile	Amino acid and Its metabolomics	Small Peptide	244.33	C12H24N2O3	--
MEDN1692	Phosphatidylethanolamine lyso alkenyl 18:2	GP	LPE	460.283	C23H44NO6P	--
MEDN1695	3-Hydroxypyruvic acid	Organic acid And Its derivatives	Organic acid And Its derivatives	104.011	C3H4O4	--
MEDN1706	3-(2-Hydroxyphenyl)propanoic acid	Benzene and substituted derivatives	Phenolic acids	166.063	C9H10O3	--
MEDN1708	Salicyluric acid	Benzene and substituted derivatives	Phenolics	195.053	C9H9NO4	--
MEDP0002	D-Homocysteine	Amino acid and Its metabolomics	Amino acids	135.035	C4H9NO2S	ko00270,ko00920,ko01100,ko01230,ko01523,ko04621
MEDP0006	Glycine	Amino acid and Its metabolomics	Amino acids	75.032	C2H5NO2	ko00120,ko00230,ko00260,ko00310,ko00440,ko00480,ko00630,ko00730,ko00860,ko00970,ko01100,ko01200,ko01230,ko02010,ko04080,ko04721,ko04974,ko04978,ko05230
MEDP0009	L-Tyrosine	Amino acid and Its metabolomics	Amino acids	181.074	C9H11NO3	ko00130,ko00261,ko00350,ko00360,ko00400,ko00730,ko00970,ko01100,ko01210,ko01230,ko04728,ko04916,ko04917,ko04974,ko05012,ko05030,ko05031,ko05034,ko05230
MEDP0010	L-Arginine	Amino acid and Its metabolomics	Amino acids	174.112	C6H14N4O2	ko00220,ko00261,ko00330,ko00472,ko00970,ko01100,ko01230,ko02010,ko04150,ko04974,ko05014,ko05142,ko05146,ko05230
MEDP0011	L-Lysine	Amino acid and Its metabolomics	Amino acids	146.106	C6H14N2O2	ko00300,ko00310,ko00780,ko00970,ko01100,ko01210,ko01230,ko02010,ko04974
MEDP0012	L-Ornithine	Amino acid and Its metabolomics	Amino acids	168.067	C5H13ClN2O2	ko00220,ko00330,ko00472,ko00480,ko01100,ko01210,ko01230,ko02010
MEDP0013	L-Alanine	Amino acid and Its metabolomics	Amino acids	89.048	C3H7NO2	ko00250,ko00270,ko00430,ko00450,ko00970,ko01100,ko01200,ko01230,ko02010,ko04122,ko04974,ko04978,ko05230
MEDP0014	L-Aspartic Acid	Amino acid and Its metabolomics	Amino acids	133.038	C4H7NO4	ko00220,ko00250,ko00260,ko00261,ko00270,ko00300,ko00340,ko00410,ko00760,ko00770,ko00970,ko01100,ko01200,ko01210,ko01230,ko02010,ko04080,ko04974,ko05230
MEDP0015	L-Citrulline	Amino acid and Its metabolomics	Amino acids	175.096	C6H13N3O3	ko00220,ko01100,ko01230
MEDP0016	L-Glutamic Acid	Amino acid and Its metabolomics	Amino acids	147.053	C5H9NO4	ko00220,ko00250,ko00330,ko00340,ko00430,ko00471,ko00480,ko00524,ko00630,ko00650,ko00660,ko00860,ko00910,ko00970,ko01100,ko01200,ko01210,ko01230,ko02010,ko04068,ko04072,ko04080,ko04216,ko04540,ko04713,ko04720,ko04721,ko04723,ko04724,ko04727,ko04730,ko04742,ko04964,ko04974,ko05014,ko05016,ko05017,ko05030,ko05031,ko05033,ko05034,ko05230
MEDP0017	L-Histidine	Amino acid and Its metabolomics	Amino acids	155.07	C6H9N3O2	ko00340,ko00410,ko00970,ko01100,ko01230,ko02010,ko04974,ko05230
MEDP0020	L-Methionine	Amino acid and Its metabolomics	Amino acids	149.051	C5H11NO2S	ko00270,ko00970,ko01100,ko01210,ko01230,ko01523,ko04974,ko04978,ko05230
MEDP0021	L-Phenylalanine	Amino acid and Its metabolomics	Amino acids	165.079	C9H11NO2	ko00360,ko00400,ko00970,ko01100,ko01210,ko01230,ko02010,ko04974,ko04978,ko05230
MEDP0022	L-Proline	Amino acid and Its metabolomics	Amino acids	115.063	C5H9NO2	ko00330,ko00970,ko01100,ko01230,ko02010,ko04974,ko04978,ko05230
MEDP0024	L-Serine	Amino acid and Its metabolomics	Amino acids	105.043	C3H7NO3	ko00260,ko00261,ko00270,ko00600,ko00630,ko00920,ko00970,ko01100,ko01200,ko01230,ko02010,ko04071,ko04974,ko04978,ko05230
MEDP0025	L-Tryptophan	Amino acid and Its metabolomics	Amino acids	204.09	C11H12N2O2	ko00260,ko00380,ko00400,ko00970,ko01100,ko01210,ko01230,ko04361,ko04726,ko04974,ko04978,ko05143,ko05230
MEDP0026	L-Valine	Amino acid and Its metabolomics	Amino acids	117.079	C5H11NO2	ko00280,ko00290,ko00311,ko00770,ko00970,ko01100,ko01210,ko01230,ko02010,ko04974,ko04978,ko05230
MEDP0035	5-Hydroxy-L-Tryptophan	Amino acid and Its metabolomics	Amino acid derivatives	220.085	C11H12N2O3	ko00380,ko01100,ko04361,ko04726
MEDP0036	5-Oxoproline	Amino acid and Its metabolomics	Amino acid derivatives	129.043	C5H7NO3	ko00471,ko01100
MEDP0037	Asp-phe	Amino acid and Its metabolomics	Small Peptide	280.106	C13H16N2O5	--
MEDP0039	Betaine	Others	Others	117.079	C5H11NO2	ko00260,ko01100,ko02010
MEDP0041	Ala-Ala	Amino acid and Its metabolomics	Small Peptide	160.085	C6H12N2O3	ko01100
MEDP0043	Glutathione Oxidized	Amino acid and Its metabolomics	Small Peptide	612.152	C20H32N6O12S2	--
MEDP0047	Histamine	Alcohol and amines	Polyamines	111.08	C5H9N3	ko00340,ko01100,ko04080,ko04664,ko04721,ko04750,ko04971,ko04974,ko05310
MEDP0049	L-Asparagine Anhydrous	Amino acid and Its metabolomics	Amino acids	132.054	C4H8N2O3	ko00250,ko00970,ko01100,ko01230,ko04974,ko04978,ko05230
MEDP0051	L-Cystathionine	Amino acid and Its metabolomics	Amino acid derivatives	222.067	C7H14N2O4S	ko00260,ko00270,ko01100,ko01230
MEDP0052	L-Cysteine	Amino acid and Its metabolomics	Amino acids	121.02	C3H7NO2S	ko00260,ko00270,ko00311,ko00430,ko00480,ko00730,ko00770,ko00920,ko00970,ko01100,ko01200,ko01230,ko04122,ko04216,ko04974,ko05230
MEDP0054	L-Glutamine	Amino acid and Its metabolomics	Amino acids	146.069	C5H10N2O3	ko00220,ko00230,ko00240,ko00250,ko00471,ko00630,ko00750,ko00910,ko00970,ko01100,ko01230,ko02010,ko04724,ko04727,ko04964,ko04974,ko04978,ko05230
MEDP0055	L-Homocitrulline	Amino acid and Its metabolomics	Amino acids	189.111	C7H15N3O3	--
MEDP0056	L-Homocystine	Amino acid and Its metabolomics	Amino acids	268.055	C8H16N2O4S2	ko00270
MEDP0058	L-Saccharopine	Amino acid and Its metabolomics	Amino acids	276.132	C11H20N2O6	ko00300,ko00310,ko01100,ko01230
MEDP0061	N,N-Dimethylglycine	Amino acid and Its metabolomics	Amino acid derivatives	103.063	C4H9NO2	ko00260,ko01100
MEDP0062	N6-Acetyl-L-Lysine	Amino acid and Its metabolomics	Amino acid derivatives	188.116	C8H16N2O3	ko00310,ko01100
MEDP0064	N-Acetylcysteine	Amino acid and Its metabolomics	Amino acid derivatives	163.03	C5H9NO3S	--
MEDP0067	N-Acetylmannosamine	Carboxylic acids and derivatives	Sugars	221.09	C8H15NO6	ko00520,ko01100
MEDP0071	Gly-Leu	Amino acid and Its metabolomics	Amino acid derivatives	188.116	C8H16N2O3	--
MEDP0078	Phe-Phe	Amino acid and Its metabolomics	Small Peptide	312.147	C18H20N2O3	--
MEDP0079	S-(5-Adenosy)-L-Homocysteine	Amino acid and Its metabolomics	Amino acid derivatives	384.122	C14H20N6O5S	ko00270,ko01100,ko01230
MEDP0081	Serotonin	Tryptamines,Cholines,Pigments	Tryptamines	176.095	C10H12N2O	ko00380,ko01100,ko04024,ko04080,ko04361,ko04540,ko04721,ko04726,ko04742,ko04750,ko04976
MEDP0083	Trans-4-Hydroxy-L-Proline	Amino acid and Its metabolomics	Amino acid derivatives	131.058	C5H9NO3	ko00330,ko01100,ko02010
MEDP0085	Tyramine	Benzene and substituted derivatives	Benzene and substituted derivatives	137.084	C8H11NO	ko00350,ko01100,ko04080,ko04974
MEDP0086	Urea	Alcohol and amines	Amines	60.032	CH4N2O	ko00220,ko00230,ko00240,ko00330,ko00780,ko01100,ko02010,ko05120
MEDP0089	N-Acetylhistamine	Alcohol and amines	Amines	153.1	C7H11N3O	ko00340
MEDP0099	Methyleugenol	Benzene and substituted derivatives	Benzene and substituted derivatives	178.099	C11H14O2	--
MEDP0101	P-Coumaric Acid	Benzene and substituted derivatives	Phenolic acids	164.047	C9H8O3	ko00130,ko00350,ko01100
MEDP0114	Phthalic Acid	Benzene and substituted derivatives	Phenolic acids	166.027	C8H6O4	ko01100,ko02010
MEDP0115	1,4-Dihydro-1-Methyl-4-Oxo-3-Pyridinecarboxamide	Heterocyclic compounds	Pteridines and derivatives	152.059	C7H8N2O2	ko00760,ko01100
MEDP0119	6-Hydroxynicotinic Acid	CoEnzyme and vitamins	CoEnzyme and vitamins	139.027	C6H5NO3	ko00760,ko01100
MEDP0125	Choline	Tryptamines,Cholines,Pigments	Cholines	104.108	C5H14NO+	ko00260,ko00564,ko01100,ko02010,ko04725,ko04976,ko05231
MEDP0127	Putrescine	Alcohol and amines	Polyamines	88.1	C4H12N2	ko00330,ko00472,ko00480,ko01100,ko02010,ko04974
MEDP0135	Myoinositol	Carboxylic acids and derivatives	Sugar alcohols	180.063	C6H12O6	ko00052,ko00053,ko00562,ko01100,ko02010,ko04070
MEDP0143	Biotin	CoEnzyme and vitamins	CoEnzyme and vitamins	244.088	C10H16N2O3S	ko00780,ko01100,ko02010,ko04977
MEDP0146	1-Methyladenine	Nucleotide And Its metabolomics	Nucleotide and Its metabolomics	149.07	C6H7N5	--
MEDP0147	1-Methylhistidine	Amino acid and Its metabolomics	Amino acid derivatives	169.085	C7H11N3O2	ko00340,ko01100
MEDP0149	2'-Deoxyadenosine-5'-Monophosphate	Nucleotide And Its metabolomics	Nucleotide and Its metabolomics	331.068	C10H14N5O6P	ko00230,ko01100
MEDP0151	2-Hydroxy-6-Aminopurine	Nucleotide And Its metabolomics	Nucleotide and Its metabolomics	151.049	C5H5N5O	--
MEDP0152	3'-Aenylic Acid	Nucleotide And Its metabolomics	Nucleotide and Its metabolomics	347.063	C10H14N5O7P	ko00230,ko01100
MEDP0155	5-Methylcytosine	Nucleotide And Its metabolomics	Nucleotide and Its metabolomics	125.059	C5H7N3O	ko00240,ko01100
MEDP0158	8-Hydroxyguanosine	Nucleotide And Its metabolomics	Nucleotide and Its metabolomics	299.087	C10H13N5O6	--
MEDP0159	Adenine	Nucleotide And Its metabolomics	Nucleotide and Its metabolomics	135.055	C5H5N5	ko00230,ko01100
MEDP0160	Adenosine	Nucleotide And Its metabolomics	Nucleotide and Its metabolomics	267.097	C10H13N5O4	ko00230,ko01100,ko02010,ko04022,ko04024,ko04071,ko04080,ko04270,ko04923,ko04924,ko05012,ko05032,ko05034
MEDP0161	Adenosine 5'-Diphosphate	Nucleotide And Its metabolomics	Nucleotide and Its metabolomics	427.029	C10H15N5O10P2	ko00190,ko00230,ko01100,ko04068,ko04080,ko04142,ko04152,ko04611,ko04714,ko04742,ko04924,ko05012,ko05014
MEDP0163	Cytidine	Nucleotide And Its metabolomics	Nucleotide and Its metabolomics	243.086	C9H13N3O5	ko00240,ko01100,ko02010
MEDP0164	Cytidine-5-Monophosphate	Nucleotide And Its metabolomics	Nucleotide and Its metabolomics	323.052	C9H14N3O8P	ko00240,ko01100
MEDP0165	Cytosine	Nucleotide And Its metabolomics	Nucleotide and Its metabolomics	111.043	C4H5N3O	ko00240,ko01100
MEDP0167	Guanosine	Nucleotide And Its metabolomics	Nucleotide and Its metabolomics	283.092	C10H13N5O5	ko00230,ko01100,ko02010
MEDP0170	Hypoxanthine	Nucleotide And Its metabolomics	Nucleotide and Its metabolomics	136.039	C5H4N4O	ko00230,ko01100
MEDP0174	Purine	Nucleotide And Its metabolomics	Nucleotide and Its metabolomics	120.044	C5H4N4	--
MEDP0176	Thymidine	Nucleotide And Its metabolomics	Nucleotide and Its metabolomics	242.09	C10H14N2O5	ko00240,ko01100
MEDP0178	Uracil	Nucleotide And Its metabolomics	Nucleotide and Its metabolomics	112.027	C4H4N2O2	ko00240,ko00410,ko00770,ko01100
MEDP0203	Trans-Cinnamaldehyde	Benzene and substituted derivatives	Benzene and substituted derivatives	132.058	C9H8O	ko01100,ko04750
MEDP0216	D-Arabitol	Carboxylic acids and derivatives	Sugar alcohols	152.069	C5H12O5	ko00040,ko01100
MEDP0217	Dl-Threitol	Carboxylic acids and derivatives	Sugar alcohols	122.058	C4H10O4	--
MEDP0224	D-Fructose	Carboxylic acids and derivatives	Sugars	180.063	C6H12O6	--
MEDP0227	D-Mannose	Carboxylic acids and derivatives	Sugars	180.063	C6H12O6	ko00051,ko00052,ko00520,ko01100,ko02010,ko04142,ko04625
MEDP0228	D-Melezitose	Carboxylic acids and derivatives	Sugars	504.169	C18H32O16	--
MEDP0229	Lactose	Carboxylic acids and derivatives	Sugars	342.116	C12H22O11	ko00052,ko01100,ko02010,ko04973
MEDP0236	D-Gluconic Acid	Carboxylic acids and derivatives	Sugar acids	196.058	C6H12O7	ko00030,ko01100,ko01200
MEDP0240	Pyridoxine	CoEnzyme and vitamins	CoEnzyme and vitamins	169.074	C8H11NO3	ko00750,ko01100
MEDP0242	Nicotinamide	CoEnzyme and vitamins	CoEnzyme and vitamins	122.1	C6H6N2O	ko00760,ko01100,ko04212,ko04977
MEDP0246	Nicotinic Acid	CoEnzyme and vitamins	CoEnzyme and vitamins	123.032	C6H5NO2	ko00760,ko01100,ko05133
MEDP0247	Nicotinuric Acid	CoEnzyme and vitamins	CoEnzyme and vitamins	180.054	C8H8N2O3	ko00760
MEDP0248	N-Methylnicotinamide	CoEnzyme and vitamins	CoEnzyme and vitamins	136.064	C7H8N2O	--
MEDP0250	Riboflavin	CoEnzyme and vitamins	CoEnzyme and vitamins	376.138	C17H20N4O6	ko00740,ko01100,ko02010,ko04977
MEDP0251	Trigonelline	CoEnzyme and vitamins	CoEnzyme and vitamins	137.048	C7H7NO2	ko00760
MEDP0270	3-Indolebutyric Acid	Heterocyclic compounds	Indole and Its derivatives	203.095	C12H13NO2	--
MEDP0271	3-Indolepropionic Acid	Heterocyclic compounds	Indole and Its derivatives	189.079	C11H11NO2	--
MEDP0272	5-Hydroxyindole-3-Acetic Acid	Heterocyclic compounds	Indole and Its derivatives	191.058	C10H9NO3	ko00380,ko01100,ko04726
MEDP0275	Indole-3-Acetic Acid	Heterocyclic compounds	Indole and Its derivatives	175.063	C10H9NO2	ko00380,ko01100
MEDP0276	Indole-3-Carboxaldehyde	Heterocyclic compounds	Indole and Its derivatives	145.053	C9H7NO	--
MEDP0281	1,3-Diaminopropane	Alcohol and amines	Amines	74.084	C3H10N2	ko00260,ko00330,ko00410,ko01100
MEDP0296	4-Guanidinobutyric Acid	Organic acid And Its derivatives	Organic acid And Its derivatives	145.085	C5H11N3O2	ko00330,ko01100
MEDP0297	5-Aminovaleric Acid	Amino acid and Its metabolomics	Amino acid derivatives	117.079	C5H11NO2	ko00310,ko00330,ko01100
MEDP0298	6-Aminocaproic Acid	Amino acid and Its metabolomics	Amino acid derivatives	131.095	C6H13NO2	ko01100
MEDP0299	7-Methyluric Acid	Amino acid and Its metabolomics	Amino acid derivatives	182.044	C6H6N4O3	ko00232
MEDP0305	Creatinine	Organic acid And Its derivatives	Organic acid And Its derivatives	113.059	C4H7N3O	ko00330,ko01100
MEDP0313	Guanidineacetic Acid	Organic acid And Its derivatives	Organic acid And Its derivatives	117.054	C3H7N3O2	ko00260,ko00330,ko01100
MEDP0318	Kinurenine	Amino acid and Its metabolomics	Amino acid derivatives	208.085	C10H12N2O3	ko00380,ko01100,ko05143
MEDP0319	Kynurenic Acid	Amino acid and Its metabolomics	Amino acid derivatives	189.043	C10H7NO3	ko00380,ko01100
MEDP0321	L-Dihydroorotic Acid	Organic acid And Its derivatives	Organic acid And Its derivatives	158.033	C5H6N2O4	ko00240,ko01100
MEDP0325	Maleic Acid	Organic acid And Its derivatives	Organic acid And Its derivatives	116.011	C4H4O4	ko00350,ko00650,ko00760,ko01100
MEDP0326	N'-Formylkynurenine	Amino acid and Its metabolomics	Amino acid derivatives	236.08	C11H12N2O4	--
MEDP0332	Cinnamic Acid	Organic acid And Its derivatives	Organic acid And Its derivatives	148.052	C9H8O2	ko00130,ko00360,ko01100
MEDP0333	Uric acid	Organic acid And Its derivatives	Organic acid And Its derivatives	168.028	C5H4N4O3	ko00230,ko01100,ko04976
MEDP0338	LPC(16:0/0:0)	GP	LPC	495.332	C24H50NO7P	--
MEDP0357	Urocanic Acid	Organic acid And Its derivatives	Organic acid And Its derivatives	138.043	C6H6N2O2	ko00340,ko01100
MEDP0367	γ-Aminobutyric Acid	Amino acid and Its metabolomics	Amino acid derivatives	103.063	C4H9NO2	ko00250,ko00330,ko00410,ko00650,ko00760,ko01100,ko04024,ko04080,ko04721,ko04723,ko04727,ko04742,ko04915,ko04929,ko05032,ko05033
MEDP0369	4-(Aminomethyl)-5-(Hydroxymethyl)-2-Methylpyridin-3-Ol	Heterocyclic compounds	Pteridines and derivatives	168.09	C8H12N2O2	ko00750,ko01100,ko04977
MEDP0373	N-Acetylglycine	Amino acid and Its metabolomics	Amino acid derivatives	117.043	C4H7NO3	--
MEDP0374	Cyclic Amp	Nucleotide And Its metabolomics	Nucleotide and Its metabolomics	329.053	C10H12N5O6P	ko00230,ko01100,ko01522,ko04010,ko04014,ko04015,ko04020,ko04022,ko04024,ko04062,ko04072,ko04114,ko04211,ko04213,ko04261,ko04270,ko04340,ko04361,ko04371,ko04540,ko04611,ko04670,ko04710,ko04713,ko04714,ko04720,ko04723,ko04724,ko04725,ko04726,ko04727,ko04728,ko04740,ko04742,ko04750,ko04910,ko04911,ko04912,ko04913,ko04914,ko04915,ko04916,ko04918,ko04919,ko04921,ko04922,ko04923,ko04924,ko04925,ko04926…
MEDP0378	N6-Succinyl Adenosine	Nucleotide And Its metabolomics	Nucleotide and Its metabolomics	383.108	C14H17N5O8	--
MEDP0380	2-(Dimethylamino)Guanosine	Nucleotide And Its metabolomics	Nucleotide and Its metabolomics	311.123	C12H17N5O5	--
MEDP0382	8-Hydroxy-2-Deoxyguanosine	Nucleotide And Its metabolomics	Nucleotide and Its metabolomics	283.092	C10H13N5O5	--
MEDP0384	Isoxanthopterin	Heterocyclic compounds	Pteridines and derivatives	179.044	C6H5N5O2	--
MEDP0387	L-Homoarginine	Amino acid and Its metabolomics	Amino acids	188.127	C7H16N4O2	--
MEDP0389	Pantetheine	CoEnzyme and vitamins	CoEnzyme and vitamins	278.13	C11H22N2O4S	ko00770
MEDP0390	Hypoxanthine-9-β-D-Arabinofuranoside	Nucleotide And Its metabolomics	Nucleotide and Its metabolomics	268.081	C10H12N4O5	--
MEDP0395	DL-Pipecolic Acid	Organic acid And Its derivatives	Organic acid And Its derivatives	129.079	C6H11NO2	ko00310,ko01100
MEDP0396	2'-Deoxycytidine-5'-Monophosphate	Nucleotide And Its metabolomics	Nucleotide and Its metabolomics	307.057	C9H14N3O7P	ko00240,ko01100
MEDP0401	5'-Deoxy-5'-(Methylthio) Adenosine	Nucleotide And Its metabolomics	Nucleotide and Its metabolomics	297.09	C11H15N5O3S	ko00270,ko01100
MEDP0403	Deoxycytidine	Nucleotide And Its metabolomics	Nucleotide and Its metabolomics	227.091	C9H13N3O4	ko00240,ko01100,ko02010
MEDP0404	Sarcosine	Amino acid and Its metabolomics	Amino acids	89.048	C3H7NO2	ko00260,ko00330,ko01100
MEDP0425	Imidazoleacetic acid	Heterocyclic compounds	Indole and Its derivatives	126.043	C5H6N2O2	ko00340,ko01100
MEDP0430	2-Aminoadipic Acid	Organic acid And Its derivatives	Organic acid And Its derivatives	161.069	C6H11NO4	ko00300,ko00310,ko00311,ko01100,ko01210,ko01230
MEDP0434	LPC(17:0/0:0)	GP	LPC	509.348	C25H52NO7P	--
MEDP0442	Sn-Glycero-3-Phosphocholine	Tryptamines,Cholines,Pigments	Cholines	257.103	C8H20NO6P	ko00564,ko00565,ko05231
MEDP0443	10-Formyl-Thf	Heterocyclic compounds	Pteridines and derivatives	473.166	C20H23N7O7	ko00670,ko00970,ko01100,ko01200,ko01523
MEDP0450	P-Aminobenzoate	Benzene and substituted derivatives	Phenolic acids	137.048	C7H7NO2	ko00790,ko01100
MEDP0453	Indole	Heterocyclic compounds	Indole and Its derivatives	117.058	C8H7N	ko00380,ko00400,ko01100,ko04974
MEDP0457	5-Aminolevulinate	Organic acid And Its derivatives	Organic acid And Its derivatives	131.058	C5H9NO3	ko00260,ko00860,ko01100,ko02010
MEDP0461	2-Methylguanosine	Nucleotide And Its metabolomics	Nucleotide and Its metabolomics	297.107	C11H15N5O5	--
MEDP0494	LPC(15:0/0:0)	GP	LPC	481.317	C23H48NO7P	--
MEDP0495	LPC(0:0/18:2)	GP	LPC	519.332	C26H50NO7P	--
MEDP0510	Carnitine C2:0	FA	CAR	203.116	C9H17NO4	ko04931
MEDP0514	Thiamine	CoEnzyme and vitamins	CoEnzyme and vitamins	265.112	C12H17N4OS+	ko00730,ko01100,ko02010,ko04122,ko04977
MEDP0518	DL-Stachydrine	Organic acid And Its derivatives	Organic acid And Its derivatives	179.071	C7H14ClNO2	--
MEDP0519	L-Norleucine	Amino acid and Its metabolomics	Amino acids	131.095	C6H13NO2	--
MEDP0523	DL-Carnitine	FA	CAR	161.105	C7H15NO3	ko04714,ko04976
MEDP0526	6-Dimethylaminopurine	Nucleotide And Its metabolomics	Nucleotide and Its metabolomics	163.086	C7H9N5	--
MEDP0529	Indole-3-acetamide	Heterocyclic compounds	Indole and Its derivatives	174.079	C10H10N2O	ko00380,ko01100
MEDP0535	Triethyl phosphate	Organic acid And Its derivatives	Phosphoric acids	182.071	C6H15O4P	--
MEDP0537	LPC(O-16:0/2:0)	GP	LPC	523.364	C26H54NO7P	--
MEDP0545	2-Pyrrolidinone	Heterocyclic compounds	Heterocyclic compounds	85.0528	C4H7NO	--
MEDP0574	Oleamide	Alcohol and amines	Amines	281.272	C18H35NO	--
MEDP0576	N1-Acetylspermine	Organic acid And Its derivatives	Organic acid And Its derivatives	244.226	C12H28N4O	--
MEDP0577	Carnitine isoC4:0	FA	CAR	231.147	C11H21NO4	--
MEDP0592	3-Dehydrosphinganine	SL	SM	299.282	C18H37NO2	ko00600,ko01100
MEDP0598	2'-Hydroxy-5'-methylacetophenone	Benzene and substituted derivatives	Benzene and substituted derivatives	150.068	C9H10O2	--
MEDP0601	Spermidine	Alcohol and amines	Polyamines	145.158	C7H19N3	ko00330,ko00410,ko00480,ko01100,ko02010,ko04976
MEDP0611	N-Acetyl-L-Histidine	Amino acid and Its metabolomics	Amino acid derivatives	197.08	C8H11N3O3	--
MEDP0618	Carnitine 2-methyl-C4	FA	CAR	245.163	C12H23NO4	--
MEDP0634	FFA(20:1)	FA	FFA	310.287	C20H38O2	ko01040
MEDP0637	Phe-Pro	Amino acid and Its metabolomics	Amino acid derivatives	262.132	C14H18N2O3	--
MEDP0654	2-Phenylacetamide	Benzene and substituted derivatives	Benzene and substituted derivatives	135.068	C8H9NO	ko00360,ko01100
MEDP0658	Ethyl dodecanoate	Alcohol and amines	Amines	228.209	C14H28O2	--
MEDP0669	3-Chloroaniline	Benzene and substituted derivatives	Benzene and substituted derivatives	127.019	C6H6ClN	--
MEDP0672	Cyclohexylamine	Alcohol and amines	Amines	99.1048	C6H13N	--
MEDP0675	2-Picoline	Heterocyclic compounds	Pteridines and derivatives	93.0578	C6H7N	--
MEDP0677	Butylamine	Alcohol and amines	Amines	73.0891	C4H11N	--
MEDP0682	Hydroxyacetone	Aldehyde,Ketones,Esters	Ketones	74.0368	C3H6O2	ko00640,ko01100
MEDP0685	Methylcysteine	Amino acid and Its metabolomics	Amino acids	135.035	C4H9NO2S	--
MEDP0689	TranexamicAcid	Organic acid And Its derivatives	Organic acid And Its derivatives	157.11	C8H15NO2	--
MEDP0692	Triethylamine	Others	Hydrocarbon derivatives	101.12	C6H15N	--
MEDP0713	Pyrazine	Heterocyclic compounds	Heterocyclic compounds	80.0374	C4H4N2	--
MEDP0729	Barbituric acid	Heterocyclic compounds	Heterocyclic compounds	128.022	C4H4N2O3	ko00240,ko01100
MEDP0760	9-Fluorenone	Aldehyde,Ketones,Esters	Ketones	180.058	C13H8O	ko01100
MEDP0789	2-Pentyl-3-phenyl-2-propenal	Aldehyde,Ketones,Esters	Aldehydes	202.136	C14H18O	--
MEDP0792	PYRROLIDINE	Heterocyclic compounds	Heterocyclic compounds	71.0735	C4H9N	--
MEDP0821	6-Methylnicotinamide	Heterocyclic compounds	Pteridines and derivatives	136.064	C7H8N2O	--
MEDP0823	(R)-2-Hydroxy-3-phenylpropionic acid	Organic acid And Its derivatives	Organic acid And Its derivatives	166.063	C9H10O3	ko00360,ko01100
MEDP0858	Phosphoenolpyruvate	Organic acid And Its derivatives	Phosphoric acids	167.982	C3H5O6P	ko00010,ko00020,ko00400,ko00440,ko00620,ko01100,ko01200,ko01230,ko04922,ko04964,ko05230
MEDP0859	Gly-Phe	Amino acid and Its metabolomics	Amino acid derivatives	222.1	C11H14N2O3	--
MEDP0868	N-Methylalanine	Amino acid and Its metabolomics	Amino acid derivatives	103.063	C4H9NO2	--
MEDP0873	3'-UMP	Nucleotide And Its metabolomics	Nucleotide and Its metabolomics	368	C9H11N2Na2O9P	ko00240,ko01100
MEDP0877	Cytidine 5'-Diphosphocholine	Nucleotide And Its metabolomics	Nucleotide and Its metabolomics	488.107	C14H26N4O11P2	ko00564,ko01100,ko05231
MEDP0878	N-Methyl-L-Glutamate	Amino acid and Its metabolomics	Amino acid derivatives	161.069	C6H11NO4	ko01100
MEDP0880	N-Alpha-Acetyl-L-Asparagine	Amino acid and Its metabolomics	Amino acid derivatives	174.064	C6H10N2O4	--
MEDP0881	Phosphocholine	Nucleotide And Its metabolomics	Nucleotide and Its metabolomics	184.074	C5H15NO4P	ko00564,ko01100,ko05231
MEDP0883	2,4-Dihydroxypteridine	Heterocyclic compounds	Pteridines and derivatives	164.033	C6H4N4O2	--
MEDP0891	L-Tryptophanamide	Amino acid and Its metabolomics	Amino acid derivatives	203.106	C11H13N3O	--
MEDP0892	Catechol	Benzene and substituted derivatives	Phenolics	110.037	C6H6O2	ko01100
MEDP0894	3-Methoxytyramine	Benzene and substituted derivatives	Phenolics	167.095	C9H13NO2	ko00350,ko01100,ko04728
MEDP0899	3-Methyladenine	Nucleotide And Its metabolomics	Nucleotide and Its metabolomics	149.07	C6H7N5	--
MEDP1002	Acetylcholine	Alcohol and amines	Polyamines	145.11	C7H15NO2	ko00564,ko04024,ko04080,ko04721,ko04725,ko04742,ko04810,ko04911,ko04970,ko04971,ko04972,ko04976,ko05033
MEDP1003	1-Hydroxylamino-2-phenylethane	Benzene and substituted derivatives	Benzene and substituted derivatives	137	C8H11NO	--
MEDP1006	Creatine	Organic acid And Its derivatives	Organic acid And Its derivatives	131.07	C4H9N3O2	ko00260,ko00330,ko01100
MEDP1009	Methylmalonic Acid	Organic acid And Its derivatives	Organic acid And Its derivatives	118.027	C4H6O4	ko00240,ko00280,ko00640,ko01100
MEDP1011	D-(+)-sucrose	Carboxylic acids and derivatives	Sugars	342.116	C12H22O11	ko00052,ko00500,ko01100,ko02010,ko04742,ko04973
MEDP1029	(Z) -4 ', 6-dihydroxyfuranone	Heterocyclic compounds	Heterocyclic compounds	254.058	C15H10O4	--
MEDP1033	Benzaldehyde	Benzene and substituted derivatives	Benzene and substituted derivatives	106.042	C7H6O	--
MEDP1035	alpha-hexylcinnamaldehyde	Benzene and substituted derivatives	Benzene and substituted derivatives	216.151	C15H20O	--
MEDP1040	N-(2-hydroxyethyl)stearamide	Alcohol and amines	Amines	327.314	C20H41NO2	--
MEDP1060	Hydroxyquinoline	Heterocyclic compounds	Heterocyclic compounds	145.053	C9H7NO	--
MEDP1061	DL-O-tyrosine	Amino acid and Its metabolomics	Amino acids	165.079	C9H11NO2	--
MEDP1062	Thioacetic acid-S-methyl ester	Aldehyde,Ketones,Esters	Esters	90.0139	C3H6OS	--
MEDP1063	Indole-5-carboxylic acid	Heterocyclic compounds	Indole and Its derivatives	161.048	C9H7NO2	--
MEDP1064	9-Fluorenol	Alcohol and amines	Alcohols	182.073	C13H10O	--
MEDP1067	Palmitoyl N-isopropylamide	Alcohol and amines	Amines	297.303	C19H39NO	--
MEDP1073	6-O-methylguanine	Nucleotide And Its metabolomics	Nucleotide and Its metabolomics	165.065	C6H7N5O	--
MEDP1076	Kojibiose	Others	Others	342.116	C12H22O11	--
MEDP1077	2'-O-methyladenosine	Nucleotide And Its metabolomics	Nucleotide and Its metabolomics	281.112	C11H15N5O4	--
MEDP1080	Gly-Trp	Amino acid and Its metabolomics	Small Peptide	261.111	C13H15N3O3	--
MEDP1083	Oxypurinol	Nucleotide And Its metabolomics	Nucleotide and Its metabolomics	152.033	C5H4N4O2	--
MEDP1086	Ethylazine	Alcohol and amines	Polyamines	345.037	C12H16N3O3PS2	--
MEDP1093	Allopurinol	Nucleotide And Its metabolomics	Nucleotide and Its metabolomics	136.038	C5H4N4O	--
MEDP1100	2-Aminomethylpyrimidine	Nucleotide And Its metabolomics	Nucleotide and Its metabolomics	109.064	C5H7N3	--
MEDP1123	D-Turanose	Others	Others	342.116	C12H22O11	--
MEDP1126	(R)-(-)-2-phenylglycine	Amino acid and Its metabolomics	Amino acid derivatives	137.084	C8H11NO	--
MEDP1127	1-acetylindole	Heterocyclic compounds	Indole and Its derivatives	159.068	C10H9NO	--
MEDP1131	Arachidyl glycine	Alcohol and amines	Amines	369.324	C22H43NO3	--
MEDP1132	3-Carboxypropyltrimethylammonium	Organic acid And Its derivatives	Organic acid And Its derivatives	145.11	C7H15NO2	--
MEDP1137	Mavidin	Others	Others	330.074	C17H14O7	--
MEDP1162	1-Methylguanine	Nucleotide And Its metabolomics	Nucleotide and Its metabolomics	165.065	C6H7N5O	--
MEDP1170	9-octadecenal	Aldehyde,Ketones,Esters	Aldehydes	266.261	C18H34O	--
MEDP1177	N-Methyl-α-aminoisobutyric acid	Amino acid and Its metabolomics	Amino acid derivatives	117.079	C5H11NO2	--
MEDP1178	Methylamine	Alcohol and amines	Amines	140.106	C6H12N4	ko01100,ko01200
MEDP1183	N-Acetylcadaverine	Alcohol and amines	Polyamines	144.126	C7H16N2O	--
MEDP1197	Hypotaurocyamine	Alcohol and amines	Polyamines	151.042	C3H9N3O2S	--
MEDP1202	5'-deoxy-5'-fluoroadenosine	Nucleotide And Its metabolomics	Nucleotide and Its metabolomics	269.092	C10H12FN5O3	--
MEDP1203	(1R, 6S) -6-amino-5-oxocyclohexyl-2-ene-1-carboxylic acid ester	Aldehyde,Ketones,Esters	Esters	155.058	C7H9NO3	ko01100
MEDP1211	N-acetylpyrrolidine	Heterocyclic compounds	Heterocyclic compounds	113.084	C6H11NO	--
MEDP1212	1,3-Dicyclohexylurea	Alcohol and amines	Polyamines	224.189	C13H24N2O	--
MEDP1221	PC(O-16:0/O-1:0)	GP	PC-O	495.369	C25H54NO6P	--
MEDP1222	1-Aminocyclohexanoic acid	Organic acid And Its derivatives	Organic acid And Its derivatives	143.095	C7H13NO2	--
MEDP1228	Heterodendrin	Others	Others	261.121	C11H19NO6	--
MEDP1242	4-tert-butylbenzoic acid	Benzene and substituted derivatives	Phenolic acids	178.099	C11H14O2	--
MEDP1246	2,4-diacetamino-2,4,6-triphenoxy-D-mannopyranose	Carboxylic acids and derivatives	Sugar derivatives	246.122	C10H18N2O5	ko00520,ko01100
MEDP1247	1-deoxyvaleric acid	Organic acid And Its derivatives	Organic acid And Its derivatives	234.162	C15H22O2	ko01100
MEDP1251	2-Mercaptobenzothiazole	Heterocyclic compounds	Heterocyclic compounds	166.986	C7H5NS2	--
MEDP1273	10-deoxyformamycin	Others	Others	453.309	C25H43NO6	ko01100
MEDP1274	(4Z, 7Z, 10Z, 13Z, 16Z, 19Z) -Eicosahexaenoate	Aldehyde,Ketones,Esters	Esters	356.272	C24H36O2	--
MEDP1276	Guanine	Nucleotide And Its metabolomics	Nucleotide and Its metabolomics	151.049	C5H5N5O	ko00230,ko01100
MEDP1288	Chrysophanol	Benzene and substituted derivatives	Benzene and substituted derivatives	254.058	C15H10O4	--
MEDP1289	Carnitine C6:0	FA	CAR	259.178	C13H25NO4	--
MEDP1304	Piperidone	Heterocyclic compounds	Heterocyclic compounds	169.11	C9H15NO2	--
MEDP1316	MG(0:0/16:0/0:0)	GL	MG	330.304	C19H38O4	--
MEDP1333	LPC(0:0/20:4)	GP	LPC	543.332	C28H50NO7P	--
MEDP1334	LPC(20:4/0:0)	GP	LPC	543.332	C28H50NO7P	--
MEDP1337	LPC(18:0/0:0)	GP	LPC	523.364	C26H54NO7P	--
MEDP1339	LPC(18:1/0:0)	GP	LPC	521.348	C26H52NO7P	--
MEDP1341	LPC(18:2/0:0)	GP	LPC	519.332	C26H50NO7P	--
MEDP1346	LPC(0:0/16:0)	GP	LPC	495.332	C24H50NO7P	--
MEDP1359	Asterina 330	Amino acid and Its metabolomics	Amino acid derivatives	288.132	C12H20N2O6	--
MEDP1387	Carnitine C19:2	FA	CAR	438.358	C26H47NO4	--
MEDP1424	Carnitine C9:0	FA	CAR	302.233	C16H31NO4	--
MEDP1440	Carnitine C5:0	FA	CAR	246.17	C12H23NO4	--
MEDP1442	Carnitine C4:0	FA	CAR	232.154	C11H21NO4	--
MEDP1458	FFA(22:7)	FA	FFA	326.224	C22H30O2	--
MEDP1465	(2S,3S)-butane-2,3-diol	Alcohol and amines	Alcohols	90.0681	C4H10O2	--
MEDP1466	Ureidosuccinic acid	Amino acid and Its metabolomics	Amino acid derivatives	176.13	C5H8N2O5	ko00240,ko00250,ko01100
MEDP1467	5-Methyl-2'-deoxycytidine	Nucleotide And Its metabolomics	Nucleotide and Its metabolomics	241.106	C10H15N3O4	--
MEDP1472	N'-Methyl-2-pyridone-5-carboxamide	Heterocyclic compounds	Pteridines and derivatives	152.059	C7H8N2O2	--
MEDP1484	Quinoline-4-carboxylic acid	Organic acid And Its derivatives	Organic acid And Its derivatives	173.17	C10H7NO2	--
MEDP1485	2-(2-Benzothiazolylthio)ethanol	Alcohol and amines	Alcohols	211.3	C9H9NOS2	--
MEDP1488	SDMA	Organic acid And Its derivatives	Organic acid And Its derivatives	202.25	C8H18N4O2	--
MEDP1490	Cis-4-Hydroxy-D-Proline	Amino acid and Its metabolomics	Amino acid derivatives	131.058	C5H9NO3	ko00330,ko01100
MEDP1491	Methylguanidine	Alcohol and amines	Amines	109.56	C2H8ClN3	--
MEDP1493	N6-methyladenosine	Nucleotide And Its metabolomics	Nucleotide and Its metabolomics	281.112	C11H15N5O4	--
MEDP1498	8-Azaguanine	Nucleotide And Its metabolomics	Nucleotide and Its metabolomics	152.11	C4H4N6O	--
MEDP1501	Isocytosine	Nucleotide And Its metabolomics	Nucleotide and Its metabolomics	111.1	C4H5N3O	--
MEDP1506	Leu-Val	Amino acid and Its metabolomics	Small Peptide	230.163	C11H22N2O3	--
MEDP1507	Phe-Asn	Amino acid and Its metabolomics	Small Peptide	279.122	C13H17N3O4	--
MEDP1508	Phe-Met	Amino acid and Its metabolomics	Small Peptide	296.119	C14H20N2O3S	--
MEDP1509	Glu-Met	Amino acid and Its metabolomics	Small Peptide	278.094	C10H18N2O5S	--
MEDP1512	Phe-Val	Amino acid and Its metabolomics	Small Peptide	264.147	C14H20N2O3	--
MEDP1604	Indole-3-acetonitrile	-	-	156.069	C10H8N2	ko00380,ko01100
MEDP1613	Val-Val	-	-	216.147	C10H20N2O3	--
MEDP1614	Isopentenyl pyrophosphate	-	-	246.006	C5H12O7P2	ko00900,ko01100,ko04216
MEDP1616	Pro-Ala	-	-	186.1	C8H14N2O3	--
MEDP1617	L-(+)-Gulose	-	-	180.063	C6H12O6	ko00053
MEDP1644	Aniline	Alcohol and amines	Amines	93.0578	C6H7N	--
MEDP1647	2-Amino-1-phenylethanol	Alcohol and amines	Alcohols	137.084	C8H11NO	--
MEDP1652	10-Formyl-7,8-dihydrofolic acid	Heterocyclic compounds	Pteridines and derivatives	471.15	C20H21N7O7	--
MEDP1654	1-Methyladenosine	Nucleotide And Its metabolomics	Nucleotide and Its metabolomics	281.112	C11H15N5O4	--
MEDP1657	PC(O-16:0/0:0)	GP	PC-O	481.353	C24H52NO6P	--
MEDP1658	LPC(O-18:1/0:0)	GP	LPC	507.369	C26H54NO6P	--
MEDP1660	Bis(2-ethylhexyl) adipate	Organic acid And Its derivatives	Organic acid And Its derivatives	370.308	C22H42O4	--
MEDP1662	NE,NE,NE-TRIMETHYLLYSINE	Amino acid and Its metabolomics	Amino acid derivatives	188.153	C9H20N2O2	ko00310,ko01100
MEDP1664	Glu-Leu-Arg	Amino acid and Its metabolomics	Small Peptide	416.238	C17H32N6O6	--
MEDP1666	Leu-Val-Ser	Amino acid and Its metabolomics	Small Peptide	317.195	C14H27N3O5	--
MEDP1668	Leu-Ala-Val	Amino acid and Its metabolomics	Small Peptide	301.2	C14H27N3O4	--
MEDP1670	Gly-Gly-Phe	Amino acid and Its metabolomics	Small Peptide	279.122	C13H17N3O4	--
MEDP1671	Glu Glu Ile	Amino acid and Its metabolomics	Small Peptide	389.18	C16H27N3O8	--
MEDP1672	Leu-Leu-Glu	Amino acid and Its metabolomics	Small Peptide	373.221	C17H31N3O6	--
MEDP1673	Ile-Ile-Thr	Amino acid and Its metabolomics	Small Peptide	345.226	C16H31N3O5	--
MEDP1674	Val-Val-Val	Amino acid and Its metabolomics	Small Peptide	315.216	C15H29N3O4	--
MEDP1676	Phe-Val-Asp	Amino acid and Its metabolomics	Small Peptide	379.174	C18H25N3O6	--
MEDP1677	Trp-Ala-Asp	Amino acid and Its metabolomics	Small Peptide	390.154	C18H22N4O6	--
MEDP1678	Thr-Val-Leu	Amino acid and Its metabolomics	Small Peptide	331.211	C15H29N3O5	--
MEDP1679	Glu Val Phe	Amino acid and Its metabolomics	Small Peptide	393.19	C19H27N3O6	--
MEDP1680	Thr-Leu-Ile	Amino acid and Its metabolomics	Small Peptide	345.226	C16H31N3O5	--
MEDP1681	Leu-Gly-Leu	Amino acid and Its metabolomics	Small Peptide	301.2	C14H27N3O4	--
MEDP1682	Leu-Gly-Phe	Amino acid and Its metabolomics	Small Peptide	335.185	C17H25N3O4	--
MEDP1683	Leu-Leu-Leu	Amino acid and Its metabolomics	Small Peptide	357.263	C18H35N3O4	--
MEDP1690	LPC(20:0/0:0)	GP	LPC	551.395	C28H58NO7P	--
MEDP1691	LPC(0:0/17:0)	GP	LPC	509.348	C25H52NO7P	--
MEDP1692	LPC(0:0/15:0)	GP	LPC	481.317	C23H48NO7P	--
MEDP1700	LPC(0:0/18:0)	GP	LPC	523.364	C26H54NO7P	--
MEDP1701	LPC(0:0/18:1)	GP	LPC	521.348	C26H52NO7P	--
MEDP1704	(±) Anabasine	Heterocyclic compounds	Heterocyclic compounds	162.116	C10H14N2	--
MEDP1712	1-Methylguanosine	Nucleotide And Its metabolomics	Nucleotide and Its metabolomics	297.107	C11H15N5O5	--
MEDP1717	2'-O-methylcytidine	Nucleotide And Its metabolomics	Nucleotide and Its metabolomics	257.101	C10H15N3O5	--
MEDP1718	2-O-Methylcytosine	Heterocyclic compounds	Heterocyclic compounds	125.059	C5H7N3O	--
MEDP1719	2'-O-methylguanosine	Nucleotide And Its metabolomics	Nucleotide and Its metabolomics	297.107	C11H15N5O5	--
MEDP1720	2-Phenylglycine	Amino acid and Its metabolomics	Amino acid derivatives	151.063	C8H9NO2	--
MEDP1721	2-Phenylpropionic acid	Organic acid And Its derivatives	Organic acid And Its derivatives	150.068	C9H10O2	--
MEDP1723	3-Amino-2-piperidinone	Heterocyclic compounds	Heterocyclic compounds	114.079	C5H10N2O	ko04922
MEDP1724	3-Amino-4-methylpentanoic acid	Organic acid And Its derivatives	Organic acid And Its derivatives	131.095	C6H13NO2	--
MEDP1734	5-Aminoimidazole-4-carboxamide	Heterocyclic compounds	Heterocyclic compounds	126.054	C4H6N4O	--
MEDP1735	2,6-Diamino-5-hydroxyhexanoic acid	Amino acid and Its metabolomics	Amino acid derivatives	162.1	C6H14N2O3	ko00310,ko01100
MEDP1740	Acrylamide	Alcohol and amines	Amines	71.0371	C3H5NO	--
MEDP1742	Ala-Phe	Amino acid and Its metabolomics	Small Peptide	236.116	C12H16N2O3	ko00860,ko01100
MEDP1744	Astaxanthin	Others	Others	596.387	C40H52O4	--
MEDP1748	Cyromazine	Heterocyclic compounds	Heterocyclic compounds	166.097	C6H10N6	--
MEDP1750	L-Allothreonine	Amino acid and Its metabolomics	Amino acid derivatives	119.058	C4H9NO3	--
MEDP1763	Guanidine	Alcohol and amines	Polyamines	59.0483	CH5N3	--
MEDP1766	Val-Tyr	Amino acid and Its metabolomics	Small Peptide	280.142	C14H20N2O4	--
MEDP1770	Jasmone	Aldehyde,Ketones,Esters	Ketones	164.12	C11H16O	--
MEDP1771	Ala-gln	Amino acid and Its metabolomics	Small Peptide	217.106	C8H15N3O4	--
MEDP1776	Leu-Ala	Amino acid and Its metabolomics	Small Peptide	202.132	C9H18N2O3	--
MEDP1777	L-Methionine sulfoxide	Amino acid and Its metabolomics	Amino acid derivatives	165.046	C5H11NO3S	--
MEDP1778	L-Norvaline	Amino acid and Its metabolomics	Amino acids	117.079	C5H11NO2	--
MEDP1788	N4-Acetylcytidine triphosphate	Nucleotide And Its metabolomics	Nucleotide and Its metabolomics	524.995	C11H18N3O15P3	--
MEDP1791	Nicotinamide riboside (chloride)	Nucleotide And Its metabolomics	Nucleotide and Its metabolomics	290.067	C11H15ClN2O5	--
MEDP1795	Palmitoylethanolamide（(PEA）	Alcohol and amines	Amines	299.5	C18H37NO2	ko04080
MEDP1798	Pyrithioxin	Others	Others	368.086	C16H20N2O4S2	--
MEDP1802	Stachydrine	Organic acid And Its derivatives	Organic acid And Its derivatives	143.095	C7H13NO2	--
MEDP1816	2,5-Dihydroxy Benzoic Acid	Benzene and substituted derivatives	Phenolic acids	152.147	C8H8O3	ko00350,ko01100
MEDP1818	Bicine	Organic acid And Its derivatives	Organic acid And Its derivatives	163.17	C6H13NO4	--
MEDP1823	Damascenone	Aldehyde,Ketones,Esters	Ketones	190.28	C13H18O	--
MEDP1829	Cyperotundone	Aldehyde,Ketones,Esters	Ketones	218.33	C15H22O	--
MEDP1836	Nootkatone	Aldehyde,Ketones,Esters	Ketones	218.335	C15H22O	--
MEDP1841	Zerumbone	Aldehyde,Ketones,Esters	Ketones	218.33	C15H22O	--
MEDP1842	Methyl L-alaninate	Amino acid and Its metabolomics	Amino acid derivatives	103.063	C4H9NO2	--
MEDP1844	alpha-D-Glucopyranoside, beta-D-fructofuranosyl	Carboxylic acids and derivatives	Sugars	342.116	C12H22O11	--
MEDP1849	Ala-Val-Ala	Amino acid and Its metabolomics	Small Peptide	259.153	C11H21N3O4	--
MEDP1850	Arg-Leu	Amino acid and Its metabolomics	Small Peptide	345.224	C12H25N5O3	--
MEDP1851	Asp-Tyr	Amino acid and Its metabolomics	Small Peptide	296.101	C13H16N2O6	--
MEDP1859	Gln-Phe	Amino acid and Its metabolomics	Small Peptide	293.138	C14H19N3O4	--
MEDP1860	Glu-Leu	Amino acid and Its metabolomics	Small Peptide	260.137	C11H20N2O5	--
MEDP1864	Gly-Leu-Ala	Amino acid and Its metabolomics	Small Peptide	261.16	C11H21N3O4	--
MEDP1865	Gly-Leu-Arg	Amino acid and Its metabolomics	Small Peptide	253.118	C14H28N6O4	--
MEDP1868	Gly-Tyr	Amino acid and Its metabolomics	Small Peptide	364.064	C11H14N2O4	--
MEDP1869	His-Leu	Amino acid and Its metabolomics	Small Peptide	261.143	C12H20N4O3	--
MEDP1870	Ile-Lys	Amino acid and Its metabolomics	Small Peptide	259.19	C12H25N3O3	--
MEDP1871	Ile-Met	Amino acid and Its metabolomics	Small Peptide	262.135	C11H22N2O3S1	--
MEDP1881	Phe-Ile-Gly	Amino acid and Its metabolomics	Small Peptide	219.133	C17H25N3O4	--
MEDP1882	Phe-Leu	Amino acid and Its metabolomics	Small Peptide	251.15	C15H22N2O3	--
MEDP1884	Pro-His	Amino acid and Its metabolomics	Small Peptide	252.122	C11H16N4O3	--
MEDP1885	Pro-Ile	Amino acid and Its metabolomics	Small Peptide	228.147	C11H20N2O3	--
MEDP1886	Pro-Val	Amino acid and Its metabolomics	Small Peptide	214.132	C10H18N2O3	--
MEDP1889	Ser-Phe	Amino acid and Its metabolomics	Small Peptide	522.357	C12H16N2O4	--
MEDP1892	Tetradecylamine	Alcohol and amines	Amines	213.246	C14H31N	--
MEDP1894	Tyr-Leu	Amino acid and Its metabolomics	Small Peptide	294.158	C15H22N2O4	--
MEDP1895	Tyr-Phe	Amino acid and Its metabolomics	Small Peptide	311.139	C18H20N2O4	--
MEDP1897	2-Hydroxy-2-methylbutanenitrile	Others	Others	99.0684	C5H9NO	--
MEDP1898	3-Hydroxyphenylurea	Benzene and substituted derivatives	Benzene and substituted derivatives	152.059	C7H8N2O2	ko00760,ko01100
MEDP1900	Caffeine	Heterocyclic compounds	Heterocyclic compounds	194.08	C8H10N4O2	ko00232,ko01100
MEDP1904	LPE(18:2/0:0)	GP	LPE	477.286	C23H44NO7P	--
MEDP1911	Phe-Trp	Amino acid and Its metabolomics	Small Peptide	351.158	C20H21N3O3	--
MEDP1912	Thr-Leu	Amino acid and Its metabolomics	Small Peptide	232.28	C10H20N2O4	--
MEDP1916	N-Acetyl-L-phenylalanine	Amino acid and Its metabolomics	Amino acid derivatives	207.1	C11H13NO3	ko00360,ko01100
MEDP1918	Farnesylacetone	Aldehyde,Ketones,Esters	Ketones	262.4	C18H30O	--
MEDP1919	Cyclo(Pro-Leu)	Amino acid and Its metabolomics	Small Peptide	210.27	C11H18N2O2	--
MEDP1923	Cyclo(Phe-Glu)	Amino acid and Its metabolomics	Small Peptide	276.112	C14H16N2O4	--
MEDP1924	Cyclo(Pro-Glu)	Amino acid and Its metabolomics	Small Peptide	227.103	C10H14N2O4	--
MEDP1926	Cyclo(Pro-Phe)	Amino acid and Its metabolomics	Small Peptide	245.128	C14H16N2O2	--
MEDP1927	Cyclo(Pro-Pro)	Amino acid and Its metabolomics	Small Peptide	194.106	C10H14N2O2	--
MEDP1928	Cyclo(Pro-Val)	Amino acid and Its metabolomics	Small Peptide	196.122	C10H16N2O2	--
MEDP1929	Cyclo(Ser-Pro)	Amino acid and Its metabolomics	Small Peptide	184.086	C8H12N2O3	--
MEDP1930	Cyclo(Tyr-Ala)	Amino acid and Its metabolomics	Small Peptide	234.1	C12H14N2O3	--
MEDP1931	Cyclo(Tyr-Leu)	Amino acid and Its metabolomics	Small Peptide	260.152	C15H20N2O2	--
MEDP1932	Cyclo(Val-Ala)	Amino acid and Its metabolomics	Small Peptide	170.105	C8H14N2O2	--
MEDP1933	Cyclopentylglycine	Amino acid and Its metabolomics	Amino acid derivatives	143.095	C7H13NO2	--
MEDP1935	Ile-Asp	Amino acid and Its metabolomics	Small Peptide	246.121	C10H18N2O5	--
MEDP1936	L-Aspartic acid-O-diglucoside	Amino acid and Its metabolomics	Small Peptide	457.143	C16H27NO14	--
MEDP1937	Leu-Leu	Amino acid and Its metabolomics	Small Peptide	245.186	C12H24N2O3	--
MEDP1942	N-MethyTrans-4-Hydroxy-Proline	Amino acid and Its metabolomics	Amino acid derivatives	145.074	C6H11NO3	--
MEDP1943	O-Acetyl-L-serine	Amino acid and Its metabolomics	Amino acid derivatives	147.053	C5H9NO4	ko00270,ko00920,ko01100,ko01200,ko01230,ko04122
MEDP1954	N6-(2-Hydroxyethyl)adenosine	Nucleotide And Its metabolomics	Nucleotide and Its metabolomics	311.123	C12H17N5O5	--
MEDP1956	2-Aminopurine	Nucleotide And Its metabolomics	Nucleotide and Its metabolomics	135.054	C5H5N5	--
MEDP1960	Isopentenyladenine-7-N-glucoside	Nucleotide And Its metabolomics	Nucleotide and Its metabolomics	365.17	C16H23N5O5	--
MEDP1962	N-(3-Indolylacetyl)-L-alanine	Amino acid and Its metabolomics	Amino acid derivatives	246.1	C13H14N2O3	--
MEDP1963	S-(Methyl)glutathione	Amino acid and Its metabolomics	Amino acid derivatives	321.099	C11H19N3O6S	--
MEDP1968	L-Lysine-Butanoic Acid	Amino acid and Its metabolomics	Amino acid derivatives	234.158	C10H22N2O4	--
MEDP1982	2-Methyl-1-Pyrroline	Heterocyclic compounds	Heterocyclic compounds	83.0735	C5H9N	--
MEDP1986	Glu-Pro	Amino acid and Its metabolomics	Small Peptide	244.106	C10H16N2O5	--
MEDP1987	His-Val	Amino acid and Its metabolomics	Small Peptide	254.138	C11H18N4O3	--
MEDP1988	Hydroxyurea	Others	Others	76.0273	CH4N2O2	ko01100
MEDP1990	Melibiose	Carboxylic acids and derivatives	Sugars	342.116	C12H22O11	ko00052,ko01100,ko02010
MEDP1991	N6-Isopentenyladenosine	Nucleotide And Its metabolomics	Nucleotide and Its metabolomics	335.159	C15H21N5O4	--
MEDP1993	Tetramethylthiuram disulfide	Others	Others	239.988	C6H12N2S4	--
MEDP1996	N-Formylglycine	Amino acid and Its metabolomics	Amino acids	103.027	C3H5NO3	--
MEDP1998	2,3-Diaminopropionic acid	Amino acid and Its metabolomics	Amino acids	104.059	C3H8N2O2	--
MEDP2001	D-Pyroglutamic acid	Amino acid and Its metabolomics	Amino acids	129.043	C5H7NO3	--
MEDP2002	Aminolevulinic acid	Organic acid And Its derivatives	Organic acid And Its derivatives	131.058	C5H9NO3	--
MEDP2003	D-Ornithine	Amino acid and Its metabolomics	Amino acids	132.09	C5H12N2O2	--
MEDP2007	3-Methyloxindole	Heterocyclic compounds	Indole and Its derivatives	147.068	C9H9NO	--
MEDP2023	4-Methoxysalicylic acid	Benzene and substituted derivatives	Phenolic acids	168.042	C8H8O4	--
MEDP2024	Dehydroascorbic acid	Organic acid And Its derivatives	Organic acid And Its derivatives	174.016	C6H6O6	--
MEDP2037	2-((3-Oxo-3-phenylpropyl)amino)acetic acid	Amino acid and Its metabolomics	Amino acids	207.09	C11H13NO3	--
MEDP2040	Ancitabine	Heterocyclic compounds	Heterocyclic compounds	225.075	C9H11N3O4	--
MEDP2058	Phenethylamine	Alcohol and amines	Amines	121.089	C8H11N	ko00360,ko01100
MEDP2105	3,6,9,12,15,18,21-Heptaoxatricosane-21,23-diol	-	-	370.22	C16H34O9	--
MW0000175	Cepharadione B	-	-	1507.14	C19H15NO4	--
MW0000188	Codeine-6-β-D-glucuronide	-	-	475.184	C24H29NO9	ko00982
MW0000230	Dihydrocodeine	-	-	301.168	C18H23NO3	--
MW0000272	Harmalan	-	-	1381	C12H12N2	--
MW0000290	Hydrocodone	-	-	299.152	C18H21NO3	--
MW0000332	Methyl reserpate	-	-	414.216	C23H30N2O5	--
MW0000339	Morphine N-oxide	-	-	301.131	C17H19NO4	--
MW0000347	Naltrindole	-	-	414.194	C26H26N2O3	--
MW0000445	Sinomenine	-	-	329.163	C19H23NO4	--
MW0000484	Vindesine	-	-	753.41	C43H55N5O7	--
MW0000973	[6]-Gingerol	-	-	294.183	C17H26O4	--
MW0001045	1-(1-Naphthyl)-2-thiourea	-	-	202.056	C11H10N2S	--
MW0001492	14-Methoxy-4,4-bisnor-4,8,11,13-podocarpatetraen-3-one	-	-	242.131	C16H18O2	--
MW0001494	19-Hydroxyandrost-4-ene-3,17-dione	-	-	302.188	C19H26O3	ko00140,ko01100
MW0001570	1H-1,2,3-Triazole-1-octanamide, N-[1,1'-biphenyl]-2-yl-4-(3-pyridinyl)-	-	-	439.237	C27H29N5O	--
MW0001641	1-Methoxypyrene	-	-	232.089	C17H12O	--
MW0001675	1-Nitronaphthalene-5,6-oxide	-	-	189.043	C10H7NO3	ko00980
MW0002352	2,5-Dimethylbenzaldehyde	-	-	134.073	C9H10O	--
MW0003566	3,3'-Dimethyl-4,4'-diaminodiphenylmethane	-	-	226.147	C15H18N2	--
MW0004384	4-(Diphenylmethoxy)-1-[3-(1H-tetrazol-5-yl)propylpiperidine	-	-	377.222	C22H27N5O	--
MW0004918	4-Dodecylbenzenesulfonic Acid	-	-	326.192	C18H30O3S	--
MW0005319	4R,5R,6S-Trihydroxy-2-hydroxymethyl-2-cyclohexen-1-one 6-(2-hydroxy-6-methylbenzoate)	-	-	1310.92	C15H16O7	--
MW0005440	5-(5-Chloro-2,4-Dihydroxyphenyl)-N-Ethyl-4-(4-Methoxyphenyl)isoxazole-3-Carboxamide	-	-	388.083	C19H17ClN2O5	--
MW0005561	5-Benzoyl-4-hydroxy-2-methoxybenzenesulfonic acid	-	-	308.036	C14H12O6S	--
MW0005739	5-Tricosyl-1,3-benzenediol	-	-	1507.14	C29H52O2	--
MW0005796	6-beta-Naltrexol	-	-	1507.14	C20H25NO4	--
MW0005909	9,10-Phenanthrenequinone	-	-	208.052	C14H8O2	--
MW0006009	Alprenolol	-	-	249.173	C15H23NO2	--
MW0006069	Antimycin A1	-	-	548.273	C28H40N2O9	--
MW0006115	Bafetinib	-	-	576.257	C30H31F3N8O	--
MW0006149	Benzamide, 4-(acetylamino)-N-(2-aminophenyl)-	-	-	269.116	C15H15N3O2	--
MW0006151	Benzamide, 4-(dimethylamino)-N-[7-(hydroxyamino)-7-oxoheptyl]-	-	-	307.19	C16H25N3O3	--
MW0006160	Benzamide, N-[(1S)-1-(aminocarbonyl)-4-[(2-fluoro-1-iminoethyl)amino]butyl]-	-	-	294.149	C14H19FN4O2	--
MW0006209	Benzenepropanoic acid, 4-[[(3-phenoxyphenyl)methyl]amino]-	-	-	347.152	C22H21NO3	--
MW0006427	Bufexamac	-	-	223.121	C12H17NO3	--
MW0006522	Chidamide	-	-	390.149	C22H19FN4O2	--
MW0006540	Chlorhexidine	-	-	504.203	C22H30Cl2N10	--
MW0006551	Chloroxuron	-	-	290.082	C15H15ClN2O2	--
MW0006598	Citalopram N-oxide	-	-	340.159	C20H21FN2O2	ko00982
MW0006691	Cyprodinil	-	-	225.127	C14H15N3	--
MW0006784	Dichlofluanid	-	-	331.962	C9H11Cl2FN2O2S2	--
MW0006843	Diisodecyl phthalate	-	-	446.34	C28H46O4	--
MW0006937	Doxylamine	-	-	270.173	C17H22N2O	--
MW0006997	Estragole	-	-	148.089	C10H12O	--
MW0007187	Fluorodifen	-	-	328.031	C13H7F3N2O5	--
MW0007237	Gentian Violet	-	-	372.244	C25H30N3	--
MW0007258	Glycerol	-	-	92.0473	C3H8O3	ko00040,ko00052,ko00561,ko01100,ko02010,ko04714,ko04723,ko04923
MW0007264	Glycinexylidide	-	-	178.111	C10H14N2O	ko00982
MW0007392	Irbesartan	-	-	428.233	C25H28N6O	--
MW0007405	Isoetharine	-	-	239.152	C13H21NO3	--
MW0007459	Ketophenylbutazone	-	-	322.132	C19H18N2O3	--
MW0007483	Leflunomide	-	-	270.062	C12H9F3N2O2	--
MW0007561	Mechlorethamine	-	-	155.027	C5H11Cl2N	--
MW0007809	Mexacarbate	-	-	222.137	C12H18N2O2	--
MW0007824	Mitoxantrone	-	-	444.201	C22H28N4O6	--
MW0008726	N-[4-[[6-Methoxy-7-[3-(4-morpholinyl)propoxy]-4-quinazolinyl]amino]phenyl]benzamide	-	-	513.238	C29H31N5O4	--
MW0008816	Nalbuphine	-	-	357.194	C21H27NO4	--
MW0008829	Naltrexone	-	-	341.163	C20H23NO4	--
MW0009002	N-Cyclopropyl-11-(3-hydroxy-5-pentylphenoxy)undecanamide	-	-	403.309	C25H41NO3	--
MW0009038	N-Desmethyltapentadol	-	-	207.162	C13H21NO	--
MW0009302	Oxprenolol	-	-	265.168	C15H23NO3	--
MW0009348	Penbutolol	-	-	291.22	C18H29NO2	--
MW0009351	Pendimethalin	-	-	281.138	C13H19N3O4	--
MW0009479	Piperidolate	-	-	323.188	C21H25NO2	--
MW0009487	Platensimycin	-	-	441.179	C24H27NO7	--
MW0009510	Pretilachlor	-	-	311.165	C17H26ClNO2	--
MW0009525	Profenamine	-	-	312.166	C19H24N2S	--
MW0009741	Sildenafil	-	-	474.205	C22H30N6O4S	--
MW0009746	Sinapaldehyde	-	-	208.074	C11H12O4	ko01100
MW0009758	Sotalol	-	-	272.12	C12H20N2O3S	--
MW0009760	Spectinomycin	-	-	332.158	C14H24N2O7	--
MW0009970	Tribenzylamine N-oxide	-	-	303.162	C21H21NO	--
MW0009984	Trimethobenzamide	-	-	388.2	C21H28N2O5	--
MW0009985	Trimethoprim	-	-	290.138	C14H18N4O3	--
MW0009999	Tropicamide	-	-	284.152	C17H20N2O2	--
MW0010040	Vanylglycol	-	-	184.074	C9H12O4	ko00350,ko01100
MW0010041	Vardenafil	-	-	488.221	C23H32N6O4S	--
MW0010235	1,2,3,10-Tetramethoxy-7-(methylamino)-6,7-dihydro-5H-benzo[a]heptalen-9-one	-	-	371.173	C21H25NO5	--
MW0010819	(10E,15Z)-9,12,13-Trihydroxyoctadeca-10,15-dienoic acid	-	-	328.225	C18H32O5	--
MW0011146	(3b,16a,20R)-3,16,20,22,25-Pentahydroxy-5-cucurbiten-11-one 3-[rhamnosyl-(1->4)-[glucosyl-(1->6)]-glucoside]	-	-	1409.04	C48H80O20	--
MW0011242	(3E)-4-(1-Hydroxy-2,6,6-trimethyl-4-oxocyclohex-2-en-1-yl)but-3-en-2-yl 6-O-pentopyranosylhexopyranoside	-	-	518.236	C24H38O12	--
MW0011480	(9S,10S)-9,10-Dihydroxystearic acid	-	-	316.261	C18H36O4	--
MW0011495	(all-E)-6'-Apo-y-caroten-6'-al	-	-	1296.91	C32H42O	--
MW0011581	(R)-1-O-[b-D-Glucopyranosyl-(1->6)-b-D-glucopyranoside]-1,3-octanediol	-	-	1451.08	C20H38O12	--
MW0011760	[6]-Gingerdiol 3,5-diacetate	-	-	380.22	C21H32O6	--
MW0011869	1,2-Dihexadecanoyl-sn-glycero-3-phosphate	-	-	648.473	C35H69O8P	--
MW0011927	1,2-Distearoyl-sn-glycero-3-phosphocholine	-	-	789.625	C44H88NO8P	--
MW0012045	11,12,14-Trihydroxy-7-methoxy-8,11,13-abietatrien-20,6-olide	-	-	1338.96	C21H28O6	--
MW0012120	11-HpODE; (9Z,12Z)-(11S)-11-Hydroperoxyoctadeca-9,12-dienoate	-	-	312.23	C18H32O4	ko00591
MW0012167	11β,21-Dihydroxy-5β-pregnane-3,20-dione	-	-	348.23	C21H32O4	ko00140
MW0012382	14-Methylpentadecanoic acid	-	-	256.24	C16H32O2	--
MW0012516	16,16-Dimethyl-6-ketoprostaglandin E1	-	-	396.251	C22H36O6	--
MW0012522	16,16-Dimethylprostaglandin A1	-	-	364.261	C22H36O4	--
MW0012685	17β-Estradiol 3-β-D-glucuronide	-	-	448.21	C24H32O8	ko00140,ko04976
MW0012743	19-Noretiocholanolone	-	-	276.209	C18H28O2	--
MW0012750	1a,1b-Dihomoprostaglandin E1	-	-	382.272	C22H38O5	--
MW0012827	1-Hexanol arabinosylglucoside	-	-	1451.08	C17H32O10	--
MW0013139	2,4-Dihydroxyheptadec-16-ynyl acetate	-	-	326.246	C19H34O4	--
MW0013236	20-Hydroxy-leukotriene E4	-	-	455.234	C23H37NO6S	ko00590
MW0013368	28-Homobrassinolide	-	-	1577.22	C29H50O6	--
MW0013829	3,4-Dimethyl-5-pentyl-2-furanpropanoic acid	-	-	238.157	C14H22O3	--
MW0014081	3-Hydroxybutyrylcarnitine	-	-	247.142	C11H21NO5	--
MW0014427	4-Androsten-17β-ol-3-one glucosiduronate	-	-	464.241	C25H36O8	ko00140
MW0014442	4-Cholestenone	-	-	384.339	C27H44O	--
MW0014701	5-Androsten-3β,16α-diol-17-one	-	-	304.204	C19H28O3	ko00140
MW0014866	5α-Androstan-17β-ol-3-one sulfate	-	-	370.181	C19H30O5S	--
MW0014926	6-(6-Aminohexanamido)hexanoic acid	-	-	244.179	C12H24N2O3	--
MW0015187	7-Epi-12-hydroxyjasmonic acid glucoside	-	-	1320.91	C18H28O9	--
MW0015214	7-Keto-8-aminopelargonic acid	-	-	187.121	C9H17NO3	ko00780,ko01100
MW0015221	7-Methylrosmanol	-	-	360.194	C21H28O5	--
MW0015306	8-Dehydrocholesterol	-	-	339.996	C27H44O	--
MW0015445	9E,11E-Octadecadienoic acid	-	-	280.24	C18H32O2	ko00591
MW0015500	9Z,11E,13E-Octadecatrienoic acid	-	-	278.225	C18H30O2	--
MW0015943	Asiaticoside B	-	-	1381	C48H78O20	--
MW0016202	bis(3-methylbut-2-en-1-yl)benzene-1,2,3,5-tetrol	-	-	278.152	C16H22O4	--
MW0016345	Camphor	-	-	152.12	C10H16O	--
MW0016421	Cauloside C	-	-	766.45	C41H66O13	--
MW0017031	Chamissonolide	-	-	324.157	C17H24O6	--
MW0017201	Citral	-	-	152.12	C10H16O	--
MW0048983	Colneleic acid	-	-	294.219	C18H30O3	--
MW0052415	Dinorprostaglandin E1	-	-	326.209	C18H30O5	--
MW0052443	DL-β-Hydroxypalmitic acid	-	-	272.235	C16H32O3	--
MW0052447	Docosadienoate(22:2n6)	-	-	1433.04	C22H40O2	--
MW0052460	Docosatrienoic acid	-	-	334.287	C22H38O2	--
MW0052762	Ethynodiol diacetate	-	-	384.23	C24H32O4	--
MW0053415	Ganoderic acid DM	-	-	1338.96	C30H44O4	--
MW0053478	Geniposidic acid	-	-	374.121	C16H22O10	--
MW0053576	Gibberellin A9	-	-	316.168	C19H24O4	ko01100
MW0053847	Hellebrin	-	-	724.331	C36H52O15	--
MW0053863	Heptadecanoic acid	-	-	270.256	C17H34O2	--
MW0053969	Hydrocinnamic acid ethyl ester	-	-	178.099	C11H14O2	--
MW0054039	Isoalantolactone	-	-	232.146	C15H20O2	--
MW0054159	Isovaleryl-L-carnitine	-	-	245.163	C12H23NO4	--
MW0054214	Kinoprene	-	-	276.209	C18H28O2	--
MW0054320	Leukotriene B4 dimethylamide	-	-	363.277	C22H37NO3	--
MW0054335	Lewis A trisaccharide	-	-	529.201	C20H35NO15	--
MW0054371	Linoelaidic acid	-	-	280.24	C18H32O2	--
MW0054771	Mesaconitine	-	-	631.299	C33H45NO11	--
MW0055024	MG(18:2(9Z,12Z)/0:0/0:0)[rac]	-	-	354.277	C21H38O4	--
MW0055139	Muricatacin	-	-	1395.02	C17H32O3	--
MW0055182	Myristoleic acid	-	-	226.193	C14H26O2	--
MW0055187	Myrsinone	-	-	1254.86	C17H26O4	--
MW0055215	N,N-Bis(2-hydroxyethyl)dodecanamide	-	-	287.246	C16H33NO3	--
MW0055334	N-Octanoylsphingosine	-	-	425.387	C26H51NO3	--
MW0055335	N-Octanoylsphingosine-1-phosphate	-	-	505.353	C26H52NO6P	--
MW0055430	Oct-1-en-3-yl 6-O-pentopyranosylhexopyranoside	-	-	422.215	C19H34O10	--
MW0055515	Oxfendazole	-	-	315.068	C15H13N3O3S	--
MW0056775	Paroxetine	-	-	343.158	C20H22FNO3	--
MW0061062	Pergolide	-	-	314.182	C19H26N2S	--
MW0062269	Prostaglandin G2	-	-	368.22	C20H32O6	ko00590,ko01100,ko04611,ko04726
MW0062283	Prostratin	-	-	390.204	C22H30O6	--
MW0063341	Rhizoxin	-	-	625.325	C35H47NO9	--
MW0063349	Rhodotoxine	-	-	412.246	C22H36O7	--
MW0063433	Santonin	-	-	246.126	C15H18O3	--
MW0063520	S-Hydroprene	-	-	266.225	C17H30O2	--
MW0063590	Solasodine	-	-	413.329	C27H43NO2	--
MW0063616	Soyasaponin V	-	-	1390.99	C48H78O19	--
MW0063667	Sterebin A	-	-	310.214	C18H30O4	--
MW0063800	Tetradec-2-enal	-	-	1507.14	C14H26O	--
MW0063802	Tetradecanal	-	-	1240.85	C14H28O	--
MW0102909	trans-Vaccenic acid	-	-	282.256	C18H34O2	--
MW0103082	Varanic acid	-	-	338.063	C26H44O5	--
MW0103121	Vitamin K1 2,3-epoxide	-	-	466.345	C31H46O3	ko00130,ko01100
MW0103204	Zymosterol	-	-	384.339	C27H44O	ko00100,ko01100
MW0103256	β-Estradiol 3-sulfate	-	-	352.134	C18H24O5S	--
MW0103397	5-Fluorouridine	-	-	262.06	C9H11FN2O6	ko00983
MW0103443	Acetyl adenylate	-	-	389.074	C12H16N5O8P	ko00230,ko00620,ko01100
MW0103488	Capecitabine	-	-	359.149	C15H22FN3O6	ko00983
MW0103659	S-Adenosylmethioninamine	-	-	355.155	C14H23N6O3S	ko00270,ko00330,ko01100
MW0103714	Zalcitabine	-	-	211.096	C9H13N3O3	ko04976
MW0103804	(-)-Indolactam V	-	-	301.179	C17H23N3O2	--
MW0103817	(12R)-15-amino-13-({2-[(4-amino-4-carboxy-1-hydroxybutylidene)amino]-2-[(carboxymethyl)-C-hydroxycarbonimidoyl]ethyl}sulfanyl)-3,7,12-trihydroxy-4,4,6,8,12,16-hexamethyl-17-(2-methyl-1,3-thiazol-4-yl)-5-oxoheptadec-16-enoic acid	-	-	831.376	C37H61N5O12S2	--
MW0103861	(2S)-2,6-diaminohexanamide	-	-	145.121	C6H15N3O	--
MW0104009	(S)-3-Hydroxybutyric acid	-	-	104.047	C4H8O3	--
MW0104380	2,2,4-Trimethyl-1,3-pentanediol diisobutyrate	-	-	286.214	C16H30O4	--
MW0104474	2-Acetamidooctanoic acid	-	-	201.137	C10H19NO3	--
MW0104978	3-Aminohexanoic acid	-	-	131.095	C6H13NO2	--
MW0105209	4-Fluorophenylalanine	-	-	183.07	C9H10FNO2	--
MW0105251	4-Isoxazolepropanoic acid, α-amino-2,3-dihydro-5-methyl-3-oxo-	-	-	186.064	C7H10N2O4	--
MW0105424	Acetylleucine	-	-	173.105	C8H15NO3	--
MW0105481	Ala Pro Glu	-	-	315.143	C13H21N3O6	--
MW0105496	Ala-Arg	-	-	245.149	C9H19N5O3	--
MW0105638	APGPR Enterostatin	-	-	267.068	C21H36N8O6	--
MW0105688	Arg-Asn	-	-	288.155	C10H20N6O4	--
MW0105748	Arg-Ser	-	-	261.144	C9H19N5O4	--
MW0105749	Arg-Thr	-	-	275.159	C10H21N5O4	--
MW0105765	Asn Asn Lys	-	-	374.191	C14H26N6O6	--
MW0105871	Asp Phe Arg	-	-	436.207	C19H28N6O6	--
MW0105875	Asp Pro Lys	-	-	358.185	C15H26N4O6	--
MW0105968	Asp-Pro	-	-	230.09	C9H14N2O5	--
MW0106013	Benzeneacetamide, N-[(1S)-2-[[(7S)-6,7-dihydro-5-methyl-6-oxo-5H-dibenz[b,d]azepin-7-yl]amino]-1-methyl-2-oxoethyl]-3,5-difluoro-alpha-hydroxy-, (alphaS)-	-	-	479.166	C26H23F2N3O4	--
MW0106150	Cilastatin	-	-	358.156	C16H26N2O5S	--
MW0106262	Cys Lys	-	-	249.115	C9H19N3O3S1	--
MW0106264	Cys Phe	-	-	268.088	C12H16N2O3S1	--
MW0106389	D-Galactonic acid	-	-	196.058	C6H12O7	ko00052,ko01100
MW0106453	Dimefox	-	-	154.067	C4H12FN2OP	--
MW0106489	DL-2,4-Diaminobutyric acid	-	-	118.074	C4H10N2O2	--
MW0106498	DL-b-Hydroxycaprylic acid	-	-	160.11	C8H16O3	ko04024
MW0106515	DL-Leu-DL-Val	-	-	230.163	C11H22N2O3	--
MW0106527	DL-Propargylglycine	-	-	113.048	C5H7NO2	--
MW0106832	Gln-Ala	-	-	217.106	C8H15N3O4	--
MW0106867	Gln-Pro	-	-	243.122	C10H17N3O4	--
MW0106883	Glu Ala Lys	-	-	346.185	C14H26N4O6	--
MW0106888	Glu Asn Lys	-	-	389.191	C15H27N5O7	--
MW0106908	Glu Ile Phe	-	-	407.206	C20H29N3O6	--
MW0106909	Glu Ile Ser	-	-	347.169	C14H25N3O7	--
MW0106912	Glu Leu Lys	-	-	388.232	C17H32N4O6	--
MW0106918	Glu Phe Arg	-	-	450.223	C20H30N6O6	--
MW0106919	Glu Phe Lys	-	-	422.216	C20H30N4O6	--
MW0106937	Glu-Ala	-	-	218.09	C8H14N2O5	--
MW0106945	Glu-Asp	-	-	262.08	C9H14N2O7	--
MW0106981	Glu-Ser	-	-	234.085	C8H14N2O6	--
MW0107049	Gly Ala Phe	-	-	293.138	C14H19N3O4	--
MW0107077	Gly Leu Met	-	-	319.157	C13H25N3O4S1	--
MW0107090	Gly Pro Lys	-	-	300.18	C13H24N4O4	--
MW0107096	Gly Tyr Arg	-	-	394.197	C17H26N6O5	--
MW0107105	Gly-Arg	-	-	231.133	C8H17N5O3	--
MW0107124	Glycine, N-[2-(3,5-difluorophenyl)acetyl]-L-alanyl-2-phenyl-, 1,1-dimethylethyl ester, (2S)-	-	-	432.186	C23H26F2N2O4	--
MW0107179	Gly-Lys	-	-	203.127	C8H17N3O3	--
MW0107237	Hexylglutathione	-	-	391.178	C16H29N3O6S	--
MW0107240	His Ala Arg	-	-	382.208	C15H26N8O4	--
MW0107242	His Arg	-	-	311.171	C12H21N7O3	--
MW0107280	His Val Arg	-	-	410.239	C17H30N8O4	--
MW0107323	His-Phe	-	-	302.138	C15H18N4O3	--
MW0107326	His-Pro	-	-	252.122	C11H16N4O3	--
MW0107331	His-Thr	-	-	256.117	C10H16N4O4	--
MW0107401	Hydroxyprolyl-Isoleucine	-	-	1437.07	C11H20N2O4	--
MW0107407	Hydroxyprolyl-Threonine	-	-	1451.08	C9H16N2O5	--
MW0107423	Ile Ala	-	-	1507.14	C9H18N2O3	--
MW0107437	Ile Glu	-	-	260.137	C11H20N2O5	--
MW0107439	Ile Glu Lys	-	-	388.232	C17H32N4O6	--
MW0107478	Ile-Asn	-	-	245.138	C10H19N3O4	--
MW0107520	Ile-Val	-	-	230.163	C11H22N2O3	--
MW0107567	Isoleucyl-Isoleucine	-	-	1535.18	C12H24N2O3	--
MW0107576	Isoleucyl-Tyrosine	-	-	402.143	C20H22N2O7	--
MW0107651	L-Allysine Ethylene Acetal	-	-	189.1	C8H15NO4	--
MW0107752	Leu Pro Tyr	-	-	391.211	C20H29N3O5	--
MW0107753	Leu Ser	-	-	218.127	C9H18N2O4	--
MW0107762	Leu Thr Ser	-	-	319.174	C13H25N3O6	--
MW0107782	Leu-Asp	-	-	246.122	C10H18N2O5	--
MW0107798	Leucyl-leucine	-	-	244.179	C12H24N2O3	--
MW0107805	Leucyl-Tryptophan	-	-	1465.1	C17H23N3O3	--
MW0107837	Leupeptin	-	-	426.296	C20H38N6O4	--
MW0107847	Leu-Thr	-	-	232.142	C10H20N2O4	--
MW0107857	Levetiracetam	-	-	170.106	C8H14N2O2	--
MW0107886	Lincomycin	-	-	406.214	C18H34N2O6S	--
MW0107891	Lisinopril	-	-	405.226	C21H31N3O5	--
MW0107945	L-Prolyl-L-leucylglycylamide	-	-	284.185	C13H24N4O3	--
MW0108024	Lys Trp Lys	-	-	460.28	C23H36N6O4	--
MW0108029	Lys-Ala	-	-	217.143	C9H19N3O3	--
MW0108035	Lys-Asn	-	-	260.149	C10H20N4O4	--
MW0108047	Lys-Glu	-	-	275.148	C11H21N3O5	--
MW0108077	Lys-Thr	-	-	247.153	C10H21N3O4	--
MW0108132	Melphalan	-	-	304.075	C13H18Cl2N2O2	ko05204
MW0108172	Met Pro Arg	-	-	402.205	C16H30N6O4S1	--
MW0108175	Met Thr Arg	-	-	406.2	C15H30N6O5S1	--
MW0108176	Met Thr Lys	-	-	378.194	C15H30N4O5S1	--
MW0108267	Methyl acetate	-	-	74.0368	C3H6O2	ko00640,ko01100
MW0108519	N-[(Phenylmethoxy)carbonyl]-L-leucyl-N-[(1S)-1-formyl-3-methylbutyl]-D-leucinamide	-	-	475.305	C26H41N3O5	--
MW0108561	N2-(1-Carboxyethyl)-L-arginine	-	-	246.133	C9H18N4O4	ko00330,ko02010
MW0108562	N2-(1-Oxo-4-phenylbutyl)-L-glutamine	-	-	292.142	C15H20N2O4	--
MW0108576	N2-Succinyl-L-ornithine	-	-	232.106	C9H16N2O5	ko00330,ko01100
MW0108584	N-3-Oxotetradec-7Z-enoyl-L-homoserine lactone	-	-	323.21	C18H29NO4	--
MW0108587	N5-(1-Imino-3-butenyl)-L-ornithine	-	-	199.132	C9H17N3O2	--
MW0108589	N5-(1-Iminoethyl)-L-ornithine	-	-	173.116	C7H15N3O2	--
MW0108592	N5-Acetyl-N2-gamma-L-glutamyl-L-ornithine	-	-	1475.08	C12H21N3O6	--
MW0108646	N-Acetyl-L-proline	-	-	157.074	C7H11NO3	--
MW0108905	N-Phenylacetylphenylalanine	-	-	283.121	C17H17NO3	--
MW0108922	N-Tigloylglycine	-	-	157.074	C7H11NO3	--
MW0109039	Pantethine	-	-	554.244	C22H42N4O8S2	--
MW0109069	Pentosidine	-	-	378.202	C17H26N6O4	--
MW0109070	Pentyl acetate	-	-	1310.92	C7H14O2	--
MW0109103	Phe Gln Arg	-	-	449.239	C20H31N7O5	--
MW0109115	Phe Ile Lys	-	-	406.258	C21H34N4O4	--
MW0109128	Phe Pro Ala	-	-	333.169	C17H23N3O4	--
MW0109131	Phe Ser Arg	-	-	408.212	C18H28N6O5	--
MW0109143	Phe Val Ala	-	-	335.185	C17H25N3O4	--
MW0109145	Phe Val Asp	-	-	379.174	C18H25N3O6	--
MW0109170	Phe-Gly	-	-	222.1	C11H14N2O3	--
MW0109227	Phe-Ser	-	-	252.111	C12H16N2O4	--
MW0109230	Phe-Thr	-	-	266.127	C13H18N2O4	--
MW0109236	Phe-Tyr	-	-	328.142	C18H20N2O4	--
MW0109305	Pro Asn Arg	-	-	385.207	C15H27N7O5	--
MW0109309	Pro Asp Lys	-	-	358.185	C15H26N4O6	--
MW0109334	Pro Ser	-	-	202.095	C8H14N2O4	--
MW0109341	Pro Tyr Lys	-	-	406.222	C20H30N4O5	--
MW0109351	Pro-Asn	-	-	229.106	C9H15N3O4	--
MW0109363	Pro-Glu	-	-	244.106	C10H16N2O5	--
MW0109380	Prolylalanine	-	-	186.1	C8H14N2O3	--
MW0109390	Prolyl-Lysine	-	-	1521.16	C11H21N3O3	--
MW0109401	Pro-Met	-	-	246.104	C10H18N2O3S	--
MW0109429	Propyl propane thiosulfonate	-	-	1465.1	C11H16O5	--
MW0109436	Pro-Thr	-	-	216.111	C9H16N2O4	--
MW0109456	Pyridinoline	-	-	165.065	C18H28N4O8	--
MW0109494	Pyroglutamylvaline	-	-	228.111	C10H16N2O4	--
MW0109633	Ser Pro Lys	-	-	330.19	C14H26N4O5	--
MW0109635	Ser Ser Ser	-	-	279.107	C9H17N3O7	--
MW0109638	Ser Trp	-	-	291.122	C14H17N3O4	--
MW0109675	Ser-Lys	-	-	233.138	C9H19N3O4	--
MW0109736	S-methyl-L-Thiocitrulline(hydrochloride)	-	-	205.089	C7H15N3O2S	--
MW0109743	Sodium fluoroacetate;Sodium monofluoroacetate	-	-	78.0117	C2H3FO2	--
MW0109903	Thr Tyr Arg	-	-	438.223	C19H30N6O6	--
MW0110061	Trp Glu Arg	-	-	489.234	C22H31N7O6	--
MW0110064	Trp His Lys	-	-	469.244	C23H31N7O4	--
MW0110068	Trp Leu Arg	-	-	473.275	C23H35N7O4	--
MW0110078	Trp Phe Arg	-	-	507.259	C26H33N7O4	--
MW0110086	Trp Val	-	-	303.158	C16H21N3O3	--
MW0110129	Trp-Phe	-	-	351.158	C20H21N3O3	--
MW0110137	Trp-Thr	-	-	305.138	C15H19N3O4	--
MW0110174	Tumonoic Acid A	-	-	339.241	C19H33NO4	--
MW0110191	Tyr Asp Leu	-	-	409.185	C19H27N3O7	--
MW0110194	Tyr Gln Arg	-	-	465.234	C20H31N7O6	--
MW0110215	Tyr Pro Arg	-	-	434.228	C20H30N6O5	--
MW0110223	Tyr Thr Lys	-	-	410.216	C19H30N4O6	--
MW0110228	Tyr Tyr Phe	-	-	491.206	C27H29N3O6	--
MW0110231	Tyr Val Gln	-	-	408.201	C19H28N4O6	--
MW0110277	Tyrosyl-Arginine	-	-	337.175	C15H23N5O4	--
MW0110285	Tyrosyl-Histidine	-	-	1381	C15H18N4O4	--
MW0110287	Tyrosyl-Isoleucine	-	-	294.158	C15H22N2O4	--
MW0110293	Tyrosyl-Serine	-	-	1395.02	C12H16N2O5	--
MW0110301	Tyr-Pro	-	-	278.127	C14H18N2O4	--
MW0110304	Tyr-Ser	-	-	268.106	C12H16N2O5	--
MW0110317	Tyr-Val	-	-	280.142	C14H20N2O4	--
MW0110331	Val Arg	-	-	273.18	C11H23N5O3	--
MW0110338	Val Cys Arg	-	-	376.189	C14H28N6O4S1	--
MW0110349	Val Ile	-	-	230.163	C11H22N2O3	--
MW0110359	Val Met Lys	-	-	376.214	C16H32N4O4S1	--
MW0110396	Valganciclovir	-	-	354.165	C14H22N6O5	--
MW0110424	Val-Ser	-	-	204.111	C8H16N2O4	--
MW0110495	α-Guanidinoglutaric acid	-	-	189.075	C6H11N3O4	--
MW0110745	2-Hexadecanoylthio-1-ethylphosphorylcholine	-	-	481.299	C23H48NO5PS	--
MW0110852	4-Pyrimidine Methanamine(hydrochloride)	-	-	109.064	C5H7N3	--
MW0110983	D-erythro-Sphingosine C-20	-	-	327.314	C20H41NO2	--
MW0111020	Dodecylphosphocholine	-	-	351.254	C17H38NO4P	--
MW0111024	Eicosapentaenoyl ethanolamide	-	-	345.267	C22H35NO2	--
MW0111083	Memantine	-	-	179.167	C12H21N	--
MW0111232	n-Oleoylethanolamine	-	-	325.298	C20H39NO2	ko04024
MW0112195	2-Methoxymethcathinone	-	-	193.11	C11H15NO2	--
MW0112852	3-Ketosphingosine	-	-	297.267	C18H35NO2	--
MW0113008	4-Acetamidobutanal	-	-	129.079	C6H11NO2	ko00330,ko01100
MW0113120	4-Methylmethcathinone	-	-	177.115	C11H15NO	--
MW0113203	5-Azacytidine	-	-	244.081	C8H12N4O5	--
MW0114056	Cellulose, microcrystalline	-	-	1465.1	C14H26O11	--
MW0114058	Chavicol O-beta-glucopyranoside	-	-	1352.97	C15H20O6	--
MW0114349	D-Pinitol	-	-	194.079	C7H14O6	--
MW0114388	Embelin	-	-	294.183	C17H26O4	--
MW0114405	Erythritol	-	-	122.058	C4H10O4	ko02010
MW0114498	Galactosamine	-	-	179.079	C6H13NO5	ko00052,ko01100
MW0114510	Gastrodin	-	-	286.105	C13H18O7	--
MW0114590	Hexaethylene glycol	-	-	282.168	C12H26O7	--
MW0114658	Isovalerophenone	-	-	162.105	C11H14O	--
MW0114811	Marimastat	-	-	331.211	C15H29N3O5	--
MW0114889	Muscone	-	-	238.23	C16H30O	--
MW0114891	Mycophenolic acid O-acyl-glucuronide	-	-	496.158	C23H28O12	--
MW0114922	N,N',N''-Triacetylchitotriose	-	-	627.249	C24H41N3O16	--
MW0114963	N-Acetyllactosamine	-	-	383.143	C14H25NO11	--
MW0115115	Phenethyl rutinoside	-	-	430.184	C20H30O10	--
MW0115251	Salidroside	-	-	300.121	C14H20O7	ko00350,ko01100
MW0115904	(3R,4S)-1-(4-Fluorophenyl)-3-[(3S)-3-(4-fluorophenyl)-3-hydroxypropyl]-4-(4-hydroxyphenyl)azetidin-2-one	-	-	409.149	C24H21F2NO3	--
MW0116159	[1-(3-Fluoropentyl)indol-3-yl]-naphthalen-1-ylmethanone	-	-	359.168	C24H22FNO	--
MW0116274	1-(2,3-Dihydro-1H-pyrrolizin-5-yl)-1,4-pentanedione	-	-	1451.08	C12H15NO2	--
MW0116826	11-nor-9-carboxy-Delta(9)-tetrahydrocannabinol	-	-	344.199	C21H28O4	--
MW0117297	1-Pyrrolidinecarboxaldehyde	-	-	1310.92	C5H9NO	--
MW0117303	1-Pyrroline-2-carboxylic acid	-	-	113.048	C5H7NO2	ko00330,ko00472
MW0117390	2-(1-Methyl-1H-imidazol-5-yl)acetic acid	-	-	140.059	C6H8N2O2	--
MW0117718	2-(Methylthiomethyl)furan	-	-	1324.94	C6H8OS	--
MW0117932	2,4-Dimethyloxazole	-	-	1381	C5H7NO	--
MW0119221	3',5'-Cyclic dAMP	-	-	313.058	C10H12N5O5P	--
MW0119311	3-[1-[3-(Dimethylamino)propyl]-5-methoxy-1H-indol-3-yl]-4-(1H-indol-3-yl)-1H-pyrrole-2,5-dione	-	-	442.2	C26H26N4O3	--
MW0119375	3alpha-Hydroxyoreadone	-	-	1507.14	C14H20O4	--
MW0119585	3-Furancarboxylic acid, tetrahydro-4-methylene-2-octyl-5-oxo-, (2R,3S)-	-	-	254.152	C14H22O4	--
MW0120912	5-(Tetradecyloxy)-2-furoic acid	-	-	324.23	C19H32O4	--
MW0121467	5-Fluoro-2-indolyl deschlorohalopemide	-	-	421.191	C23H24FN5O2	--
MW0121539	5-Hydroxyisourate	-	-	184.023	C5H4N4O4	ko00230,ko01100
MW0121837	6,7-Dimethoxy-2-phenylquinoxaline	-	-	266.106	C16H14N2O2	--
MW0122782	Alosetron	-	-	294.148	C17H18N4O	--
MW0122798	alpha-Mangostin	-	-	410.173	C24H26O6	--
MW0122805	Alprazolam	-	-	308.083	C17H13ClN4	--
MW0122813	AM2201 7-hydroxyindole metabolite	-	-	375.163	C24H22FNO2	--
MW0122904	Arachidonoylserotonin	-	-	462.325	C30H42N2O2	--
MW0122947	Astemizole	-	-	458.248	C28H31FN4O	--
MW0123116	Biotin-XX hydrazide	-	-	484.283	C22H40N6O4S	--
MW0123149	Brassica napus non-fluorescent chlorophyll catabolite 3	-	-	1409.04	C34H38N4O8	--
MW0123182	Butopyronoxyl	-	-	226.12	C12H18O4	--
MW0123213	Carbadox	-	-	262.07	C11H10N4O4	--
MW0123361	Citbismine A	-	-	1310.92	C35H32N2O10	--
MW0123489	Danofloxacin	-	-	357.149	C19H20FN3O3	--
MW0123716	Dinaciclib	-	-	396.227	C21H28N6O2	--
MW0123787	Dulxanthone G	-	-	1409.04	C22H22O8	--
MW0123820	Enoxacin	-	-	320.128	C15H17FN4O3	--
MW0124069	Etomidate	-	-	244.121	C14H16N2O2	--
MW0124152	Fluvastatin	-	-	411.185	C24H26FNO4	--
MW0124194	Furoparadine	-	-	1310.92	C17H13NO5	--
MW0124312	Hexyl heptanoate	-	-	1423.05	C35H34N4O8	--
MW0124373	Imazaquin	-	-	311.127	C17H17N3O3	--
MW0124434	Indoramin	-	-	347.2	C22H25N3O	--
MW0124485	Isonicotinamide	-	-	122.048	C6H6N2O	--
MW0124519	Isradipine	-	-	371.148	C19H21N3O5	--
MW0124600	JWH 250 5-hydroxyindole metabolite	-	-	351.183	C22H25NO3	--
MW0124676	Linagliptin	-	-	472.233	C25H28N8O2	--
MW0125001	Methiothepin	-	-	356.138	C20H24N2S2	--
MW0125006	Methoxybrassenin B	-	-	1437.07	C13H14N2O2S2	--
MW0125198	Molinate	-	-	187.103	C9H17NOS	--
MW0125631	Nalidixic acid	-	-	232.085	C12H12N2O3	--
MW0125873	Nomifensine maleate	-	-	238.147	C16H18N2	--
MW0125970	Oleoyl Serotonin	-	-	440.34	C28H44N2O2	--
MW0126007	Oxolinic acid	-	-	261.064	C13H11NO5	--
MW0126017	Paliperidone	-	-	426.207	C23H27FN4O3	--
MW0126122	Phthalazinone pyrazole	-	-	317.128	C18H15N5O	--
MW0126149	Pipemidic acid	-	-	162.105	C11H14O	--
MW0126252	Propiomazine	-	-	340.161	C20H24N2OS	--
MW0126295	Pyrazine-2-carboxylic acid	-	-	124.027	C5H4N2O2	--
MW0126369	Quinacrine	-	-	399.208	C23H30ClN3O	--
MW0126399	Quinomethionate	-	-	233.992	C10H6N2OS2	--
MW0126453	Riesling acetal	-	-	1451.08	C13H22O3	--
MW0126458	Risperidone	-	-	410.212	C23H27FN4O2	--
MW0126489	Rutaecarpine	-	-	287.106	C18H13N3O	--
MW0126537	Sempervirene	-	-	272.131	C19H16N2	--
MW0126585	Sporol	-	-	1409.04	C15H22O4	--
MW0126802	Thiouric acid	-	-	184.006	C5H4N4O2S	ko00983
MW0126808	Tiagabine	-	-	375.133	C20H25NO2S2	--
MW0127350	4-Hydroxyphenyl thiocyanate	-	-	151.009	C7H5NOS	--
MW0127532	Metribuzin	-	-	214.089	C8H14N4OS	--
MW0128440	[(1R,16Z,24E,26E,28Z)-12-[1-(3,4-dihydroxycyclohexyl)propan-2-yl]-1-hydroxy-19,30-dimethoxy-15,17,21,23,29,35-hexamethyl-2,3,10,14,20-pentaoxo-11,36-dioxa-4-azatricyclo[30.3.1.0,]hexatriaconta-16,24,26,28-tetraen-18-yl]oxidanesulfonic acid	-	-	979.496	C50H77NO16S	--
MW0128985	{[7-hydroxy-6-(7-hydroxy-4-oxo-4H-chromen-3-yl)-5-methoxy-2-methyl-3,4-dihydro-2H-1-benzopyran-2-yl]methoxy}sulfonic acid	-	-	464.078	C21H20O10S	--
MW0129307	{4-[3-(5-hydroxy-2,2-dimethyl-2H-chromen-6-yl)prop-2-enoyl]phenyl}oxidanesulfonic acid	-	-	402.077	C20H18O7S	--
MW0130830	2'-Hydroxy-4,4',6'-trimethoxychalcone	-	-	314.115	C18H18O5	--
MW0133727	4-Methylumbelliferyl glucuronide	-	-	352.079	C16H16O9	--
MW0134516	5-Hydroxy-3,3',7,8-tetramethoxy-4',5'-methylenedioxyflavone	-	-	1409.04	C20H18O9	--
MW0137290	Aflatoxin M1	-	-	328.058	C17H12O7	ko00980
MW0137585	Carbidopa	-	-	226.095	C10H14N2O4	--
MW0137720	Colladonin	-	-	382.214	C24H30O4	--
MW0137756	Cumaroylspermidine	-	-	583.268	C34H37N3O6	--
MW0138026	Ecklonialactone A	-	-	290.188	C18H26O3	--
MW0138142	Exaltolide	-	-	1268.88	C15H28O2	--
MW0138159	Feruloylagmatine	-	-	306.169	C15H22N4O3	ko00330,ko01100
MW0138918	Melilotocarpan B	-	-	286.084	C16H14O5	--
MW0138968	Minocycline	-	-	457.185	C23H27N3O7	--
MW0139010	Mulberrofuran A	-	-	392.199	C25H28O4	--
MW0139124	N-Desmethyldroloxifene	-	-	373.204	C25H27NO2	--
MW0139189	Oenin(Malvidin 3-O-glucoside)	-	-	493.135	C23H25O12	--
MW0139205	Orientin 7,3'-dimethyl ether	-	-	1395.02	C23H24O11	--
MW0139568	Retrorsine	-	-	351.168	C18H25NO6	--
MW0139619	Rutarin	-	-	424.137	C20H24O10	--
MW0139667	Schizandrin	-	-	432.215	C24H32O7	--
MW0139733	Sophoricoside	-	-	432.106	C21H20O10	--
MW0139764	Sulfuretin	-	-	270.053	C15H10O5	--
MW0139809	Tetrangomycin	-	-	322.084	C19H14O5	--
MW0139874	Tricin	-	-	330.074	C17H14O7	--
MW0139912	Vanillactic acid	-	-	109.053	C10H12O5	--
MW0140255	(24R,24(1)R)-Fucosterol epoxide;(24R,28R)-Fucosterol epoxide;(3beta,24R,28R)-24,28-Epoxystigmast-5-en-3-ol;(24R,24'R)-Fucosterol epoxide	-	-	428.365	C29H48O2	--
MW0140289	(2R,3R)-3-Methylglutamyl-5-semialdehyde-N6-lysine	-	-	273.169	C12H23N3O4	ko00300,ko01100
MW0140334	(2Z,6Z)-Farnesyl diphosphate	-	-	382.131	C15H28O7P2	ko00900
MW0140348	(3E)-3-[(1R,5R,6S)-5-Hydroxy-7-oxabicyclo[4.1.0]heptan-2-ylidene]-2-oxopropanoate;Epoxy-3E-H2HPP	-	-	198.053	C9H10O5	ko01100
MW0140734	(Z)-Phenylacetaldehyde oxime;Z-Phenylacetaldoxime	-	-	135.068	C8H9NO	ko01100
MW0141021	1-(4-Amino-2-methylpyrimid-5-ylmethyl)-3-(beta-hydroxyethyl)-2-methylpyridinium bromide;Pyrithiamine bromide;Pyrithiamine	-	-	338.074	C14H19N4O. Br	--
MW0141029	1-(4-Methoxyphenyl)-3-(4-morpholinyl)-1-propanone;4'-Methoxy-3-morpholino-propiophenone	-	-	249.137	C14H19NO3	--
MW0141031	1-(5-Phosphoribosyl)-4-(N-succinocarboxamide)-5-aminoimidazole	-	-	409.1	C12H20N5O9P	--
MW0141180	1,6,6-Trimethyl-2,7-dioxabicyclo[3.2.2]nonan-3-one	-	-	184.11	C10H16O3	--
MW0141201	1-[2-Hydroxy-3-(4-phenoxyphenoxy)propyl]-3-(2-methylpropanoyl)-1H-indole-5-carboxylic acid	-	-	473.184	C28H27NO6	--
MW0141219	10-Deoxymethynolide	-	-	296.199	C17H28O4	ko01100
MW0141371	13-Apo-beta-carotenone	-	-	258.198	C18H26O	--
MW0141401	14alpha-Hydroxy-5beta-cholest-7-ene-3,6-dione;Diketol	-	-	414.313	C27H42O3	ko00981
MW0141412	15(R)-17-phenyl trinor PGF2	-	-	388.225	C23H32O5	--
MW0141502	16-phenyl tetranor PGF2	-	-	374.209	C22H30O5	--
MW0141649	17-trifluoromethylphenyl-13,14-dihydro trinor PGF2	-	-	458.228	C24H33F3O5	--
MW0141695	1-arachidonoyl-2-hydroxy-sn-glycero-3-phosphate	-	-	458.243	C23H39O7P	--
MW0141757	1-Hydroxy-2-naphthaldehyde	-	-	172.052	C11H8O2	ko01100
MW0141917	2,2',3-Trihydroxybiphenyl	-	-	202.063	C12H10O3	ko01100
MW0141968	2,3,4,5-Tetrahydrodipicolinate;delta1-Piperidine-2,6-dicarboxylate;L-2,3,4,5-Tetrahydrodipicolinate;(S)-2,3,4,5-Tetrahydropyridine-2,6-dicarboxylate	-	-	171.053	C7H9NO4	ko00261,ko00300,ko01100,ko01230
MW0142020	2,3-dinor, 6-keto-PGF1	-	-	342.204	C18H30O6	--
MW0142142	2-{5-[3-(6-Benzoyl-1-propylnaphthalen-2-yloxy)propoxy]indol-1-YL}ethanoic acid	-	-	521.22	C33H31NO5	--
MW0142238	2-Aminoacridone;AMAC	-	-	210.079	C13H10N2O	--
MW0142242	2'-Aminobiphenyl-2,3-diol	-	-	201.079	C12H11NO2	ko01100
MW0142291	2-C-Methyl-D-erythritol 4-phosphate	-	-	216.04	C5H13O7P	ko00900,ko01100
MW0142298	2-Dehydro-3-deoxy-6-phospho-D-galactonate;2-Dehydro-3-deoxy-D-galactonate 6-phosphate	-	-	258.014	C6H11O9P	ko00052,ko01100
MW0142300	2-Dehydro-3-deoxy-D-galactonate	-	-	178.048	C6H10O6	ko00052,ko01100
MW0142494	2'-N-Acetylparomamine	-	-	365.18	C14H27N3O8	ko00524
MW0142594	3-((3-Carboxycyclohexyl)carbamoyl)-4-(3-(4-(4-phenoxybutoxy)phenyl)propoxy)benzoic acid	-	-	589.268	C34H39NO8	--
MW0142724	3,6,8-Trimethylallantoin	-	-	200.091	C7H12N4O3	ko00232
MW0142804	3-Amino-2,3-dideoxy-scyllo-inosose;2-Deoxy-3-keto-scyllo-inosamine	-	-	161.069	C6H11NO4	ko00524
MW0142831	3beta-Cyclopentyl-5alpha-androstan-17beta-ol	-	-	344.308	C24H40O	--
MW0142940	3-hydroxy-20-oxopregn-5-en-17-yl sulfate	-	-	412.192	C21H32O6S	--
MW0142966	3-hydroxyandrost-5-en-17-one sulfate	-	-	368.166	C19H28O5S	--
MW0142988	3-Hydroxy-N6,N6,N6-trimethyl-L-lysine	-	-	205.155	C9H21N2O3	ko00310,ko01100
MW0143248	4-Amino-4-deoxychorismate;ADC	-	-	225.064	C10H11NO5	ko00790
MW0143305	4-Epiminocycline	-	-	457.185	C23H27N3O7	--
MW0143316	4-Gingerol	-	-	266.152	C15H22O4	--
MW0143328	4-hydroxy Nonenal Glutathione	-	-	463.199	C19H33N3O8S	--
MW0143364	4-Hydroxymethylphenylhydrazine	-	-	138.079	C7H10N2O	--
MW0143396	4-Methylburimamide	-	-	226.125	C10H18N4S	--
MW0143431	4-O-beta-D-Mannopyranosyl-D-glucopyranose	-	-	342.116	C12H22O11	--
MW0143565	5Androstan-3ol-17-one sulfate	-	-	370.181	C19H30O5S	--
MW0143617	5-Formiminotetrahydrofolate;5-Formimidoyltetrahydrofolate	-	-	472.182	C20H24N8O6	ko00670,ko01100
MW0143628	5-Hydroxy-2,4-dioxopentanoate	-	-	146.022	C5H6O5	--
MW0143633	5-Hydroxyconiferaldehyde	-	-	194.058	C10H10O4	ko01100
MW0143752	6-[4-(1H-Imidazol-1-yl)phenoxy]-N,N-dimethyl-1-hexanamine, dihydrochloride	-	-	287.2	C17H25N3O	--
MW0143904	7-(3-Methylbut-2-enyl)-L-tryptophan	-	-	272.152	C16H20N2O2	--
MW0143981	7-Mercaptoheptanoylthreonine	-	-	263.119	C11H21NO4S	ko01100
MW0144103	9,10,13-TriHOME;9,10,13-Trihydroxyoctadec-11-enoic acid;(11E)-9,10,13-Trihydroxyoctadec-11-enoic acid	-	-	330.241	C18H34O5	ko00591
MW0144111	9,10-Dihydroxystearate	-	-	316.261	C18H36O4	--
MW0144314	Ac-Ser-Asp-Lys-Pro	-	-	487.228	C20H33N5O9	--
MW0144352	Ac-Yvad-cho	-	-	492.222	C23H32N4O8	--
MW0144569	Ala Glu Phe His Phe	-	-	649.286	C32H39N7O8	--
MW0144582	Ala Gly Leu Val Ser	-	-	445.254	C19H35N5O7	--
MW0144601	Ala His Thr Lys	-	-	455.249	C19H33N7O6	--
MW0144656	Ala Lys Asn Glu	-	-	460.228	C18H32N6O8	--
MW0144664	Ala Lys His Asp	-	-	469.228	C19H31N7O7	--
MW0144669	Ala Lys Tyr	-	-	380.206	C18H28N4O5	--
MW0144698	Ala Phe Thr	-	-	337.164	C16H23N3O5	--
MW0144778	Ala Tyr Ile Asp	-	-	480.222	C22H32N4O8	--
MW0144812	Ala Val Val Pro Leu	-	-	497.321	C24H43N5O6	--
MW0144833	Ala-Met-OH	-	-	328.073	C13H16N2O6S	--
MW0144836	Alangimarckine	-	-	475.284	C29H37N3O3	--
MW0144848	Ala-Trp	-	-	275.127	C14H17N3O3	--
MW0145095	Angiotensin (1-7)	-	-	898.466	C41H62N12O11	ko04614
MW0145104	Angiotensin II (5-8), human	-	-	512.275	C26H36N6O5	ko04614
MW0145123	Anhydroglycinol;3,9-Dihydroxypterocarpen	-	-	254.058	C15H10O4	--
MW0145198	Apholate	-	-	387.137	C12H24N9P3	--
MW0145259	Arg Arg His	-	-	467.272	C18H33N11O4	--
MW0145307	Arg Asp Val Glu	-	-	517.25	C20H35N7O9	--
MW0145343	Arg Glu Asp Arg	-	-	574.282	C21H38N10O9	--
MW0145360	Arg Gly Glu Val Leu	-	-	572.328	C24H44N8O8	--
MW0145372	Arg His Gln Arg	-	-	595.33	C23H41N13O6	--
MW0145382	Arg Ile Ala Glu Glu	-	-	616.318	C25H44N8O10	--
MW0145391	Arg Ile Gly	-	-	344.217	C14H28N6O4	--
MW0145452	Arg Met Met	-	-	436.193	C16H32N6O4S2	--
MW0145470	Arg Phe Thr Glu	-	-	551.27	C24H37N7O8	--
MW0145505	Arg Ser Tyr	-	-	424.207	C18H28N6O6	--
MW0145509	Arg Thr Ala Arg	-	-	502.298	C19H38N10O6	--
MW0145517	Arg Thr Ile	-	-	388.243	C16H32N6O5	--
MW0145522	Arg Thr Lys Arg	-	-	559.355	C22H45N11O6	--
MW0145551	Arg Tyr Thr Glu	-	-	567.265	C24H37N7O9	--
MW0145608	Arg-Phe	-	-	321.18	C15H23N5O3	--
MW0145662	Asn Ala Leu Ala His	-	-	524.271	C22H36N8O7	--
MW0145672	Asn Arg Glu Ser Leu	-	-	617.313	C24H43N9O10	--
MW0145690	Asn Asn Leu Asn Val	-	-	572.292	C23H40N8O9	--
MW0145703	Asn Asp Leu Asp	-	-	475.191	C18H29N5O10	--
MW0145739	Asn Glu Ile Lys	-	-	502.275	C21H38N6O8	--
MW0145743	Asn Glu Phe Lys	-	-	536.26	C24H36N6O8	--
MW0145781	Asn Ile Ala Glu	-	-	445.217	C18H31N5O8	--
MW0145785	Asn Ile Asp Lys	-	-	488.26	C20H36N6O8	--
MW0145798	Asn Ile Thr Glu	-	-	475.228	C19H33N5O9	--
MW0145807	Asn Leu Glu Ala Ile	-	-	558.301	C24H42N6O9	--
MW0145822	Asn Lys Ala Val Gly	-	-	487.275	C20H37N7O7	--
MW0145850	Asn Phe Ala Arg	-	-	506.26	C22H34N8O6	--
MW0145854	Asn Phe Glu Tyr Ile	-	-	684.312	C33H44N6O10	--
MW0145900	Asn Thr Gln Glu	-	-	490.202	C18H30N6O10	--
MW0145948	Asn Val Glu Glu	-	-	489.207	C19H31N5O10	--
MW0145959	Asn Val Phe Lys	-	-	506.285	C24H38N6O6	--
MW0145966	Asn-Arg	-	-	288.155	C10H20N6O4	--
MW0145980	Asn-Ile	-	-	245.138	C10H19N3O4	--
MW0145989	Asn-Phe	-	-	279.122	C13H17N3O4	--
MW0146021	Asp Arg Gln Arg	-	-	573.298	C21H39N11O8	--
MW0146110	Asp Glu Val Phe Asp	-	-	623.244	C27H37N5O12	--
MW0146140	Asp Ile Asp	-	-	361.149	C14H23N3O8	--
MW0146149	Asp Ile Ile Tyr Ala	-	-	593.306	C28H43N5O9	--
MW0146152	Asp Ile Lys Glu Met	-	-	634.3	C26H46N6O10S	--
MW0146172	Asp Leu His Ala His	-	-	591.277	C25H37N9O8	--
MW0146177	Asp Leu Ser	-	-	333.154	C13H23N3O7	--
MW0146185	Asp Lys Gln	-	-	389.191	C15H27N5O7	--
MW0146227	Asp Phe Ser Arg	-	-	523.239	C22H33N7O8	--
MW0146235	Asp Pro Asn Gly Leu	-	-	514.239	C21H34N6O9	--
MW0146241	Asp Pro Lys Ile Ala	-	-	542.306	C24H42N6O8	--
MW0146251	Asp Ser Asn Lys	-	-	462.207	C17H30N6O9	--
MW0146312	Asp Val Ala Arg	-	-	459.244	C18H33N7O7	--
MW0146318	Asp Val Glu	-	-	361.149	C14H23N3O8	--
MW0146357	Asp-Ile	-	-	246.122	C10H18N2O5	--
MW0146437	Aureusidin 6-O-glucoside;Aureusidin 6-O-beta-D-glucoside	-	-	448.101	C21H20O11	--
MW0146511	Bacilysin	-	-	270.122	C12H18N2O5	ko01100
MW0146541	Baptifoline	-	-	260.152	C15H20N2O2	--
MW0146642	beta-Cymaropyranose;D-Cymarose;Cymarose;2,6-Dideoxy-3-O-methyl-D-ribo-hexose	-	-	162.089	C7H14O4	--
MW0146866	Brevianamide F;Cyclo(L-Trp-L-Pro)	-	-	283.132	C16H17N3O2	ko01100
MW0147117	Carmamycin B	-	-	531.298	C25H45N3O7S	--
MW0147482	Cilazaprilat;(1S,9S)-9-((S)-1-Carboxy-3-phenylpropylamino)-10-oxo-4,6,7,8,9,10-hexahydro-1H-pyridazino[1,2-a][1,2]diazepine-1-carboxylic acid	-	-	389.195	C20H27N3O5	--
MW0147653	Clavamycin D	-	-	315.143	C13H21N3O6	--
MW0147686	CMP-8-amino-3,8-dideoxy-beta-D-manno-octulosonate;CMP-Kdo8N	-	-	542.126	C17H27N4O14P	--
MW0147803	Corynantheal	-	-	294.173	C19H22N2O	--
MW0148151	Dapdiamide A;3-{[(2E)-4-Amino-4-oxobut-2-enoyl]amino}-L-alanyl-L-valine	-	-	300.143	C12H20N4O5	ko01100
MW0148485	Dihydro Isorescinnamine	-	-	636.305	C35H44N2O9	--
MW0148635	D-Lysopine;N2-(D-1-Carboxyethyl)-L-lysine;Lysopine	-	-	218.127	C9H18N2O4	ko00310
MW0148806	D-Xylono-1,4-lactone	-	-	148.037	C5H8O5	ko00040
MW0148896	Endomorphin-2	-	-	571.279	C32H37N5O5	--
MW0148930	Enterostatin human	-	-	496.276	C21H36N8O6	--
MW0149312	Funebrine	-	-	348.168	C18H24N2O5	--
MW0149376	Gal(1-3)[Fuc(1-2)]Gal(1-4)GlcSp	-	-	719.26	C26H45N3O20	--
MW0149384	Gal1-3Gal1-4GlcSp	-	-	573.202	C20H35N3O16	--
MW0149390	Gal1-4Gal1-4GlcSp	-	-	573.202	C20H35N3O16	--
MW0149407	GalNAc(1-3)[Fuc(1-2)]Gal(1-4)GlcNAcSp	-	-	801.313	C30H51N5O20	--
MW0149438	gamma-Glutamyl-Se-methylselenocysteine;5-L-Glutamyl-Se-methylselenocysteine	-	-	312.022	C9H16N2O5Se	ko00450
MW0149444	gamma-L-Glutamyl-L-2-aminobutyrate	-	-	232.106	C9H16N2O5	ko00270,ko01100
MW0149513	Geldanamycin Analog	-	-	545.274	C28H39N3O8	--
MW0149524	Gentamicin A2	-	-	455.212	C17H33N3O11	ko00524
MW0149609	Gln Ala Gln Ile Glu	-	-	587.292	C24H41N7O10	--
MW0149730	Gln Ile Val Glu	-	-	487.264	C21H37N5O8	--
MW0149732	Gln Leu Ala Pro Ala	-	-	498.28	C22H38N6O7	--
MW0149786	Gln Phe Trp	-	-	479.217	C25H29N5O5	--
MW0149865	Gln Val Lys Glu Leu	-	-	615.359	C27H49N7O9	--
MW0149875	Gln-Gln	-	-	274.128	C10H18N4O5	--
MW0149881	Gln-Tyr	-	-	309.132	C14H19N3O5	--
MW0149998	Glu Glu Phe Leu Val	-	-	635.317	C30H45N5O10	--
MW0150031	Glu Ile Ala His Gly	-	-	525.255	C22H35N7O8	--
MW0150056	Glu Leu Leu	-	-	373.221	C17H31N3O6	--
MW0150071	Glu Lys Glu	-	-	404.191	C16H28N4O8	--
MW0150078	Glu Lys Leu Thr His	-	-	626.339	C27H46N8O9	--
MW0150085	Glu Lys Tyr Ser Asn	-	-	639.286	C27H41N7O11	--
MW0150091	Glu Met Leu Val Ala	-	-	561.283	C24H43N5O8S	--
MW0150103	Glu Phe Leu	-	-	407.206	C20H29N3O6	--
MW0150112	Glu Phe Thr Asp	-	-	510.196	C22H30N4O10	--
MW0150120	Glu Pro Gln	-	-	372.164	C15H24N4O7	--
MW0150124	Glu Pro Ile	-	-	357.19	C16H27N3O6	--
MW0150127	Glu Pro Pro Arg Asp	-	-	612.287	C25H40N8O10	--
MW0150138	Glu Ser Gln Arg Gln	-	-	646.303	C24H42N10O11	--
MW0150207	Glu Val Gln Glu	-	-	503.223	C20H33N5O10	--
MW0150227	Glu-Arg	-	-	303.154	C11H21N5O5	--
MW0150288	Gly Ala Glu Ala Leu	-	-	459.233	C19H33N5O8	--
MW0150295	Gly Arg Arg Val His	-	-	623.362	C25H45N13O6	--
MW0150353	Gly Glu Gly Phe Lys	-	-	536.26	C24H36N6O8	--
MW0150366	Gly Gly Gln	-	-	260.112	C9H16N4O5	--
MW0150390	Gly Ile Met	-	-	319.157	C13H25N3O4S1	--
MW0150397	Gly Leu Arg Asn Gln	-	-	586.319	C23H42N10O8	--
MW0150403	Gly Leu Gln	-	-	316.175	C13H24N4O5	--
MW0150404	Gly Leu Glu	-	-	317.159	C13H23N3O6	--
MW0150407	Gly Leu Phe	-	-	335.185	C17H25N3O4	--
MW0150408	Gly Leu Ser	-	-	275.148	C11H21N3O5	--
MW0150425	Gly Lys Phe	-	-	350.195	C17H26N4O4	--
MW0150460	Gly Pro Arg	-	-	328.186	C13H24N6O4	--
MW0150472	Gly Pro Thr	-	-	273.132	C11H19N3O5	--
MW0150524	Gly Tyr Tyr Ser Lys	-	-	616.286	C29H40N6O9	--
MW0150527	Gly Val Ala Asp Val	-	-	459.233	C19H33N5O8	--
MW0150540	Gly Val Val	-	-	273.169	C12H23N3O4	--
MW0150743	Hemibrevetoxin B	-	-	490.293	C28H42O7	--
MW0150836	His Arg Lys Glu	-	-	568.308	C23H40N10O7	--
MW0150843	His Arg Val	-	-	410.239	C17H30N8O4	--
MW0150855	His Asn Leu	-	-	382.197	C16H26N6O5	--
MW0150857	His Asn Lys Arg	-	-	553.308	C22H39N11O6	--
MW0150860	His Asn Phe Lys	-	-	544.276	C25H36N8O6	--
MW0150866	His Asn Val Glu	-	-	497.223	C20H31N7O8	--
MW0150880	His Asp Tyr Lys	-	-	561.255	C25H35N7O8	--
MW0150917	His Glu Glu Arg Gln	-	-	697.314	C27H43N11O11	--
MW0150921	His Glu Ile Glu	-	-	526.239	C22H34N6O9	--
MW0150928	His Glu Thr Lys	-	-	513.255	C21H35N7O8	--
MW0151036	His Phe Arg Asp	-	-	573.266	C25H35N9O7	--
MW0151076	His Ser Glu Arg Arg	-	-	683.346	C26H45N13O9	--
MW0151083	His Ser Leu Ser Glu	-	-	571.26	C23H37N7O10	--
MW0151090	His Thr Ala	-	-	327.154	C13H21N5O5	--
MW0151101	His Thr Phe Cys Ala	-	-	577.232	C25H35N7O7S	--
MW0151205	Homotrypanothione disulfide	-	-	735.304	C28H49N9O10S2	ko00480
MW0151336	Ile Arg Ser Gln Val	-	-	601.355	C25H47N9O8	--
MW0151338	Ile Arg Thr Asp	-	-	503.27	C20H37N7O8	--
MW0151357	Ile Asn Val Asp	-	-	459.233	C19H33N5O8	--
MW0151364	Ile Asp Glu	-	-	375.164	C15H25N3O8	--
MW0151370	Ile Asp Lys Lys	-	-	502.312	C22H42N6O7	--
MW0151377	Ile Asp Tyr Lys	-	-	537.28	C25H39N5O8	--
MW0151378	Ile Asp Val	-	-	345.19	C15H27N3O6	--
MW0151417	Ile Glu His Lys	-	-	525.291	C23H39N7O7	--
MW0151425	Ile Glu Tyr Cys Lys	-	-	654.305	C29H46N6O9S	--
MW0151438	Ile Gly Ser	-	-	275.148	C11H21N3O5	--
MW0151442	Ile Gly Val	-	-	287.185	C13H25N3O4	--
MW0151463	Ile His Val Leu Glu	-	-	609.349	C28H47N7O8	--
MW0151482	Ile Leu Ala Asp	-	-	430.243	C19H34N4O7	--
MW0151485	Ile Leu Asn Asp	-	-	473.249	C20H35N5O8	--
MW0151488	Ile Leu Glu Asn Gly	-	-	544.286	C23H40N6O9	--
MW0151540	Ile Phe Gln Glu	-	-	535.264	C25H37N5O8	--
MW0151553	Ile Phe Val Lys	-	-	505.326	C26H43N5O5	--
MW0151556	Ile Pro Asp	-	-	343.174	C15H25N3O6	--
MW0151597	Ile Thr His Asp	-	-	484.228	C20H32N6O8	--
MW0151607	Ile Thr Tyr Asp	-	-	510.233	C23H34N4O9	--
MW0151620	Ile Tyr Arg Glu	-	-	579.302	C26H41N7O8	--
MW0151639	Ile Val Asn	-	-	344.206	C15H28N4O5	--
MW0151667	Ile-Gln	-	-	259.153	C11H21N3O4	--
MW0151969	JWH 250 N-(5-carboxyxypentyl) metabolite	-	-	365.163	C22H23NO4	--
MW0151990	Kalkitoxin thioamide alcohol	-	-	384.281	C21H40N2O2S	--
MW0152208	Leu Ala Ser Ser Thr	-	-	477.243	C19H35N5O9	--
MW0152212	Leu Ala Tyr	-	-	365.195	C18H27N3O5	--
MW0152231	Leu Arg Pro Thr Leu	-	-	598.38	C27H50N8O7	--
MW0152260	Leu Asp Gln Gln Val	-	-	601.307	C25H43N7O10	--
MW0152265	Leu Asp Ile	-	-	359.206	C16H29N3O6	--
MW0152266	Leu Asp Leu	-	-	359.206	C16H29N3O6	--
MW0152268	Leu Asp Pro Asp Tyr	-	-	621.265	C28H39N5O11	--
MW0152271	Leu Asp Tyr Arg Glu	-	-	694.329	C30H46N8O11	--
MW0152287	Leu Gln Gln	-	-	387.212	C16H29N5O6	--
MW0152295	Leu Gln Lys Ser Leu	-	-	587.364	C26H49N7O8	--
MW0152322	Leu Glu Ile Glu	-	-	502.264	C22H38N4O9	--
MW0152324	Leu Glu Lys Glu	-	-	517.275	C22H39N5O9	--
MW0152325	Leu Glu Phe	-	-	407.206	C20H29N3O6	--
MW0152329	Leu Glu Thr	-	-	361.185	C15H27N3O7	--
MW0152336	Leu Gly Ala Pro Gly	-	-	413.227	C18H31N5O6	--
MW0152344	Leu Gly His Phe Met	-	-	603.284	C28H41N7O6S	--
MW0152374	Leu Ile Glu	-	-	373.221	C17H31N3O6	--
MW0152375	Leu Ile Glu Glu	-	-	502.264	C22H38N4O9	--
MW0152387	Leu Ile Tyr Thr Asn	-	-	622.333	C29H46N6O9	--
MW0152463	Leu Pro Asn	-	-	342.19	C15H26N4O5	--
MW0152466	Leu Pro Gln	-	-	356.206	C16H28N4O5	--
MW0152471	Leu Pro Phe	-	-	375.216	C20H29N3O4	--
MW0152477	Leu Ser Ala Asp	-	-	404.191	C16H28N4O8	--
MW0152484	Leu Ser Gln Pro Lys	-	-	571.333	C25H45N7O8	--
MW0152498	Leu Ser Phe Met Gln	-	-	624.294	C28H44N6O8S	--
MW0152508	Leu Thr Gln Gln Leu	-	-	601.343	C26H47N7O9	--
MW0152516	Leu Thr Phe Gln Met	-	-	638.31	C29H46N6O8S	--
MW0152524	Leu Thr Val	-	-	331.211	C15H29N3O5	--
MW0152537	Leu Tyr Asp Lys	-	-	537.28	C25H39N5O8	--
MW0152550	Leu Tyr Thr	-	-	395.206	C19H29N3O6	--
MW0152600	Leu-Gln	-	-	259.153	C11H21N3O4	--
MW0152601	Leu-Glu	-	-	260.137	C11H20N2O5	--
MW0152606	Leu-Gly-Pro	-	-	285.169	C13H23N3O4	--
MW0152637	Levomefolic acid	-	-	459.187	C20H25N7O6	ko00670,ko01100,ko01200,ko01523
MW0152660	L-Glyceraldehyde;L-2,3-Dihydroxypropionaldehyde;L-2,3-Dihydroxypropanal;L-Glycerose;L-Aldotriose	-	-	90.0317	C3H6O3	ko00040,ko01100
MW0152750	Lolitrem K	-	-	601.34	C37H47NO6	--
MW0152759	Lophophorine	-	-	235.121	C13H17NO3	--
MW0152827	Lychnose;1F-alpha-D-Galactosylraffinose	-	-	666.222	C24H42O21	--
MW0152903	Lys Asp Leu	-	-	374.216	C16H30N4O6	--
MW0152990	Lys His Ile Glu Glu	-	-	654.334	C28H46N8O10	--
MW0153014	Lys Ile Leu	-	-	372.274	C18H36N4O4	--
MW0153033	Lys Leu Glu	-	-	388.232	C17H32N4O6	--
MW0153048	Lys Leu Thr Arg	-	-	516.338	C22H44N8O6	--
MW0153076	Lys Met His	-	-	414.205	C17H30N6O4S1	--
MW0153090	Lys Phe Asn Lys	-	-	535.312	C25H41N7O6	--
MW0153100	Lys Phe Leu Glu	-	-	535.301	C26H41N5O7	--
MW0153149	Lys Thr Glu Lys Ala	-	-	575.328	C24H45N7O9	--
MW0153176	Lys Tyr Gln Glu Ala	-	-	637.307	C28H43N7O10	--
MW0153186	Lys Tyr Thr Ser Ser	-	-	584.281	C25H40N6O10	--
MW0153187	Lys Tyr Tyr	-	-	472.232	C24H32N4O6	--
MW0153191	Lys Tyr Val Met Leu	-	-	652.362	C31H52N6O7S	--
MW0153226	Lys-Ile-OH	-	-	367.174	C17H25N3O6	--
MW0153228	Lys-Lys	-	-	274.2	C12H26N4O3	--
MW0153230	Lys-Lys-OH	-	-	382.185	C17H26N4O6	--
MW0153296	Maculine;1,3-Dioxolo(4,5-g)furo(2,3-b)quinoline, 9-methoxy-	-	-	243.053	C13H9NO4	--
MW0153324	Magnoshinin	-	-	414.204	C24H30O6	--
MW0153544	Met Glu Ile	-	-	391.178	C16H29N3O6S1	--
MW0153580	Met Ile Gly	-	-	319.157	C13H25N3O4S1	--
MW0153587	Met Ile Thr	-	-	363.183	C15H29N3O5S1	--
MW0153603	Met Lys Asn His Leu	-	-	641.332	C27H47N9O7S	--
MW0153632	Met Phe Ile	-	-	409.204	C20H31N3O4S1	--
MW0153665	Met Ser Phe Thr Phe	-	-	631.268	C30H41N5O8S	--
MW0153672	Met Thr Asn Leu Gly	-	-	534.247	C21H38N6O8S	--
MW0153775	METHIONYL-LEUCYLPHENYLALANINE	-	-	409.204	C20H31N3O4S	--
MW0153924	Mirasan	-	-	240.139	C13H21ClN2	--
MW0154075	N-(6-Aminohexanoyl)-6-aminohexanoate	-	-	244.179	C12H24N2O3	--
MW0154092	N-(Linolenoyl) Tyrosine	-	-	441.288	C27H39NO4	--
MW0154160	N-3-oxo-tetradecanoyl-L-Homoserine lactone	-	-	325.225	C18H31NO4	--
MW0154175	N6-Acetyl-LL-2,6-diaminoheptanedioate;N2-Acetyl-LL-2,6-diaminoheptanedioate;N6-Acetyl-LL-2,6-diaminopimelate;N2-Acetyl-LL-2,6-diaminopimelate;N6-Acetyl-L-2,6-diaminoheptanedioate;N6-Acetyl-L-2,6-diaminopimelate;N-Acetyl-LL-2,6-diaminoheptanedioate	-	-	232.106	C9H16N2O5	ko00300,ko01100,ko01230
MW0154207	N-Acetyldemethylphosphinothricin;N-Adpt	-	-	209.045	C6H12NO5P	ko00440
MW0154249	N-Acetylpuromycin	-	-	513.234	C24H31N7O6	ko01100
MW0154288	Nap-Lys-OH	-	-	451.174	C24H25N3O6	--
MW0154313	NBD-FTY720 phenoxy	-	-	473.227	C23H31N5O6	--
MW0154554	N-methylundec-10-enamide	-	-	197.178	C12H23NO	--
MW0154592	Norajmaline	-	-	312.184	C19H24N2O2	--
MW0154634	N-Phospho-D-lombricine	-	-	350.039	C6H16N4O9P2	ko00260
MW0154673	Obacunone	-	-	454.199	C26H30O7	--
MW0154702	Octopamine(p-Hydroxyphenylethanolamine)	-	-	153.079	C8H11NO2	--
MW0154740	O-Methylandrocymbine	-	-	385.189	C22H27NO5	--
MW0154787	O-Ureido-L-serine;(2S)-2-Amino-3-[(carbamoylamino)oxy]propanoate;(2S)-2-Amino-3-(carbamoylamino)oxypropanoic acid	-	-	163.059	C4H9N3O4	ko01100
MW0155069	Phe Ala Arg Asp	-	-	507.244	C22H33N7O7	--
MW0155073	Phe Ala Asp Lys	-	-	479.238	C22H33N5O7	--
MW0155094	Phe Arg Leu Glu	-	-	563.307	C26H41N7O7	--
MW0155147	Phe Cys Leu Phe Arg	-	-	684.342	C33H48N8O6S	--
MW0155179	Phe Glu His Phe Leu	-	-	691.333	C35H45N7O8	--
MW0155182	Phe Glu Leu	-	-	407.206	C20H29N3O6	--
MW0155234	Phe Ile Phe Met Gly	-	-	613.293	C31H43N5O6S	--
MW0155235	Phe Ile Ser	-	-	365.195	C18H27N3O5	--
MW0155271	Phe Lys Glu Ala Phe	-	-	640.322	C32H44N6O8	--
MW0155306	Phe Phe Thr	-	-	413.195	C22H27N3O5	--
MW0155330	Phe Ser His Arg	-	-	545.271	C24H35N9O6	--
MW0155333	Phe Ser Leu Phe Asp	-	-	627.29	C31H41N5O9	--
MW0155334	Phe Ser Lys Glu	-	-	509.249	C23H35N5O8	--
MW0155355	Phe Thr Lys Lys	-	-	522.317	C25H42N6O6	--
MW0155380	Phe Tyr Gln Lys	-	-	584.296	C29H40N6O7	--
MW0155398	Phe Tyr Val Lys	-	-	555.306	C29H41N5O6	--
MW0155406	Phe Val Gly	-	-	321.169	C16H23N3O4	--
MW0155408	Phe Val His Arg	-	-	557.307	C26H39N9O5	--
MW0155623	Pleurotin	-	-	354.147	C21H22O5	--
MW0155653	Polyneuridine aldehyde	-	-	350.163	C21H22N2O3	--
MW0155706	Pregnanolone Sulphate	-	-	398.213	C21H34O5S	--
MW0155794	Pro Asn Gln Met Ser	-	-	575.237	C22H37N7O9S	--
MW0155812	Pro Asp Ile	-	-	343.174	C15H25N3O6	--
MW0155813	Pro Asp Leu	-	-	343.174	C15H25N3O6	--
MW0155857	Pro Glu Leu Ala Lys	-	-	556.322	C25H44N6O8	--
MW0155859	Pro Glu Ser	-	-	331.138	C13H21N3O7	--
MW0155862	Pro Glu Val	-	-	343.174	C15H25N3O6	--
MW0155873	Pro Gly Val	-	-	271.153	C12H21N3O4	--
MW0155890	Pro Ile Asn	-	-	342.19	C15H26N4O5	--
MW0155891	Pro Ile Asp	-	-	343.174	C15H25N3O6	--
MW0155892	Pro Ile Gln	-	-	356.206	C16H28N4O5	--
MW0155903	Pro Ile Trp	-	-	414.227	C22H30N4O4	--
MW0155908	Pro Leu Cys	-	-	331.157	C14H25N3O4S1	--
MW0155912	Pro Leu Ile	-	-	341.231	C17H31N3O4	--
MW0155918	Pro Leu Tyr	-	-	391.211	C20H29N3O5	--
MW0155942	Pro Met Gly	-	-	303.125	C12H21N3O4S1	--
MW0155956	Pro Phe Gln	-	-	390.19	C19H26N4O5	--
MW0155957	Pro Phe Glu	-	-	391.174	C19H25N3O6	--
MW0155970	Pro Pro Ala Ala Ile	-	-	467.274	C22H37N5O6	--
MW0155978	Pro Pro Ile	-	-	325.2	C16H27N3O4	--
MW0155979	Pro Pro Leu	-	-	325.2	C16H27N3O4	--
MW0155980	Pro Pro Lys Phe Asp	-	-	602.306	C29H42N6O8	--
MW0155981	Pro Pro Phe	-	-	359.185	C19H25N3O4	--
MW0155998	Pro Thr Ala	-	-	287.148	C12H21N3O5	--
MW0156042	Pro Val Ala Glu Val	-	-	513.28	C23H39N5O8	--
MW0156048	Pro Val Gly	-	-	271.153	C12H21N3O4	--
MW0156053	Pro Val Phe	-	-	361.2	C19H27N3O4	--
MW0156056	Pro Val Tyr	-	-	377.195	C19H27N3O5	--
MW0156472	S-(PGA1)-glutathione	-	-	643.314	C30H49N3O10S	--
MW0156491	S-Adenosyl-4-methylthio-2-oxobutanoate	-	-	398.113	C15H20N5O6S	--
MW0156621	Ser Ala Asn Asp	-	-	405.15	C14H23N5O9	--
MW0156629	Ser Ala Lys Asp Met	-	-	550.242	C21H38N6O9S	--
MW0156638	Ser Arg Ala Lys	-	-	460.276	C18H36N8O6	--
MW0156646	Ser Arg Leu Asp	-	-	489.255	C19H35N7O8	--
MW0156664	Ser Asn Leu Asp	-	-	447.197	C17H29N5O9	--
MW0156669	Ser Asn Thr Ile Leu	-	-	546.301	C23H42N6O9	--
MW0156675	Ser Asp Arg Asp	-	-	491.198	C17H29N7O10	--
MW0156676	Ser Asp Asn	-	-	334.113	C11H18N4O8	--
MW0156684	Ser Asp Phe	-	-	367.138	C16H21N3O7	--
MW0156730	Ser Glu Glu Glu Ile	-	-	605.254	C24H39N5O13	--
MW0156747	Ser Glu Tyr Glu	-	-	526.191	C22H30N4O11	--
MW0156750	Ser Gly Ala Asn Phe	-	-	494.212	C21H30N6O8	--
MW0156767	Ser His Ala Lys	-	-	441.234	C18H31N7O6	--
MW0156777	Ser His Ile	-	-	355.186	C15H25N5O5	--
MW0156802	Ser Ile Phe	-	-	365.195	C18H27N3O5	--
MW0156804	Ser Ile Ser	-	-	305.159	C12H23N3O6	--
MW0156817	Ser Leu Glu Asp	-	-	462.196	C18H30N4O10	--
MW0156832	Ser Leu Val	-	-	317.195	C14H27N3O5	--
MW0156834	Ser Leu Val Glu	-	-	446.238	C19H34N4O8	--
MW0156885	Ser Pro Ala Ile Asn	-	-	500.26	C21H36N6O8	--
MW0156899	Ser Pro Thr	-	-	303.143	C12H21N3O6	--
MW0156928	Ser Thr Leu	-	-	319.174	C13H25N3O6	--
MW0156950	Ser Tyr Asp Glu	-	-	512.176	C21H28N4O11	--
MW0156986	Ser Val Thr Lys	-	-	433.254	C18H35N5O7	--
MW0156998	Ser-Asp-OH	-	-	342.07	C13H14N2O9	--
MW0157165	Spinorphin, bovine	-	-	876.475	C45H64N8O10	--
MW0157328	Tabtoxin;beta-Tabtoxin	-	-	289.127	C11H19N3O6	ko00261
MW0157330	Tabtoxinine-delta-lactam	-	-	188.08	C7H12N2O4	ko00261
MW0157393	Terminaline	-	-	363.314	C23H41NO2	--
MW0157440	Tetrahydrogeranylgeranyl diphosphate	-	-	454.225	C20H40O7P2	--
MW0157549	Thr Arg Gly Glu Val	-	-	560.292	C22H40N8O9	--
MW0157566	Thr Asn Asp Lys	-	-	476.223	C18H32N6O9	--
MW0157574	Thr Asn Lys Glu	-	-	490.239	C19H34N6O9	--
MW0157590	Thr Asp Lys Arg	-	-	518.281	C20H38N8O8	--
MW0157634	Thr Glu Leu Lys	-	-	489.28	C21H39N5O8	--
MW0157638	Thr Glu Phe Asp	-	-	510.196	C22H30N4O10	--
MW0157666	Thr His Leu Val Asp	-	-	583.297	C25H41N7O9	--
MW0157688	Thr Ile Lys Glu	-	-	489.28	C21H39N5O8	--
MW0157689	Thr Ile Phe	-	-	379.211	C19H29N3O5	--
MW0157692	Thr Ile Ser Glu	-	-	448.217	C18H32N4O9	--
MW0157700	Thr Leu Asp Glu	-	-	476.212	C19H32N4O10	--
MW0157720	Thr Lys Ala Val Cys	-	-	520.268	C21H40N6O7S	--
MW0157786	Thr Pro Pro Val Gln	-	-	540.291	C24H40N6O8	--
MW0157826	Thr Trp Met	-	-	436.178	C20H28N4O5S1	--
MW0157839	Thr Tyr Glu Lys Tyr	-	-	702.322	C33H46N6O11	--
MW0157845	Thr Tyr Leu Glu	-	-	524.248	C24H36N4O9	--
MW0157891	Thr-Ile	-	-	232.142	C10H20N2O4	--
MW0158090	Trp Ala Phe	-	-	422.195	C23H26N4O4	--
MW0158115	Trp Asp Ile	-	-	432.201	C21H28N4O6	--
MW0158140	Trp Glu Asp	-	-	448.159	C20H24N4O8	--
MW0158145	Trp Glu Ile	-	-	446.216	C22H30N4O6	--
MW0158150	Trp Glu Tyr	-	-	496.196	C25H28N4O7	--
MW0158241	Trp Ser Ile	-	-	404.206	C20H28N4O5	--
MW0158244	Trp Ser Phe Tyr Leu	-	-	714.338	C38H46N6O8	--
MW0158263	Trp Trp Gln	-	-	518.228	C27H30N6O5	--
MW0158282	Trp Val Arg	-	-	459.259	C22H33N7O4	--
MW0158291	Trp Val Thr Tyr Phe	-	-	714.338	C38H46N6O8	--
MW0158307	Trp-Nap-OH	-	-	523.174	C30H25N3O6	--
MW0158310	Trp-Ser-OH	-	-	413.122	C20H19N3O7	--
MW0158329	Tuftsin	-	-	500.307	C21H40N8O6	--
MW0158347	Tyr Ala Arg Asp Glu	-	-	652.282	C27H40N8O11	--
MW0158368	Tyr Arg Ala Asp	-	-	523.239	C22H33N7O8	--
MW0158396	Tyr Asn His Arg	-	-	588.277	C25H36N10O7	--
MW0158444	Tyr Gln Thr Lys	-	-	538.275	C24H38N6O8	--
MW0158449	Tyr Glu Arg Arg	-	-	622.319	C26H42N10O8	--
MW0158485	Tyr His Leu Glu	-	-	560.26	C26H36N6O8	--
MW0158550	Tyr Lys Val Glu Ile	-	-	650.364	C31H50N6O9	--
MW0158567	Tyr Phe Glu Lys	-	-	585.28	C29H39N5O8	--
MW0158578	Tyr Phe Thr Lys	-	-	557.285	C28H39N5O7	--
MW0158581	Tyr Phe Val Arg	-	-	583.312	C29H41N7O6	--
MW0158603	Tyr Ser Glu Lys	-	-	525.244	C23H35N5O9	--
MW0158608	Tyr Ser Lys Glu Ala	-	-	596.281	C26H40N6O10	--
MW0158621	Tyr Thr Gln Arg	-	-	566.281	C24H38N8O8	--
MW0158677	Tyr Val Tyr Lys Val	-	-	670.369	C34H50N6O8	--
MW0158681	Tyr-Ala	-	-	252.111	C12H16N2O4	--
MW0158690	Tyr-HoPhe-OH	-	-	464.158	C25H24N2O7	--
MW0158706	TyrMe-Lys-OH	-	-	445.185	C22H27N3O7	--
MW0158878	Val Ala Phe Asp	-	-	450.211	C21H30N4O7	--
MW0158880	Val Ala Ser Asp	-	-	390.175	C15H26N4O8	--
MW0158887	Val Arg Ala Asp Leu	-	-	572.328	C24H44N8O8	--
MW0158915	Val Asn Glu	-	-	360.164	C14H24N4O7	--
MW0158928	Val Asn Tyr Val Asn	-	-	607.297	C27H41N7O9	--
MW0158942	Val Asp Pro Val Asn	-	-	542.27	C23H38N6O9	--
MW0159004	Val Glu Val	-	-	345.19	C15H27N3O6	--
MW0159024	Val His Ile Glu	-	-	496.264	C22H36N6O7	--
MW0159034	Val Ile Asn	-	-	344.206	C15H28N4O5	--
MW0159038	Val Ile Glu	-	-	359.206	C16H29N3O6	--
MW0159060	Val Leu Gln Glu	-	-	487.264	C21H37N5O8	--
MW0159110	Val Met Met Val Arg	-	-	634.33	C26H50N8O6S2	--
MW0159138	Val Pro Glu	-	-	343.174	C15H25N3O6	--
MW0159155	Val Ser Glu Ile Asn	-	-	560.281	C23H40N6O10	--
MW0159180	Val Thr Ile Asp	-	-	446.238	C19H34N4O8	--
MW0159182	Val Thr Leu Asp Met	-	-	577.278	C24H43N5O9S	--
MW0159187	Val Thr Pro Tyr Met	-	-	609.283	C28H43N5O8S	--
MW0159193	Val Thr Tyr Lys	-	-	509.285	C24H39N5O7	--
MW0159213	Val Tyr Gln Lys	-	-	536.296	C25H40N6O7	--
MW0159227	Val Tyr Ser Lys	-	-	495.269	C23H37N5O7	--
MW0159237	Val Val Glu	-	-	345.19	C15H27N3O6	--
MW0159390	Warburganal	-	-	250.157	C15H22O3	--
MW0159402	Xamoterol	-	-	339.179	C16H25N3O5	--
MW0159783	Selenophosphoric acid	-	-	161.899	H3PO3Se	ko00450,ko01100
MW0159913	9-[(2R,3R,4S,5R)-3,4-dihydroxy-5-(hydroxymethyl)oxolan-2-yl]-3H-purin-6-one	-	-	268.081	C10H12N4O5	--
MW0159921	[(2R,3S,4R,5R)-5-(2-amino-6-oxo-3H-purin-9-yl)-3,4-dihydroxyoxolan-2-yl]methyl dihydrogen phosphate	-	-	363.058	C10H14N5O8P	--
MW0159949	(2R,3R,4S,5S,6R)-6-[[(2S,3R,4S,5R,6R)-3,4,5-trihydroxy-6-(hydroxymethyl)oxan-2-yl]oxymethyl]oxane-2,3,4,5-tetrol	-	-	342.116	C12H22O11	--
MW0160019	N-[(2S,3R,4S,5R)-3,4,5,6-tetrahydroxy-1-oxohexan-2-yl]acetamide	-	-	221.09	C8H15NO6	--
MW0161302	(E)-N-[2-(5-hydroxy-1H-indol-3-yl)ethyl]-3-phenylprop-2-enamide	-	-	306.137	C19H18N2O2	--
MW0161662	(8R,10S,13S,17S)-17-hydroxy-10-(hydroxymethyl)-13-methyl-1,2,6,7,8,9,11,12,14,15,16,17-dodecahydrocyclopenta[a]phenanthren-3-one	-	-	304.204	C19H28O3	--
MW0161695	[(E)-3-(4-hydroxy-3-methoxyphenyl)prop-2-enyl] (E)-8-methylnon-6-enoate	-	-	332.199	C20H28O4	--
MW0162359	(3S,10S,13R)-10,13-dimethyl-17-[(2R)-6-methylheptan-2-yl]-2,3,4,5,6,9,11,12,14,15,16,17-dodecahydro-1H-cyclopenta[a]phenanthren-3-ol	-	-	386.355	C27H46O	--
MW0162414	(1R,4aR,4bS,7S)-7-ethenyl-1,4a,7-trimethyl-3,4,4b,5,6,8,10,10a-octahydro-2H-phenanthrene-1-carbaldehyde	-	-	286.23	C20H30O	--
MW0162672	(2S)-2-azaniumyl-3-[6-[[(E)-4-hydroxy-3-methylbut-2-enyl]amino]purin-9-yl]propanoate	-	-	306.144	C13H18N6O3	--
MW0163451	(2S)-2-azaniumyl-6-oxohexanoate	-	-	145.074	C6H11NO3	--
MW0163967	(2S)-2-azaniumyl-5-[formyl(hydroxy)amino]pentanoate	-	-	176.08	C6H12N2O4	--
MW0164266	(2S)-4-(2-amino-3-hydroxyphenyl)-2-azaniumyl-4-oxobutanoate	-	-	224.08	C10H12N2O4	--
MW0164464	(4S,4aS,5aS,6S,12aR)-2-carbamoyl-4-(dimethylazaniumyl)-6,10,11,12a-tetrahydroxy-6-methyl-3,12-dioxo-4,4a,5,5a-tetrahydrotetracen-1-olate	-	-	444.153	C22H24N2O8	--
MW0164850	(2R,3R,4S,5S,6R)-4-[[(1S,3S,4S,5R,8R)-4,8-dihydroxy-2,6-dioxabicyclo[3.2.1]octan-3-yl]oxy]-6-(hydroxymethyl)oxane-2,3,5-triol	-	-	324.106	C12H20O10	--
MW0164858	2-[(E,7R,11R)-3,7,11,15-tetramethylhexadec-2-enyl]naphthalene-1,4-dione	-	-	436.334	C30H44O2	--
MW0164897	(3S,5S,10S,13R,14R,17R)-3-hydroxy-10,13-dimethyl-17-[(2R)-6-methylhept-5-en-2-yl]-2,3,4,5,6,7,11,12,14,15,16,17-dodecahydro-1H-cyclopenta[a]phenanthrene-4-carboxylic acid	-	-	428.329	C28H44O3	--
MW0165502	(1S,4aR,4bR,8aR,10aR)-2-ethenyl-1,4b,8,8-tetramethyl-1,4,4a,5,6,7,8a,9,10,10a-decahydrophenanthren-4-ol	-	-	288.245	C20H32O	--
MW0165591	(1R,2E,7S,8R)-4-(methoxymethyl)-1,8-dimethyl-12-propan-2-yltricyclo[9.3.0.03,7]tetradeca-2,11-diene-4,9-diol	-	-	334.251	C21H34O3	--
MW0166331	[(9R,10S,12S,13E,14R,16S,18R)-13-ethylidene-14-hydroxy-8,15-diazahexacyclo[14.2.1.01,9.02,7.010,15.012,17]nonadeca-2,4,6-trien-18-yl] acetate	-	-	352.179	C21H24N2O3	--
MW0168012	(2R)-2-[[4-[(2-amino-5-methyl-4-oxo-3,6,7,8-tetrahydropteridin-6-yl)methylamino]benzoyl]amino]pentanedioic acid	-	-	459.187	C20H25N7O6	--
MW0168023	2-[[4-[[(6S)-2-amino-4-oxo-5,6,7,8-tetrahydro-3H-pteridin-6-yl]methylamino]benzoyl]amino]pentanedioic acid	-	-	445.171	C19H23N7O6	--
MW0168216	Brassinolide	-	-	480.345	C28H48O6	ko01100
MW0168224	Debromoaplysiatoxin	-	-	592.325	C32H48O10	--
MW0168263	Phosphite	-	-	278.152	H3O3P	--
MW0168295	Pro Trp	-	-	301.143	C16H19N3O3	--
MW0168296	Phe Ala Ser	-	-	323.148	C15H21N3O5	--
MW0168470	1-Stearoyl-rac-Glycerol	-	-	358.308	C21H42O4	--
MW0168535	(4R,4aR,6aS,11E,12aS,15S,16aR,21aS,21bS)-4-((2,6-Dideoxy-4-O-(2,6-dideoxy-β-D-arabino-hexopyranosyl)-β-D-arabino-hexopyranosyl)oxy)-22-hydroxy-15,21a-dimethyl-18,21-dioxo-1,2,3,4,4a,6a,7,8,9,10,12a,15,16,21,21a,21b-hexadecahydro-16a,19-(metheno)benzo[e]naphtho[2,1-m][1,4]dioxacyclopentadecine-14(18H)-carboxylic acid	-	-	772.367	C41H56O14	--
MW0168538	3-(2,5-dimethoxyphenyl)propanoic acid	-	-	210.089	C11H14O4	--
MW0168796	Atrazine-desethyl	-	-	187.062	C6H10ClN5	--
MW0168906	CARBETAPENTANE	-	-	333.23	C20H31NO3	--
MW0169018	Daidzein 7-O-glucoside	-	-	600.418	C40H56O4	ko01100
MW0169076	Dimethyl??sulfoxide	-	-	78.0139	C2H6OS	ko00920,ko01100
MW0169405	Lidocaine; LC-ESI-ITFT; MS2; CE	-	-	234.173	C14H22N2O	ko00982
MW0169492	Morphine; LC-ESI-ITFT; MS2; CE	-	-	285.137	C17H19NO3	ko00982,ko01100,ko04080
MW0170025	YOHIMBIC ACID	-	-	340.179	C20H24N2O3	--
MW0170035	α-CEHC	-	-	278.152	C16H22O4	--
MW0170058	ε-Caprolactam	-	-	113.084	C6H11NO	--
MW0170059	gamma-Glutamyl)-lysine	-	-	275.148	C11H21N3O5	--
