# Supplementary material for: Transcriptomic and metabolomic analyses to study the key role by which Ralstonia insidiosa induces Listeria monocytogenes to form suspended aggregates
Source: Front Microbiol. 2023 Oct 12;14:1260909. doi: 10.3389/fmicb.2023.1260909 (PMC10601645; doi:10.3389/fmicb.2023.1260909)
Supplement: Supplementary file 1 [file Data_Sheet_1.zip › Table S7.XLSX]

## Sheet: All genes
Differential genes in each group
CvsD								CvsE								DvsE
Gene	Log2Foldchange	regulation	KO	Pathway	GO			Gene	Log2Foldchange	regulation	KO	Pathway	GO			Gene	Log2Foldchange	regulation	KO	Pathway	GO
gene3670	7.66265	Ups	-	-	-	-	-	gene3670	6.95758	Ups	-	-	-	-	-	gene2868	6.17495	Ups	-	-	-	-	-
gene4298	6.88293	Ups	-	-	-	-	-	gene4304	6.50264	Ups	K00114	ko00010 Glycolysis / Gluconeogenesis;ko00625 Chloroalkane and chloroalkene degradation;ko01100 Metabolic pathways;ko01110 Biosynthesis of secondary metabolites;ko01120 Microbial metabolism in diverse environments;ko01130 Biosynthesis of antibiotics;	GO:0006069:ethanol oxidation	GO:0016020:membrane;GO:0030288:outer membrane-bounded periplasmic space	GO:0018468:alcohol dehydrogenase (acceptor) activity;GO:0005509:calcium ion binding;GO:0052935:ethanol:cytochrome c oxidoreductase activity	gene2878	5.44984	Ups	-	-	-	-	-
gene2430	6.75867	Ups	-	-	-	-	-	gene4308	5.70844	Ups	K00138	ko00010 Glycolysis / Gluconeogenesis;ko00620 Pyruvate metabolism;ko01100 Metabolic pathways;ko01110 Biosynthesis of secondary metabolites;ko01120 Microbial metabolism in diverse environments;	-	-	GO:0004029:aldehyde dehydrogenase (NAD) activity;GO:0043878:glyceraldehyde-3-phosphate dehydrogenase (NAD+) (non-phosphorylating) activity	gene2882	5.44251	Ups	-	-	-	-	-
gene4304	6.59345	Ups	K00114	ko00010 Glycolysis / Gluconeogenesis;ko00625 Chloroalkane and chloroalkene degradation;ko01100 Metabolic pathways;ko01110 Biosynthesis of secondary metabolites;ko01120 Microbial metabolism in diverse environments;ko01130 Biosynthesis of antibiotics;	GO:0006069:ethanol oxidation	GO:0016020:membrane;GO:0030288:outer membrane-bounded periplasmic space	GO:0018468:alcohol dehydrogenase (acceptor) activity;GO:0005509:calcium ion binding;GO:0052935:ethanol:cytochrome c oxidoreductase activity	gene2879	5.67867	Ups	-	-	-	-	-	gene2880	5.35702	Ups	-	-	-	-	-
gene1591	6.41949	Ups	K00162	ko00010 Glycolysis / Gluconeogenesis;ko00020 Citrate cycle (TCA cycle);ko00620 Pyruvate metabolism;ko01100 Metabolic pathways;ko01110 Biosynthesis of secondary metabolites;ko01120 Microbial metabolism in diverse environments;ko01130 Biosynthesis of antibiotics;ko01200 Carbon metabolism;	-	-	-	gene4303	5.36026	Ups	K08738	ko01100 Metabolic pathways;ko01120 Microbial metabolism in diverse environments;ko02020 Two-component system;ko05134 Legionellosis;ko05152 Tuberculosis;	-	-	-	gene2879	5.27021	Ups	-	-	-	-	-
gene4973	6.32978	Ups	K02274	ko00190 Oxidative phosphorylation;ko01100 Metabolic pathways;	GO:0009060:aerobic respiration;GO:0015990:electron transport coupled proton transport	GO:0005887:integral component of plasma membrane;GO:0070469:respiratory chain	GO:0009486:cytochrome bo3 ubiquinol oxidase activity;GO:0004129:cytochrome-c oxidase activity;GO:0020037:heme binding;GO:0046872:metal ion binding	gene2878	5.35669	Ups	-	-	-	-	-	gene2877	5.14188	Ups	-	-	-	-	-
gene1683	6.16501	Ups	K03381	ko00361 Chlorocyclohexane and chlorobenzene degradation;ko00362 Benzoate degradation;ko00364 Fluorobenzoate degradation;ko00623 Toluene degradation;ko01100 Metabolic pathways;ko01120 Microbial metabolism in diverse environments;ko01220 Degradation of aromatic compounds;	GO:0042952:beta-ketoadipate pathway;GO:0019614:catechol-containing compound catabolic process	-	GO:0018576:catechol 1,2-dioxygenase activity;GO:0008199:ferric iron binding	gene141	5.33221	Ups	-	-	-	-	-	gene2867	5.12017	Ups	-	-	-	-	-
gene4308	5.98644	Ups	K00138	ko00010 Glycolysis / Gluconeogenesis;ko00620 Pyruvate metabolism;ko01100 Metabolic pathways;ko01110 Biosynthesis of secondary metabolites;ko01120 Microbial metabolism in diverse environments;	-	-	GO:0004029:aldehyde dehydrogenase (NAD) activity;GO:0043878:glyceraldehyde-3-phosphate dehydrogenase (NAD+) (non-phosphorylating) activity	gene2880	5.31638	Ups	-	-	-	-	-	gene2884	5.03844	Ups	-	-	-	-	-
gene1592	5.93544	Ups	K00627	ko00010 Glycolysis / Gluconeogenesis;ko00020 Citrate cycle (TCA cycle);ko00620 Pyruvate metabolism;ko01100 Metabolic pathways;ko01110 Biosynthesis of secondary metabolites;ko01120 Microbial metabolism in diverse environments;ko01130 Biosynthesis of antibiotics;ko01200 Carbon metabolism;	-	-	-	gene2882	5.29518	Ups	-	-	-	-	-	gene4742	4.72268	Ups	-	-	-	-	-
gene4974	5.92824	Ups	K02276	ko00190 Oxidative phosphorylation;ko01100 Metabolic pathways;	-	-	-	gene2868	5.26427	Ups	-	-	-	-	-	gene2870	4.72133	Ups	-	-	-	-	-
gene1685	5.92638	Ups	K01856	ko00361 Chlorocyclohexane and chlorobenzene degradation;ko00362 Benzoate degradation;ko00364 Fluorobenzoate degradation;ko00623 Toluene degradation;ko01100 Metabolic pathways;ko01120 Microbial metabolism in diverse environments;ko01220 Degradation of aromatic compounds;	GO:0042952:beta-ketoadipate pathway;GO:0009063:cellular amino acid catabolic process	-	GO:0018850:chloromuconate cycloisomerase activity;GO:0030145:manganese ion binding;GO:0018849:muconate cycloisomerase activity	gene140	5.13792	Ups	-	-	-	-	GO:0004601:peroxidase activity	gene4747	4.69719	Ups	-	-	-	-	-
gene4303	5.91313	Ups	K08738	ko01100 Metabolic pathways;ko01120 Microbial metabolism in diverse environments;ko02020 Two-component system;ko05134 Legionellosis;ko05152 Tuberculosis;	-	-	-	gene2867	4.92488	Ups	-	-	-	-	-	gene4745	4.67772	Ups	-	-	-	-	-
gene140	5.89314	Ups	-	-	-	-	GO:0004601:peroxidase activity	gene2881	4.90472	Ups	-	-	-	-	-	gene4746	4.63913	Ups	-	-	-	-	-
gene121	5.88518	Ups	-	-	-	-	-	gene2883	4.73033	Ups	-	-	-	-	-	gene4744	4.61912	Ups	-	-	-	-	-
gene1684	5.87944	Ups	K03464	ko00362 Benzoate degradation;ko01100 Metabolic pathways;ko01120 Microbial metabolism in diverse environments;ko01220 Degradation of aromatic compounds;	GO:0042952:beta-ketoadipate pathway	-	GO:0016159:muconolactone delta-isomerase activity	gene4973	4.66775	Ups	K02274	ko00190 Oxidative phosphorylation;ko01100 Metabolic pathways;	GO:0009060:aerobic respiration;GO:0015990:electron transport coupled proton transport	GO:0005887:integral component of plasma membrane;GO:0070469:respiratory chain	GO:0009486:cytochrome bo3 ubiquinol oxidase activity;GO:0004129:cytochrome-c oxidase activity;GO:0020037:heme binding;GO:0046872:metal ion binding	gene2599	4.48078	Ups	-	-	-	-	-
gene141	5.75629	Ups	-	-	-	-	-	gene2877	4.60025	Ups	-	-	-	-	-	gene4749	4.46248	Ups	-	-	-	-	-
gene3423	5.72752	Ups	-	-	-	-	-	gene4307	4.53405	Ups	-	-	-	-	-	gene2883	4.41336	Ups	-	-	-	-	-
gene1694	5.72626	Ups	-	-	-	-	-	gene4295	4.42426	Ups	-	-	-	-	-	gene5140	4.39875	Ups	K00249	ko00071 Fatty acid degradation;ko00280 Valine, leucine and isoleucine degradation;ko00410 beta-Alanine metabolism;ko00640 Propanoate metabolism;ko01100 Metabolic pathways;ko01110 Biosynthesis of secondary metabolites;ko01130 Biosynthesis of antibiotics;ko01200 Carbon metabolism;ko01212 Fatty acid metabolism;	-	-	-
gene1681	5.55839	Ups	K05550	ko00362 Benzoate degradation;ko00364 Fluorobenzoate degradation;ko00622 Xylene degradation;ko01100 Metabolic pathways;ko01120 Microbial metabolism in diverse environments;ko01220 Degradation of aromatic compounds;	GO:0042203:toluene catabolic process	-	GO:0051213:dioxygenase activity	gene109	4.38673	Ups	-	-	-	-	-	gene4737	4.38829	Ups	-	-	-	-	-
gene1693	5.52728	Ups	-	-	-	-	-	gene1368	4.38039	Ups	-	-	-	-	-	gene4750	4.38752	Ups	-	-	-	-	-
gene3897	5.52069	Ups	-	-	-	-	-	gene4975	4.37991	Ups	K02276	ko00190 Oxidative phosphorylation;ko01100 Metabolic pathways;	-	-	-	gene4741	4.35861	Ups	-	-	-	-	-
gene3869	5.49404	Ups	-	-	-	-	-	gene4306	4.36746	Ups	-	-	-	-	-	gene4743	4.35567	Ups	-	-	-	-	-
gene1696	5.49266	Ups	-	-	-	-	-	gene2884	4.35015	Ups	-	-	-	-	-	gene4751	4.3507	Ups	-	-	-	-	-
gene4975	5.43854	Ups	K02276	ko00190 Oxidative phosphorylation;ko01100 Metabolic pathways;	-	-	-	gene4897	4.34883	Ups	-	-	-	-	-	gene3253	4.30819	Ups	-	-	-	GO:0005737:cytoplasm	GO:0005525:GTP binding;GO:0003924:GTPase activity;GO:0003746:translation elongation factor activity
gene4976	5.32541	Ups	-	-	-	-	-	gene4310	4.32783	Ups	-	-	-	-	-	gene4736	4.30043	Ups	-	-	-	-	-
gene1695	5.31542	Ups	-	-	-	-	-	gene4974	4.3095	Ups	K02276	ko00190 Oxidative phosphorylation;ko01100 Metabolic pathways;	-	-	-	gene4752	4.25368	Ups	-	-	-	-	-
gene1697	5.29916	Ups	-	-	-	-	-	gene1591	4.25668	Ups	K00162	ko00010 Glycolysis / Gluconeogenesis;ko00020 Citrate cycle (TCA cycle);ko00620 Pyruvate metabolism;ko01100 Metabolic pathways;ko01110 Biosynthesis of secondary metabolites;ko01120 Microbial metabolism in diverse environments;ko01130 Biosynthesis of antibiotics;ko01200 Carbon metabolism;	-	-	-	gene3252	4.25269	Ups	K02946	ko03010 Ribosome;	GO:0006412:translation	GO:0005840:ribosome	GO:0003735:structural constituent of ribosome;GO:0000049:tRNA binding
gene4004	5.29789	Ups	-	-	-	-	-	gene121	4.19247	Ups	-	-	-	-	-	gene4748	4.22189	Ups	-	-	-	-	-
gene2700	5.25218	Ups	-	-	-	-	-	gene139	4.18407	Ups	-	-	-	-	-	gene5325	4.21876	Ups	-	-	-	-	-
gene4977	5.1414	Ups	-	-	-	-	-	gene1125	4.18386	Ups	-	-	-	-	-	gene5071	4.21675	Ups	-	-	-	-	-
gene4822	5.08945	Ups	-	-	-	-	-	gene4822	4.09552	Ups	-	-	-	-	-	gene3249	4.14721	Ups	K02892	ko03010 Ribosome;	GO:0006412:translation	GO:0005840:ribosome	GO:0019843:rRNA binding;GO:0003735:structural constituent of ribosome
gene272	5.05608	Ups	-	-	-	-	-	gene2870	4.08596	Ups	-	-	-	-	-	gene5000	4.03621	Ups	-	-	-	-	-
gene4310	4.97705	Ups	-	-	-	-	-	gene1590	4.07085	Ups	K00161	ko00010 Glycolysis / Gluconeogenesis;ko00020 Citrate cycle (TCA cycle);ko00620 Pyruvate metabolism;ko01100 Metabolic pathways;ko01110 Biosynthesis of secondary metabolites;ko01120 Microbial metabolism in diverse environments;ko01130 Biosynthesis of antibiotics;ko01200 Carbon metabolism;	-	-	-	gene5566	4.03031	Ups	-	-	-	-	-
gene3147	4.92031	Ups	-	-	-	-	-	gene4298	4.0537	Ups	-	-	-	-	-	gene4740	4.02117	Ups	-	-	-	-	-
gene4005	4.87495	Ups	-	-	-	-	-	gene4305	3.97778	Ups	-	-	-	-	-	gene5174	3.98671	Ups	K03417	ko00640 Propanoate metabolism;	GO:0006113:fermentation;GO:0019629:propionate catabolic process, 2-methylcitrate cycle	-	GO:0000287:magnesium ion binding;GO:0046421:methylisocitrate lyase activity;GO:0016833:oxo-acid-lyase activity
gene139	4.82419	Ups	-	-	-	-	-	gene4294	3.9704	Ups	-	-	-	-	-	gene5072	3.9755	Ups	K03092	ko02020 Two-component system;ko05111 Biofilm formation - Vibrio cholerae;	-	-	-
gene3146	4.82053	Ups	-	-	-	-	-	gene3919	3.95973	Ups	K03406	ko02020 Two-component system;ko02030 Bacterial chemotaxis;	GO:0071230:cellular response to amino acid stimulus;GO:0006935:chemotaxis;GO:0009593:detection of chemical stimulus;GO:1901875:positive regulation of post-translational protein modification;GO:0051260:protein homooligomerization;GO:0050920:regulation of chemotaxis;GO:0007172:signal complex assembly;GO:0007165:signal transduction	GO:0005887:integral component of plasma membrane;GO:0098561:methyl accepting chemotaxis protein complex	GO:0043424:protein histidine kinase binding;GO:0042803:protein homodimerization activity;GO:0004888:transmembrane signaling receptor activity	gene3721	3.96952	Ups	K00823	ko00250 Alanine, aspartate and glutamate metabolism;ko00410 beta-Alanine metabolism;ko00640 Propanoate metabolism;ko00650 Butanoate metabolism;ko01100 Metabolic pathways;ko01120 Microbial metabolism in diverse environments;	GO:0009448:gamma-aminobutyric acid metabolic process;GO:0009447:putrescine catabolic process	-	GO:0003867:4-aminobutyrate transaminase activity;GO:0034386:4-aminobutyrate:2-oxoglutarate transaminase activity;GO:0030170:pyridoxal phosphate binding
gene4295	4.71304	Ups	-	-	-	-	-	gene4087	3.9573	Ups	K02392	ko02040 Flagellar assembly;	GO:0071973:bacterial-type flagellum-dependent cell motility	GO:0009426:bacterial-type flagellum basal body, distal rod	-	gene5326	3.95644	Ups	K01895	ko00010 Glycolysis / Gluconeogenesis;ko00620 Pyruvate metabolism;ko00640 Propanoate metabolism;ko00680 Methane metabolism;ko00720 Carbon fixation pathways in prokaryotes;ko01100 Metabolic pathways;ko01110 Biosynthesis of secondary metabolites;ko01120 Microbial metabolism in diverse environments;ko01130 Biosynthesis of antibiotics;ko01200 Carbon metabolism;	-	-	-
gene4329	4.70583	Ups	-	-	-	-	-	gene4299	3.95597	Ups	-	-	GO:0018189:pyrroloquinoline quinone biosynthetic process	-	-	gene3250	3.93062	Ups	K02926	ko03010 Ribosome;	GO:0006412:translation	GO:0005840:ribosome	GO:0019843:rRNA binding;GO:0003735:structural constituent of ribosome
gene4971	4.69145	Ups	-	-	-	-	-	gene4311	3.91764	Ups	-	-	-	-	-	gene3235	3.9233	Ups	K02881	ko03010 Ribosome;	GO:0006412:translation	GO:0005840:ribosome	GO:0019843:rRNA binding;GO:0003735:structural constituent of ribosome
gene1526	4.66154	Ups	-	-	-	-	-	gene1696	3.91706	Ups	-	-	-	-	-	gene4738	3.92192	Ups	-	-	-	-	-
gene4053	4.62527	Ups	-	-	-	-	-	gene1697	3.91282	Ups	-	-	-	-	-	gene4908	3.89845	Ups	-	-	GO:0006865:amino acid transport	GO:0016021:integral component of membrane;GO:0005886:plasma membrane	GO:0015293:symporter activity
gene1682	4.60777	Ups	K05549	ko00362 Benzoate degradation;ko00364 Fluorobenzoate degradation;ko00622 Xylene degradation;ko01100 Metabolic pathways;ko01120 Microbial metabolism in diverse environments;ko01220 Degradation of aromatic compounds;	GO:0010128:benzoate catabolic process via CoA ligation	-	GO:0051537:2 iron, 2 sulfur cluster binding;GO:0018626:2-chlorobenzoate 1,2-dioxygenase activity;GO:0005506:iron ion binding	gene3423	3.88854	Ups	-	-	-	-	-	gene3141	3.87033	Ups	K02298	ko00190 Oxidative phosphorylation;ko01100 Metabolic pathways;	GO:0009060:aerobic respiration;GO:0015990:electron transport coupled proton transport	GO:0005887:integral component of plasma membrane;GO:0070469:respiratory chain	GO:0009486:cytochrome bo3 ubiquinol oxidase activity;GO:0004129:cytochrome-c oxidase activity;GO:0020037:heme binding;GO:0046872:metal ion binding;GO:0016682:oxidoreductase activity, acting on diphenols and related substances as donors, oxygen as acceptor
gene4294	4.57721	Ups	-	-	-	-	-	gene4746	3.88589	Ups	-	-	-	-	-	gene5329	3.86879	Ups	-	-	-	-	-
gene1692	4.54862	Ups	-	-	-	GO:0005737:cytoplasm	GO:0051537:2 iron, 2 sulfur cluster binding;GO:0009055:electron transfer activity;GO:0046872:metal ion binding;GO:0016903:oxidoreductase activity, acting on the aldehyde or oxo group of donors	gene4086	3.88028	Ups	K02390	ko02040 Flagellar assembly;	-	-	-	gene4727	3.81606	Ups	-	-	-	-	-
gene1509	4.52591	Ups	-	-	GO:0030261:chromosome condensation	-	GO:0003677:DNA binding	gene4368	3.87845	Ups	-	-	-	-	-	gene5288	3.81478	Ups	K03776	ko02020 Two-component system;ko02030 Bacterial chemotaxis;	-	-	-
gene3950	4.51913	Ups	-	-	-	-	GO:0000166:nucleotide binding	gene4747	3.87367	Ups	-	-	-	-	-	gene2881	3.81241	Ups	-	-	-	-	-
gene4306	4.48799	Ups	-	-	-	-	-	gene4783	3.87107	Ups	K02406	ko02020 Two-component system;ko02040 Flagellar assembly;ko04621 NOD-like receptor signaling pathway;ko04626 Plant-pathogen interaction;ko05132 Salmonella infection;ko05134 Legionellosis;	-	-	-	gene5171	3.80934	Ups	K01681	ko00020 Citrate cycle (TCA cycle);ko00630 Glyoxylate and dicarboxylate metabolism;ko00720 Carbon fixation pathways in prokaryotes;ko01100 Metabolic pathways;ko01110 Biosynthesis of secondary metabolites;ko01120 Microbial metabolism in diverse environments;ko01130 Biosynthesis of antibiotics;ko01200 Carbon metabolism;ko01210 2-Oxocarboxylic acid metabolism;ko01230 Biosynthesis of amino acids;	GO:0019679:propionate metabolic process, methylcitrate cycle;GO:0006099:tricarboxylic acid cycle	-	GO:0047456:2-methylisocitrate dehydratase activity;GO:0051539:4 iron, 4 sulfur cluster binding;GO:0003994:aconitate hydratase activity;GO:0046872:metal ion binding;GO:0003730:mRNA 3'-UTR binding;GO:0003729:mRNA binding
gene1704	4.45977	Ups	-	-	-	-	-	gene204	3.79848	Ups	-	-	-	-	-	gene5541	3.79429	Ups	K03198	ko03070 Bacterial secretion system;	-	-	-
gene1680	4.44735	Ups	K05784	ko00362 Benzoate degradation;ko00364 Fluorobenzoate degradation;ko00622 Xylene degradation;ko01100 Metabolic pathways;ko01120 Microbial metabolism in diverse environments;ko01220 Degradation of aromatic compounds;	GO:0019439:aromatic compound catabolic process	-	GO:0051537:2 iron, 2 sulfur cluster binding;GO:0009055:electron transfer activity;GO:0008860:ferredoxin-NAD+ reductase activity;GO:0046872:metal ion binding	gene1592	3.79741	Ups	K00627	ko00010 Glycolysis / Gluconeogenesis;ko00020 Citrate cycle (TCA cycle);ko00620 Pyruvate metabolism;ko01100 Metabolic pathways;ko01110 Biosynthesis of secondary metabolites;ko01120 Microbial metabolism in diverse environments;ko01130 Biosynthesis of antibiotics;ko01200 Carbon metabolism;	-	-	-	gene3246	3.77875	Ups	K02890	ko03010 Ribosome;	GO:0006412:translation	GO:0015934:large ribosomal subunit	GO:0019843:rRNA binding;GO:0003735:structural constituent of ribosome
gene534	4.44658	Ups	K14230	ko00970 Aminoacyl-tRNA biosynthesis;	-	-	-	gene1684	3.79298	Ups	K03464	ko00362 Benzoate degradation;ko01100 Metabolic pathways;ko01120 Microbial metabolism in diverse environments;ko01220 Degradation of aromatic compounds;	GO:0042952:beta-ketoadipate pathway	-	GO:0016159:muconolactone delta-isomerase activity	gene4092	3.76273	Ups	K00549	ko00270 Cysteine and methionine metabolism;ko00450 Selenocompound metabolism;ko01100 Metabolic pathways;ko01110 Biosynthesis of secondary metabolites;ko01230 Biosynthesis of amino acids;	GO:0009086:methionine biosynthetic process	-	GO:0003871:5-methyltetrahydropteroyltriglutamate-homocysteine S-methyltransferase activity;GO:0008270:zinc ion binding
gene4307	4.43188	Ups	-	-	-	-	-	gene2430	3.74625	Ups	-	-	-	-	-	gene3884	3.74631	Ups	K00425	ko00190 Oxidative phosphorylation;ko01100 Metabolic pathways;ko02020 Two-component system;	-	-	-
gene4299	4.42894	Ups	-	-	GO:0018189:pyrroloquinoline quinone biosynthetic process	-	-	gene3897	3.73787	Ups	-	-	-	-	-	gene2887	3.71612	Ups	-	-	-	-	-
gene3964	4.40594	Ups	-	-	-	-	-	gene138	3.72288	Ups	-	-	-	-	-	gene3247	3.7076	Ups	K02965	ko03010 Ribosome;	GO:0006412:translation	GO:0015935:small ribosomal subunit	GO:0019843:rRNA binding;GO:0003735:structural constituent of ribosome
gene5007	4.40019	Ups	-	-	-	-	-	gene4744	3.71898	Ups	-	-	-	-	-	gene3883	3.69486	Ups	K00426	ko00190 Oxidative phosphorylation;ko01100 Metabolic pathways;ko02020 Two-component system;	-	-	-
gene3136	4.39336	Ups	-	-	-	-	-	gene4836	3.71255	Ups	-	-	-	-	-	gene4735	3.67851	Ups	-	-	-	-	-
gene3327	4.36947	Ups	-	-	-	-	-	gene1692	3.63685	Ups	-	-	-	GO:0005737:cytoplasm	GO:0051537:2 iron, 2 sulfur cluster binding;GO:0009055:electron transfer activity;GO:0046872:metal ion binding;GO:0016903:oxidoreductase activity, acting on the aldehyde or oxo group of donors	gene4734	3.62504	Ups	-	-	-	-	-
gene4311	4.36513	Ups	-	-	-	-	-	gene4004	3.62667	Ups	-	-	-	-	-	gene5138	3.62225	Ups	-	-	-	-	-
gene1579	4.33751	Ups	-	-	-	-	-	gene4743	3.61632	Ups	-	-	-	-	-	gene4790	3.58745	Ups	K02419	ko02040 Flagellar assembly;	GO:0044781:bacterial-type flagellum organization;GO:0009306:protein secretion	GO:0009425:bacterial-type flagellum basal body;GO:0016021:integral component of membrane;GO:0005886:plasma membrane	-
gene4301	4.33005	Ups	-	-	-	-	-	gene4312	3.60702	Ups	-	-	-	-	-	gene5328	3.57633	Ups	K00020	ko00280 Valine, leucine and isoleucine degradation;ko01100 Metabolic pathways;	GO:0006574:valine catabolic process	GO:0005739:mitochondrion	GO:0008442:3-hydroxyisobutyrate dehydrogenase activity;GO:0051287:NAD binding;GO:0050661:NADP binding
gene3868	4.328	Ups	-	-	-	-	-	gene1695	3.60544	Ups	-	-	-	-	-	gene4704	3.56873	Ups	K11903	ko02025 Biofilm formation - Pseudomonas aeruginosa;ko03070 Bacterial secretion system;	-	-	-
gene1569	4.32501	Ups	-	-	-	-	-	gene1693	3.58384	Ups	-	-	-	-	-	gene5139	3.56861	Ups	-	-	-	-	-
gene4300	4.32021	Ups	-	-	GO:0018189:pyrroloquinoline quinone biosynthetic process	-	GO:0033732:pyrroloquinoline-quinone synthase activity	gene2700	3.57617	Ups	-	-	-	-	-	gene5173	3.55387	Ups	K01659	ko00640 Propanoate metabolism;	GO:0019679:propionate metabolic process, methylcitrate cycle;GO:0006099:tricarboxylic acid cycle	GO:0005737:cytoplasm	GO:0050440:2-methylcitrate synthase activity;GO:0036440:citrate synthase activity
gene2498	4.30619	Ups	-	-	-	-	-	gene4301	3.5704	Ups	-	-	-	-	-	gene5327	3.53339	Ups	K00140	ko00280 Valine, leucine and isoleucine degradation;ko00410 beta-Alanine metabolism;ko00562 Inositol phosphate metabolism;ko00640 Propanoate metabolism;ko01100 Metabolic pathways;ko01200 Carbon metabolism;	GO:0006979:response to oxidative stress;GO:0006210:thymine catabolic process;GO:0006574:valine catabolic process;GO:0006573:valine metabolic process	GO:0005739:mitochondrion	GO:0005507:copper ion binding;GO:0018478:malonate-semialdehyde dehydrogenase (acetylating) activity;GO:0004491:methylmalonate-semialdehyde dehydrogenase (acylating) activity
gene1125	4.26011	Ups	-	-	-	-	-	gene1683	3.55394	Ups	K03381	ko00361 Chlorocyclohexane and chlorobenzene degradation;ko00362 Benzoate degradation;ko00364 Fluorobenzoate degradation;ko00623 Toluene degradation;ko01100 Metabolic pathways;ko01120 Microbial metabolism in diverse environments;ko01220 Degradation of aromatic compounds;	GO:0042952:beta-ketoadipate pathway;GO:0019614:catechol-containing compound catabolic process	-	GO:0018576:catechol 1,2-dioxygenase activity;GO:0008199:ferric iron binding	gene5137	3.50715	Ups	-	-	-	-	-
gene3111	4.24231	Ups	-	-	-	-	-	gene4736	3.54241	Ups	-	-	-	-	-	gene5768	3.50092	Ups	-	-	-	-	-
gene5356	4.21852	Ups	-	-	-	-	-	gene4300	3.54069	Ups	-	-	GO:0018189:pyrroloquinoline quinone biosynthetic process	-	GO:0033732:pyrroloquinoline-quinone synthase activity	gene5565	3.48708	Ups	-	-	-	-	-
gene2078	4.17609	Ups	-	-	-	-	-	gene55	3.5121	Ups	-	-	-	-	-	gene3233	3.47	Ups	K02907	ko03010 Ribosome;	GO:0006412:translation	GO:0015934:large ribosomal subunit	GO:0003735:structural constituent of ribosome
gene2419	4.17555	Ups	-	-	-	-	-	gene5007	3.50202	Ups	-	-	-	-	-	gene193	3.46955	Ups	K00253	ko00280 Valine, leucine and isoleucine degradation;ko01100 Metabolic pathways;	GO:1902198:3-methylbut-2-enoyl-CoA(4-) metabolic process;GO:1902196:isovaleryl-CoA(4-) catabolic process;GO:0006552:leucine catabolic process	GO:0005739:mitochondrion	GO:0050660:flavin adenine dinucleotide binding;GO:0008470:isovaleryl-CoA dehydrogenase activity
gene4972	4.15702	Ups	K02275	ko00190 Oxidative phosphorylation;ko01100 Metabolic pathways;	GO:0042773:ATP synthesis coupled electron transport	GO:0016021:integral component of membrane;GO:0005886:plasma membrane	GO:0005507:copper ion binding;GO:0004129:cytochrome-c oxidase activity	gene4057	3.49152	Ups	K01761	ko00270 Cysteine and methionine metabolism;ko00450 Selenocompound metabolism;	-	-	-	gene2859	3.46875	Ups	-	-	-	-	-
gene2497	4.13022	Ups	-	-	-	-	-	gene4738	3.46822	Ups	-	-	-	-	-	gene5330	3.44746	Ups	-	-	-	-	-
gene2715	4.11983	Ups	-	-	-	-	-	gene4737	3.42686	Ups	-	-	-	-	-	gene5563	3.44352	Ups	K09882	ko00860 Porphyrin and chlorophyll metabolism;ko01100 Metabolic pathways;	-	-	-
gene1822	4.11546	Ups	-	-	-	-	-	gene3579	3.42081	Ups	K02073	ko02010 ABC transporters;	GO:0006865:amino acid transport	GO:0005886:plasma membrane	-	gene4104	3.42923	Ups	K02299	ko00190 Oxidative phosphorylation;ko01100 Metabolic pathways;	GO:0019646:aerobic electron transport chain;GO:0009060:aerobic respiration;GO:0015990:electron transport coupled proton transport	GO:0009319:cytochrome o ubiquinol oxidase complex;GO:0005887:integral component of plasma membrane	GO:0009486:cytochrome bo3 ubiquinol oxidase activity;GO:0008827:cytochrome o ubiquinol oxidase activity;GO:0004129:cytochrome-c oxidase activity;GO:0009055:electron transfer activity;GO:0015453:oxidoreduction-driven active transmembrane transporter activity
gene535	4.11514	Ups	-	-	-	-	-	gene4740	3.41268	Ups	-	-	-	-	-	gene5728	3.40544	Ups	-	-	-	-	-
gene5024	4.098	Ups	-	-	-	-	-	gene4750	3.41243	Ups	-	-	-	-	-	gene3232	3.39748	Ups	K02876	ko03010 Ribosome;	GO:0006412:translation	GO:0015934:large ribosomal subunit	GO:0019843:rRNA binding;GO:0003735:structural constituent of ribosome
gene4897	4.0828	Ups	-	-	-	-	-	gene4976	3.38174	Ups	-	-	-	-	-	gene5527	3.39468	Ups	-	-	-	-	-
gene3829	4.08166	Ups	K00496	ko00071 Fatty acid degradation;ko00930 Caprolactam degradation;	-	-	-	gene5071	3.3561	Ups	-	-	-	-	-	gene5564	3.38855	Ups	-	-	-	-	-
gene3790	4.07164	Ups	K01505	ko00270 Cysteine and methionine metabolism;	GO:0018871:1-aminocyclopropane-1-carboxylate metabolic process;GO:0009310:amine catabolic process	-	GO:0008660:1-aminocyclopropane-1-carboxylate deaminase activity;GO:0030170:pyridoxal phosphate binding	gene3869	3.33785	Ups	-	-	-	-	-	gene3239	3.38258	Ups	K02931	ko03010 Ribosome;	GO:0006412:translation	GO:0005840:ribosome	GO:0019843:rRNA binding;GO:0003735:structural constituent of ribosome;GO:0000049:tRNA binding
gene4042	4.05644	Ups	-	-	-	-	-	gene72	3.30158	Ups	-	-	-	-	-	gene3234	3.36889	Ups	K02988	ko03010 Ribosome;	GO:0006412:translation	GO:0015935:small ribosomal subunit	GO:0019843:rRNA binding;GO:0003735:structural constituent of ribosome
gene4057	4.02486	Ups	K01761	ko00270 Cysteine and methionine metabolism;ko00450 Selenocompound metabolism;	-	-	-	gene137	3.28226	Ups	-	-	-	-	-	gene5529	3.35584	Ups	-	-	-	-	-
gene136	3.99139	Ups	-	-	-	-	-	gene814	3.23596	Ups	-	-	-	-	-	gene5074	3.34703	Ups	-	-	-	-	-
gene2362	3.98398	Ups	-	-	-	-	-	gene4036	3.23507	Ups	-	-	-	GO:0005737:cytoplasm	GO:0003677:DNA binding	gene4398	3.32881	Ups	-	-	-	-	-
gene4368	3.94497	Ups	-	-	-	-	-	gene4005	3.22974	Ups	-	-	-	-	-	gene3689	3.29863	Ups	-	-	-	-	-
gene4052	3.91236	Ups	-	-	-	-	-	gene1926	3.22061	Ups	-	-	-	-	-	gene3722	3.24893	Ups	K00135	ko00250 Alanine, aspartate and glutamate metabolism;ko00310 Lysine degradation;ko00350 Tyrosine metabolism;ko00650 Butanoate metabolism;ko00760 Nicotinate and nicotinamide metabolism;ko01100 Metabolic pathways;ko01120 Microbial metabolism in diverse environments;	GO:0009450:gamma-aminobutyric acid catabolic process;GO:0019477:L-lysine catabolic process	-	GO:0047949:glutarate-semialdehyde dehydrogenase (NAD+) activity;GO:0004777:succinate-semialdehyde dehydrogenase (NAD+) activity;GO:0009013:succinate-semialdehyde dehydrogenase [NAD(P)+] activity
gene137	3.91148	Ups	-	-	-	-	-	gene3938	3.21737	Ups	K02858	ko00740 Riboflavin metabolism;ko01100 Metabolic pathways;ko01110 Biosynthesis of secondary metabolites;	GO:0009231:riboflavin biosynthetic process	-	GO:0008686:3,4-dihydroxy-2-butanone-4-phosphate synthase activity;GO:0000287:magnesium ion binding;GO:0030145:manganese ion binding	gene4754	3.24215	Ups	-	-	-	-	-
gene12	3.90254	Ups	-	-	-	-	-	gene4741	3.21677	Ups	-	-	-	-	-	gene3269	3.20307	Ups	K02935	ko03010 Ribosome;	GO:0006412:translation	GO:0005840:ribosome	GO:0003735:structural constituent of ribosome
gene1460	3.893	Ups	-	-	-	-	-	gene2497	3.20375	Ups	-	-	-	-	-	gene5747	3.19944	Ups	-	-	-	-	-
gene4086	3.89256	Ups	K02390	ko02040 Flagellar assembly;	-	-	-	gene4751	3.19787	Ups	-	-	-	-	-	gene5697	3.18364	Ups	-	-	-	-	-
gene4896	3.89038	Ups	-	-	-	-	-	gene5439	3.19293	Ups	K03413	ko02020 Two-component system;ko02030 Bacterial chemotaxis;	-	-	-	gene5001	3.17667	Ups	K10543	ko02010 ABC transporters;	GO:0042732:D-xylose metabolic process;GO:0015753:D-xylose transmembrane transport	GO:0030288:outer membrane-bounded periplasmic space	GO:0048029:monosaccharide binding
gene4925	3.89013	Ups	-	-	-	-	-	gene4749	3.18564	Ups	-	-	-	-	-	gene4724	3.17596	Ups	-	-	-	-	-
gene138	3.85173	Ups	-	-	-	-	-	gene4717	3.16447	Ups	-	-	-	-	-	gene3140	3.16262	Ups	K02299	ko00190 Oxidative phosphorylation;ko01100 Metabolic pathways;	GO:0019646:aerobic electron transport chain;GO:0009060:aerobic respiration;GO:0015990:electron transport coupled proton transport	GO:0009319:cytochrome o ubiquinol oxidase complex;GO:0005887:integral component of plasma membrane	GO:0009486:cytochrome bo3 ubiquinol oxidase activity;GO:0008827:cytochrome o ubiquinol oxidase activity;GO:0004129:cytochrome-c oxidase activity;GO:0009055:electron transfer activity;GO:0015453:oxidoreduction-driven active transmembrane transporter activity
gene4036	3.8514	Ups	-	-	-	GO:0005737:cytoplasm	GO:0003677:DNA binding	gene4088	3.16275	Ups	K02396	ko02040 Flagellar assembly;	-	-	-	gene4753	3.16195	Ups	-	-	-	-	-
gene1324	3.85062	Ups	-	-	-	-	-	gene1498	3.15655	Ups	K03897	ko00310 Lysine degradation;ko01120 Microbial metabolism in diverse environments;	-	-	GO:0016491:oxidoreductase activity	gene5408	3.14827	Ups	-	-	-	-	-
gene3896	3.84485	Ups	-	-	-	-	-	gene2433	3.14767	Ups	-	-	-	-	-	gene4699	3.14373	Ups	K11904	ko03070 Bacterial secretion system;	-	-	-
gene2200	3.8367	Ups	-	-	-	-	-	gene272	3.14551	Ups	-	-	-	-	-	gene4405	3.14327	Ups	K00549	ko00270 Cysteine and methionine metabolism;ko00450 Selenocompound metabolism;ko01100 Metabolic pathways;ko01110 Biosynthesis of secondary metabolites;ko01230 Biosynthesis of amino acids;	GO:0009086:methionine biosynthetic process	-	GO:0003871:5-methyltetrahydropteroyltriglutamate-homocysteine S-methyltransferase activity;GO:0008270:zinc ion binding
gene5046	3.83185	Ups	K02275	ko00190 Oxidative phosphorylation;ko01100 Metabolic pathways;	-	-	-	gene598	3.12847	Ups	K03406	ko02020 Two-component system;ko02030 Bacterial chemotaxis;	GO:0006935:chemotaxis;GO:0007165:signal transduction	GO:0005887:integral component of plasma membrane	GO:0004888:transmembrane signaling receptor activity	gene5689	3.1428	Ups	-	-	-	-	-
gene109	3.82212	Ups	-	-	-	-	-	gene5184	3.11564	Ups	-	-	-	-	-	gene3472	3.13137	Ups	K02114	ko00190 Oxidative phosphorylation;ko00195 Photosynthesis;ko01100 Metabolic pathways;	GO:0015986:ATP synthesis coupled proton transport	GO:0005886:plasma membrane;GO:0045261:proton-transporting ATP synthase complex, catalytic core F(1)	GO:0005524:ATP binding;GO:0046933:proton-transporting ATP synthase activity, rotational mechanism
gene1666	3.82119	Ups	-	-	-	-	-	gene5356	3.08312	Ups	-	-	-	-	-	gene5141	3.13057	Ups	K08295	ko00627 Aminobenzoate degradation;ko01120 Microbial metabolism in diverse environments;	-	-	-
gene1915	3.8112	Ups	K05979	ko00680 Methane metabolism;ko01120 Microbial metabolism in diverse environments;	-	-	-	gene535	3.07539	Ups	-	-	-	-	-	gene3237	3.12349	Ups	K02994	ko03010 Ribosome;	GO:0006412:translation	GO:0005840:ribosome	GO:0019843:rRNA binding;GO:0003735:structural constituent of ribosome
gene4302	3.79853	Ups	-	-	GO:0018189:pyrroloquinoline quinone biosynthetic process	-	GO:0051539:4 iron, 4 sulfur cluster binding;GO:0009975:cyclase activity;GO:0005506:iron ion binding;GO:0016491:oxidoreductase activity;GO:1904047:S-adenosyl-L-methionine binding	gene4804	3.07516	Ups	K02390	ko02040 Flagellar assembly;	-	-	-	gene5118	3.11647	Ups	-	-	GO:0006310:DNA recombination	GO:0005737:cytoplasm;GO:0009295:nucleoid	-
gene3135	3.79046	Ups	-	-	-	-	-	gene5426	3.07428	Ups	-	-	-	-	-	gene5650	3.10802	Ups	-	-	-	-	-
gene66	3.78939	Ups	-	-	-	-	-	gene4972	3.06449	Ups	K02275	ko00190 Oxidative phosphorylation;ko01100 Metabolic pathways;	GO:0042773:ATP synthesis coupled electron transport	GO:0016021:integral component of membrane;GO:0005886:plasma membrane	GO:0005507:copper ion binding;GO:0004129:cytochrome-c oxidase activity	gene2857	3.09963	Ups	-	-	-	-	-
gene2204	3.78871	Ups	-	-	-	-	-	gene3460	3.06254	Ups	K03406	ko02020 Two-component system;ko02030 Bacterial chemotaxis;	-	-	-	gene5519	3.08677	Ups	-	-	-	-	-
gene725	3.77088	Ups	-	-	-	-	-	gene4739	3.05542	Ups	-	-	-	-	-	gene3378	3.08297	Ups	K05875	ko02020 Two-component system;ko02030 Bacterial chemotaxis;	-	-	-
gene2201	3.7663	Ups	-	-	-	-	GO:0005524:ATP binding;GO:0016887:ATPase activity	gene3896	3.05097	Ups	-	-	-	-	-	gene4706	3.06862	Ups	K11901	ko02025 Biofilm formation - Pseudomonas aeruginosa;	-	-	-
gene4305	3.75576	Ups	-	-	-	-	-	gene136	3.04764	Ups	-	-	-	-	-	gene4682	3.06079	Ups	-	-	-	-	-
gene4099	3.72653	Ups	-	-	-	-	-	gene4309	3.03867	Ups	K17226	ko00920 Sulfur metabolism;ko01100 Metabolic pathways;ko01120 Microbial metabolism in diverse environments;	-	-	-	gene640	3.05684	Ups	K04077	ko03018 RNA degradation;ko05134 Legionellosis;ko05152 Tuberculosis;	GO:0042026:protein refolding	GO:0005737:cytoplasm	GO:0005524:ATP binding;GO:0051082:unfolded protein binding
gene5045	3.72636	Ups	-	-	-	-	-	gene4977	3.01085	Ups	-	-	-	-	-	gene3446	3.05145	Ups	K00605	ko00260 Glycine, serine and threonine metabolism;ko00630 Glyoxylate and dicarboxylate metabolism;ko00670 One carbon pool by folate;ko01100 Metabolic pathways;ko01110 Biosynthesis of secondary metabolites;ko01130 Biosynthesis of antibiotics;ko01200 Carbon metabolism;	GO:0019464:glycine decarboxylation via glycine cleavage system	-	GO:0004047:aminomethyltransferase activity;GO:0008483:transaminase activity
gene1459	3.70889	Ups	-	-	-	-	-	gene3829	3.00497	Ups	K00496	ko00071 Fatty acid degradation;ko00930 Caprolactam degradation;	-	-	-	gene1498	3.03656	Ups	K03897	ko00310 Lysine degradation;ko01120 Microbial metabolism in diverse environments;	-	-	GO:0016491:oxidoreductase activity
gene4731	3.68879	Ups	-	-	-	-	-	gene5419	2.98114	Ups	K01029	ko00072 Synthesis and degradation of ketone bodies;ko00280 Valine, leucine and isoleucine degradation;ko00650 Butanoate metabolism;	-	-	-	gene3460	3.03032	Ups	K03406	ko02020 Two-component system;ko02030 Bacterial chemotaxis;	-	-	-
gene1942	3.68583	Ups	-	-	-	-	-	gene2715	2.97322	Ups	-	-	-	-	-	gene5688	3.0288	Ups	-	-	-	-	-
gene1715	3.68527	Ups	-	-	-	-	-	gene203	2.97266	Ups	-	-	-	-	-	gene4707	3.00735	Ups	-	-	-	-	-
gene3661	3.67862	Ups	K00329	ko00190 Oxidative phosphorylation;	-	-	-	gene2131	2.96326	Ups	-	-	-	-	-	gene3474	3.00553	Ups	K02115	ko00190 Oxidative phosphorylation;ko00195 Photosynthesis;ko01100 Metabolic pathways;	GO:0042777:plasma membrane ATP synthesis coupled proton transport	GO:0005886:plasma membrane;GO:0045261:proton-transporting ATP synthase complex, catalytic core F(1)	GO:0005524:ATP binding;GO:0046933:proton-transporting ATP synthase activity, rotational mechanism
gene2433	3.6635	Ups	-	-	-	-	-	gene3146	2.96063	Ups	-	-	-	-	-	gene5555	2.99721	Ups	-	-	-	-	-
gene4893	3.65556	Ups	K15371	ko00220 Arginine biosynthesis;ko00250 Alanine, aspartate and glutamate metabolism;ko00430 Taurine and hypotaurine metabolism;ko00910 Nitrogen metabolism;ko01100 Metabolic pathways;	-	-	-	gene5074	2.95529	Ups	-	-	-	-	-	gene4733	2.99614	Ups	-	-	-	-	-
gene4857	3.63328	Ups	-	-	-	-	-	gene5131	2.95289	Ups	-	-	-	-	-	gene5528	2.99	Ups	-	-	-	-	-
gene2110	3.62252	Ups	-	-	-	-	-	gene768	2.9496	Ups	-	-	-	-	-	gene4703	2.97295	Ups	-	-	-	-	-
gene1727	3.60366	Ups	-	-	-	-	-	gene2690	2.93823	Ups	-	-	-	-	-	gene5648	2.97068	Ups	-	-	-	-	-
gene4087	3.59757	Ups	K02392	ko02040 Flagellar assembly;	GO:0071973:bacterial-type flagellum-dependent cell motility	GO:0009426:bacterial-type flagellum basal body, distal rod	-	gene4748	2.92925	Ups	-	-	-	-	-	gene55	2.96785	Ups	-	-	-	-	-
gene1495	3.57964	Ups	-	-	-	-	-	gene4329	2.92794	Ups	-	-	-	-	-	gene5554	2.96202	Ups	-	-	-	-	-
gene1679	3.57803	Ups	K05783	ko00362 Benzoate degradation;ko00364 Fluorobenzoate degradation;ko00622 Xylene degradation;ko01100 Metabolic pathways;ko01120 Microbial metabolism in diverse environments;ko01220 Degradation of aromatic compounds;	GO:0043640:benzoate catabolic process via hydroxylation	-	GO:0047116:1,6-dihydroxycyclohexa-2,4-diene-1-carboxylate dehydrogenase activity	gene3378	2.92587	Ups	K05875	ko02020 Two-component system;ko02030 Bacterial chemotaxis;	-	-	-	gene2860	2.94634	Ups	-	-	-	-	-
gene3335	3.56474	Ups	-	-	-	-	-	gene124	2.92434	Ups	-	-	-	-	-	gene72	2.9244	Ups	-	-	-	-	-
gene1691	3.55854	Ups	-	-	-	-	-	gene4302	2.91908	Ups	-	-	GO:0018189:pyrroloquinoline quinone biosynthetic process	-	GO:0051539:4 iron, 4 sulfur cluster binding;GO:0009975:cyclase activity;GO:0005506:iron ion binding;GO:0016491:oxidoreductase activity;GO:1904047:S-adenosyl-L-methionine binding	gene5558	2.91528	Ups	K00525	ko00230 Purine metabolism;ko00240 Pyrimidine metabolism;ko01100 Metabolic pathways;	GO:0006260:DNA replication	-	GO:0005524:ATP binding;GO:0004748:ribonucleoside-diphosphate reductase activity, thioredoxin disulfide as acceptor
gene2198	3.53055	Ups	-	-	-	-	-	gene3547	2.9126	Ups	-	-	-	-	-	gene3758	2.91043	Ups	-	-	GO:0001682:tRNA 5'-leader removal	-	GO:0004526:ribonuclease P activity;GO:0000049:tRNA binding
gene4274	3.5289	Ups	-	-	-	-	-	gene4716	2.90853	Ups	-	-	-	-	-	gene2885	2.9097	Ups	-	-	-	-	-
gene79	3.49731	Ups	K00819	ko00330 Arginine and proline metabolism;ko01100 Metabolic pathways;ko01110 Biosynthesis of secondary metabolites;ko01130 Biosynthesis of antibiotics;	GO:0055129:L-proline biosynthetic process	GO:0005737:cytoplasm	GO:0004587:ornithine-oxo-acid transaminase activity;GO:0030170:pyridoxal phosphate binding	gene2033	2.90765	Ups	K03406	ko02020 Two-component system;ko02030 Bacterial chemotaxis;	-	-	-	gene5543	2.90657	Ups	-	-	-	-	-
gene397	3.49651	Ups	-	-	-	-	-	gene5307	2.89804	Ups	-	-	-	-	-	gene5075	2.90597	Ups	-	-	-	-	-
gene4006	3.45763	Ups	-	-	-	-	-	gene4558	2.88423	Ups	K03415	ko02020 Two-component system;ko02030 Bacterial chemotaxis;	-	-	-	gene325	2.89341	Ups	K02897	ko03010 Ribosome;	GO:0006412:translation	GO:0005840:ribosome	GO:0008097:5S rRNA binding;GO:0003735:structural constituent of ribosome
gene3986	3.42817	Ups	-	-	-	-	-	gene5443	2.86785	Ups	K03406	ko02020 Two-component system;ko02030 Bacterial chemotaxis;	GO:0006935:chemotaxis;GO:0007165:signal transduction	GO:0016021:integral component of membrane;GO:0005886:plasma membrane	GO:0004888:transmembrane signaling receptor activity	gene4702	2.88325	Ups	-	-	-	-	-
gene4309	3.39364	Ups	K17226	ko00920 Sulfur metabolism;ko01100 Metabolic pathways;ko01120 Microbial metabolism in diverse environments;	-	-	-	gene1685	2.86646	Ups	K01856	ko00361 Chlorocyclohexane and chlorobenzene degradation;ko00362 Benzoate degradation;ko00364 Fluorobenzoate degradation;ko00623 Toluene degradation;ko01100 Metabolic pathways;ko01120 Microbial metabolism in diverse environments;ko01220 Degradation of aromatic compounds;	GO:0042952:beta-ketoadipate pathway;GO:0009063:cellular amino acid catabolic process	-	GO:0018850:chloromuconate cycloisomerase activity;GO:0030145:manganese ion binding;GO:0018849:muconate cycloisomerase activity	gene3238	2.88254	Ups	K02954	ko03010 Ribosome;	GO:0006412:translation	GO:0005840:ribosome	GO:0019843:rRNA binding;GO:0003735:structural constituent of ribosome
gene1995	3.39101	Ups	-	-	-	-	-	gene2292	2.86056	Ups	-	-	-	-	-	gene5005	2.87959	Ups	-	-	-	-	-
gene1454	3.38817	Ups	-	-	-	-	-	gene5152	2.85197	Ups	-	-	-	-	-	gene3240	2.86325	Ups	K02895	ko03010 Ribosome;	GO:0006412:translation	GO:0005840:ribosome	GO:0019843:rRNA binding;GO:0003735:structural constituent of ribosome
gene3078	3.3529	Ups	K02035	ko02024 Quorum sensing;	-	-	-	gene2872	2.83341	Ups	-	-	-	-	-	gene2872	2.86107	Ups	-	-	-	-	-
gene2202	3.34345	Ups	-	-	-	-	-	gene1915	2.82039	Ups	K05979	ko00680 Methane metabolism;ko01120 Microbial metabolism in diverse environments;	-	-	-	gene5534	2.83911	Ups	K03200	ko03070 Bacterial secretion system;	-	-	-
gene3938	3.33737	Ups	K02858	ko00740 Riboflavin metabolism;ko01100 Metabolic pathways;ko01110 Biosynthesis of secondary metabolites;	GO:0009231:riboflavin biosynthetic process	-	GO:0008686:3,4-dihydroxy-2-butanone-4-phosphate synthase activity;GO:0000287:magnesium ion binding;GO:0030145:manganese ion binding	gene4971	2.8176	Ups	-	-	-	-	-	gene1871	2.82912	Ups	-	-	-	-	-
gene807	3.32787	Ups	-	-	-	-	-	gene815	2.80813	Ups	-	-	-	-	-	gene3976	2.82751	Ups	-	-	-	-	-
gene2199	3.31952	Ups	-	-	-	-	-	gene3327	2.79738	Ups	-	-	-	-	-	gene5562	2.82722	Ups	-	-	-	-	-
gene3833	3.31597	Ups	-	-	-	-	-	gene3790	2.77025	Ups	K01505	ko00270 Cysteine and methionine metabolism;	GO:0018871:1-aminocyclopropane-1-carboxylate metabolic process;GO:0009310:amine catabolic process	-	GO:0008660:1-aminocyclopropane-1-carboxylate deaminase activity;GO:0030170:pyridoxal phosphate binding	gene2861	2.81652	Ups	-	-	GO:0030261:chromosome condensation	-	GO:0003677:DNA binding
gene808	3.31289	Ups	K01046	ko00561 Glycerolipid metabolism;ko01100 Metabolic pathways;	GO:0016042:lipid catabolic process	GO:0005576:extracellular region	GO:0046872:metal ion binding;GO:0004806:triglyceride lipase activity	gene1500	2.74162	Ups	-	-	-	-	-	gene3473	2.81641	Ups	K02112	ko00190 Oxidative phosphorylation;ko00195 Photosynthesis;ko01100 Metabolic pathways;	GO:0015986:ATP synthesis coupled proton transport	GO:0005886:plasma membrane;GO:0045261:proton-transporting ATP synthase complex, catalytic core F(1)	GO:0005524:ATP binding;GO:0046933:proton-transporting ATP synthase activity, rotational mechanism
gene3342	3.27428	Ups	-	-	-	-	-	gene4855	2.73773	Ups	K03406	ko02020 Two-component system;ko02030 Bacterial chemotaxis;	GO:0071230:cellular response to amino acid stimulus;GO:0006935:chemotaxis;GO:0009593:detection of chemical stimulus;GO:1901875:positive regulation of post-translational protein modification;GO:0051260:protein homooligomerization;GO:0050920:regulation of chemotaxis;GO:0007172:signal complex assembly;GO:0007165:signal transduction	GO:0005887:integral component of plasma membrane;GO:0098561:methyl accepting chemotaxis protein complex	GO:0043424:protein histidine kinase binding;GO:0042803:protein homodimerization activity;GO:0004888:transmembrane signaling receptor activity	gene3228	2.81608	Ups	K02952	ko03010 Ribosome;	GO:0006412:translation	GO:0005840:ribosome	GO:0019843:rRNA binding;GO:0003735:structural constituent of ribosome;GO:0000049:tRNA binding
gene2398	3.26062	Ups	-	-	-	-	-	gene5075	2.71693	Ups	-	-	-	-	-	gene4652	2.81397	Ups	-	-	-	-	-
gene3390	3.25867	Ups	-	-	-	-	-	gene3950	2.71613	Ups	-	-	-	-	GO:0000166:nucleotide binding	gene5524	2.80697	Ups	-	-	-	-	-
gene3922	3.25774	Ups	-	-	-	-	-	gene4805	2.71368	Ups	K02389	ko02040 Flagellar assembly;	-	-	-	gene4684	2.79681	Ups	-	-	-	-	-
gene2420	3.25307	Ups	-	-	-	-	-	gene4788	2.70444	Ups	K02417	ko02030 Bacterial chemotaxis;ko02040 Flagellar assembly;	GO:0071973:bacterial-type flagellum-dependent cell motility;GO:0006935:chemotaxis	GO:0009425:bacterial-type flagellum basal body;GO:0005886:plasma membrane	GO:0003774:motor activity	gene3049	2.79291	Ups	K01924	ko00471 D-Glutamine and D-glutamate metabolism;ko00550 Peptidoglycan biosynthesis;ko01100 Metabolic pathways;	GO:0007049:cell cycle;GO:0051301:cell division;GO:0071555:cell wall organization;GO:0009252:peptidoglycan biosynthetic process;GO:0008360:regulation of cell shape	GO:0005737:cytoplasm	GO:0005524:ATP binding;GO:0008763:UDP-N-acetylmuramate-L-alanine ligase activity
gene2196	3.25185	Ups	-	-	-	-	-	gene5024	2.70265	Ups	-	-	-	-	-	gene5685	2.7886	Ups	-	-	-	-	-
gene1018	3.25005	Ups	-	-	-	-	-	gene4006	2.69604	Ups	-	-	-	-	-	gene5507	2.78846	Ups	-	-	-	-	-
gene2203	3.23706	Ups	-	-	-	-	-	gene4099	2.66078	Ups	-	-	-	-	-	gene4663	2.78378	Ups	-	-	-	-	-
gene1131	3.23503	Ups	-	-	-	-	-	gene4606	2.66012	Ups	K07666	ko02020 Two-component system;ko02024 Quorum sensing;	-	-	-	gene5170	2.77749	Ups	K09788	ko00640 Propanoate metabolism;	GO:0019629:propionate catabolic process, 2-methylcitrate cycle	-	GO:0016863:intramolecular oxidoreductase activity, transposing C=C bonds
gene3846	3.22651	Ups	-	-	-	-	-	gene2362	2.64473	Ups	-	-	-	-	-	gene4705	2.77736	Ups	K11900	ko02025 Biofilm formation - Pseudomonas aeruginosa;	-	-	-
gene4899	3.22519	Ups	-	-	-	-	-	gene1681	2.64179	Ups	K05550	ko00362 Benzoate degradation;ko00364 Fluorobenzoate degradation;ko00622 Xylene degradation;ko01100 Metabolic pathways;ko01120 Microbial metabolism in diverse environments;ko01220 Degradation of aromatic compounds;	GO:0042203:toluene catabolic process	-	GO:0051213:dioxygenase activity	gene4700	2.77595	Ups	K11907	ko02025 Biofilm formation - Pseudomonas aeruginosa;ko03070 Bacterial secretion system;	-	-	-
gene3547	3.22225	Ups	-	-	-	-	-	gene4754	2.6402	Ups	-	-	-	-	-	gene5104	2.77414	Ups	-	-	-	-	-
gene1453	3.22115	Ups	-	-	-	-	-	gene2078	2.63774	Ups	-	-	-	-	-	gene5518	2.77276	Ups	-	-	-	-	-
gene155	3.21972	Ups	K00459	ko00910 Nitrogen metabolism;	-	-	-	gene4803	2.63743	Ups	K02391	ko02040 Flagellar assembly;	-	-	-	gene2873	2.77069	Ups	-	-	-	-	-
gene1489	3.1937	Ups	K02300	ko00190 Oxidative phosphorylation;ko01100 Metabolic pathways;	-	-	-	gene4724	2.62797	Ups	-	-	-	-	-	gene4885	2.76619	Ups	K07345	ko05133 Pertussis;	-	-	-
gene3306	3.17068	Ups	-	-	-	-	-	gene772	2.62415	Ups	K11188	ko01100 Metabolic pathways;ko01110 Biosynthesis of secondary metabolites;	GO:0045454:cell redox homeostasis	GO:0005623:cell	GO:0004601:peroxidase activity;GO:0051920:peroxiredoxin activity	gene5684	2.76083	Ups	-	-	-	-	-
gene2400	3.16859	Ups	-	-	-	-	-	gene1461	2.62169	Ups	-	-	-	-	-	gene4319	2.75349	Ups	-	-	-	-	-
gene786	3.15562	Ups	-	-	-	-	-	gene2137	2.62053	Ups	-	-	-	-	-	gene4708	2.75299	Ups	K11906	ko03070 Bacterial secretion system;	-	-	-
gene3077	3.1339	Ups	K02033	ko02024 Quorum sensing;	-	-	-	gene4272	2.61629	Ups	-	-	-	-	-	gene4732	2.75072	Ups	-	-	-	-	-
gene3195	3.13312	Ups	K00265	ko00250 Alanine, aspartate and glutamate metabolism;ko00910 Nitrogen metabolism;ko01100 Metabolic pathways;ko01110 Biosynthesis of secondary metabolites;ko01120 Microbial metabolism in diverse environments;ko01130 Biosynthesis of antibiotics;ko01230 Biosynthesis of amino acids;	GO:0019676:ammonia assimilation cycle;GO:0006537:glutamate biosynthetic process;GO:0097054:L-glutamate biosynthetic process	-	GO:0051538:3 iron, 4 sulfur cluster binding;GO:0016041:glutamate synthase (ferredoxin) activity;GO:0046872:metal ion binding	gene4723	2.60483	Ups	-	-	-	-	-	gene2795	2.73706	Ups	K04043	ko03018 RNA degradation;ko05152 Tuberculosis;	GO:0006457:protein folding	-	GO:0005524:ATP binding;GO:0051082:unfolded protein binding
gene1485	3.12243	Ups	-	-	-	-	-	gene4786	2.60424	Ups	-	-	-	-	-	gene3053	2.73489	Ups	K01000	ko00550 Peptidoglycan biosynthesis;ko01100 Metabolic pathways;ko01502 Vancomycin resistance;	GO:0007049:cell cycle;GO:0051301:cell division;GO:0071555:cell wall organization;GO:0009252:peptidoglycan biosynthetic process;GO:0008360:regulation of cell shape	GO:0016021:integral component of membrane;GO:0005886:plasma membrane	GO:0008963:phospho-N-acetylmuramoyl-pentapeptide-transferase activity;GO:0051992:UDP-N-acetylmuramoyl-L-alanyl-D-glutamyl-meso-2,6-diaminopimelyl-D-alanyl-D-alanine:undecaprenyl-phosphate transferase activity
gene3614	3.12171	Ups	-	-	-	-	-	gene3986	2.60415	Ups	-	-	-	-	-	gene5744	2.73311	Ups	-	-	-	-	-
gene787	3.11618	Ups	-	-	-	-	-	gene786	2.60242	Ups	-	-	-	-	-	gene5443	2.73111	Ups	K03406	ko02020 Two-component system;ko02030 Bacterial chemotaxis;	GO:0006935:chemotaxis;GO:0007165:signal transduction	GO:0016021:integral component of membrane;GO:0005886:plasma membrane	GO:0004888:transmembrane signaling receptor activity
gene264	3.11037	Ups	-	-	-	-	-	gene4074	2.57439	Ups	K03696	ko01100 Metabolic pathways;	-	-	-	gene4701	2.72582	Ups	K11895	ko02025 Biofilm formation - Pseudomonas aeruginosa;	-	-	-
gene4074	3.1082	Ups	K03696	ko01100 Metabolic pathways;	-	-	-	gene5652	2.57409	Ups	-	-	-	-	-	gene4783	2.71878	Ups	K02406	ko02020 Two-component system;ko02040 Flagellar assembly;ko04621 NOD-like receptor signaling pathway;ko04626 Plant-pathogen interaction;ko05132 Salmonella infection;ko05134 Legionellosis;	-	-	-
gene4862	3.1	Ups	-	-	-	-	-	gene4802	2.57121	Ups	K02392	ko02040 Flagellar assembly;	GO:0071973:bacterial-type flagellum-dependent cell motility	GO:0009426:bacterial-type flagellum basal body, distal rod	-	gene2596	2.71674	Ups	K19221	ko00860 Porphyrin and chlorophyll metabolism;ko01100 Metabolic pathways;	GO:0009236:cobalamin biosynthetic process;GO:0006779:porphyrin-containing compound biosynthetic process	GO:0005737:cytoplasm	GO:0005524:ATP binding;GO:0008817:cob(I)yrinic acid a,c-diamide adenosyltransferase activity
gene4879	3.09859	Ups	-	-	-	-	-	gene4719	2.56263	Ups	-	-	-	-	-	gene4394	2.71666	Ups	-	-	-	-	GO:0003747:translation release factor activity
gene3322	3.09817	Ups	-	-	-	-	-	gene5445	2.55589	Ups	K03411	ko02030 Bacterial chemotaxis;	GO:0006935:chemotaxis	-	GO:0050568:protein-glutamine glutaminase activity	gene5649	2.71535	Ups	-	-	-	-	-
gene788	3.09675	Ups	-	-	-	-	-	gene5440	2.55363	Ups	K03407	ko02020 Two-component system;ko02030 Bacterial chemotaxis;	GO:0006935:chemotaxis;GO:0051649:establishment of localization in cell;GO:0031400:negative regulation of protein modification process;GO:0000160:phosphorelay signal transduction system;GO:0016310:phosphorylation;GO:1901875:positive regulation of post-translational protein modification;GO:0035307:positive regulation of protein dephosphorylation;GO:0046777:protein autophosphorylation;GO:1902021:reg…	GO:0005737:cytoplasm;GO:0005829:cytosol;GO:0098561:methyl accepting chemotaxis protein complex;GO:0005886:plasma membrane	GO:0005524:ATP binding;GO:0000155:phosphorelay sensor kinase activity;GO:0004673:protein histidine kinase activity	gene2748	2.70731	Ups	-	-	GO:0006637:acyl-CoA metabolic process;GO:0008209:androgen metabolic process;GO:0008205:ecdysone metabolic process;GO:0008210:estrogen metabolic process;GO:0006631:fatty acid metabolic process;GO:0090646:mitochondrial tRNA processing;GO:0090502:RNA phosphodiester bond hydrolysis, endonucleolytic;GO:0008202:steroid metabolic process	GO:0005829:cytosol;GO:0030678:mitochondrial ribonuclease P complex;GO:0005739:mitochondrion	GO:0047015:3-hydroxy-2-methylbutyryl-CoA dehydrogenase activity;GO:0003857:3-hydroxyacyl-CoA dehydrogenase activity;GO:0047022:7-beta-hydroxysteroid dehydrogenase (NADP+) activity;GO:0018454:acetoacetyl-CoA reductase activity;GO:0035410:dihydrotestosterone 17-beta-dehydrogenase activity;GO:0004303:estradiol 17-beta-dehydrogenase activity;GO:0016229:steroid dehydrogenase activity;GO:0047035:testos…
gene5423	3.09036	Ups	-	-	-	-	-	gene2699	2.54673	Ups	-	-	-	-	-	gene482	2.70583	Ups	-	-	-	-	-
gene576	3.08683	Ups	K03406	ko02020 Two-component system;ko02030 Bacterial chemotaxis;	-	-	-	gene4772	2.54048	Ups	-	-	-	-	-	gene598	2.70089	Ups	K03406	ko02020 Two-component system;ko02030 Bacterial chemotaxis;	GO:0006935:chemotaxis;GO:0007165:signal transduction	GO:0005887:integral component of plasma membrane	GO:0004888:transmembrane signaling receptor activity
gene4211	3.07746	Ups	-	-	-	-	-	gene607	2.53259	Ups	-	-	-	-	-	gene5002	2.69541	Ups	K10545	ko02010 ABC transporters;	-	GO:0005886:plasma membrane	GO:0005524:ATP binding;GO:0015614:D-xylose-importing ATPase activity
gene124	3.06282	Ups	-	-	-	-	-	gene2719	2.52816	Ups	-	-	-	-	-	gene5727	2.68678	Ups	-	-	-	-	-
gene1486	3.05992	Ups	K02297	ko00190 Oxidative phosphorylation;ko01100 Metabolic pathways;	-	-	-	gene3107	2.52292	Ups	-	-	-	-	-	gene3139	2.67724	Ups	K02300	ko00190 Oxidative phosphorylation;ko01100 Metabolic pathways;	GO:0019646:aerobic electron transport chain;GO:0009060:aerobic respiration;GO:0015990:electron transport coupled proton transport	GO:0009319:cytochrome o ubiquinol oxidase complex;GO:0005887:integral component of plasma membrane	GO:0009486:cytochrome bo3 ubiquinol oxidase activity;GO:0008827:cytochrome o ubiquinol oxidase activity;GO:0009055:electron transfer activity;GO:0015453:oxidoreduction-driven active transmembrane transporter activity;GO:0015078:proton transmembrane transporter activity
gene3912	3.05755	Ups	-	-	-	-	-	gene4776	2.51836	Ups	-	-	-	-	-	gene1636	2.66233	Ups	-	-	GO:0019344:cysteine biosynthetic process	-	GO:0046872:metal ion binding;GO:0008237:metallopeptidase activity
gene815	3.05671	Ups	-	-	-	-	-	gene2118	2.50969	Ups	-	-	-	-	-	gene2137	2.6611	Ups	-	-	-	-	-
gene4367	3.04915	Ups	-	-	-	-	-	gene397	2.50716	Ups	-	-	-	-	-	gene5686	2.65235	Ups	-	-	-	-	-
gene5025	3.04783	Ups	-	-	-	-	-	gene4766	2.50462	Ups	-	-	-	-	-	gene5561	2.65145	Ups	-	-	-	-	-
gene4088	3.00587	Ups	K02396	ko02040 Flagellar assembly;	-	-	-	gene4753	2.50367	Ups	-	-	-	-	-	gene448	2.64748	Ups	K02996	ko03010 Ribosome;	GO:0006412:translation	GO:0005840:ribosome	GO:0003735:structural constituent of ribosome
gene1941	2.99955	Ups	K01464	ko00240 Pyrimidine metabolism;ko00410 beta-Alanine metabolism;ko00770 Pantothenate and CoA biosynthesis;ko00983 Drug metabolism - other enzymes;ko01100 Metabolic pathways;	-	GO:0005829:cytosol	GO:0004157:dihydropyrimidinase activity;GO:0046872:metal ion binding	gene3997	2.49919	Ups	K03406	ko02020 Two-component system;ko02030 Bacterial chemotaxis;	GO:0071230:cellular response to amino acid stimulus;GO:0006935:chemotaxis;GO:0009593:detection of chemical stimulus;GO:1901875:positive regulation of post-translational protein modification;GO:0051260:protein homooligomerization;GO:0050920:regulation of chemotaxis;GO:0007172:signal complex assembly;GO:0007165:signal transduction	GO:0005887:integral component of plasma membrane;GO:0098561:methyl accepting chemotaxis protein complex	GO:0043424:protein histidine kinase binding;GO:0042803:protein homodimerization activity;GO:0004888:transmembrane signaling receptor activity	gene204	2.64292	Ups	-	-	-	-	-
gene4593	2.99077	Ups	-	-	-	-	-	gene1324	2.49297	Ups	-	-	-	-	-	gene639	2.63492	Ups	-	-	GO:0006457:protein folding	GO:0005737:cytoplasm	GO:0005524:ATP binding
gene768	2.98272	Ups	-	-	-	-	-	gene4035	2.48913	Ups	-	-	-	-	-	gene4102	2.61915	Ups	K02297	ko00190 Oxidative phosphorylation;ko01100 Metabolic pathways;	-	GO:0016021:integral component of membrane;GO:0005886:plasma membrane;GO:0070469:respiratory chain	GO:0005507:copper ion binding;GO:0008827:cytochrome o ubiquinol oxidase activity;GO:0004129:cytochrome-c oxidase activity
gene2214	2.9826	Ups	-	-	-	-	-	gene2400	2.48745	Ups	-	-	-	-	-	gene4686	2.61243	Ups	K11891	ko02025 Biofilm formation - Pseudomonas aeruginosa;ko03070 Bacterial secretion system;	-	-	-
gene4312	2.97682	Ups	-	-	-	-	-	gene3029	2.48663	Ups	K14232	ko00970 Aminoacyl-tRNA biosynthesis;	-	-	-	gene5652	2.61001	Ups	-	-	-	-	-
gene2337	2.97532	Ups	-	-	-	-	-	gene3646	2.47887	Ups	-	-	-	-	-	gene4842	2.60947	Ups	K02053	ko02024 Quorum sensing;	-	-	-
gene5116	2.97162	Ups	-	-	-	-	-	gene2996	2.47654	Ups	K03406	ko02020 Two-component system;ko02030 Bacterial chemotaxis;	GO:0006935:chemotaxis;GO:0007165:signal transduction	GO:0016021:integral component of membrane;GO:0005886:plasma membrane	GO:0004888:transmembrane signaling receptor activity	gene5023	2.60708	Ups	-	-	-	-	-
gene4035	2.9612	Ups	-	-	-	-	-	gene1579	2.46907	Ups	-	-	-	-	-	gene5741	2.60648	Ups	-	-	-	-	-
gene1406	2.95649	Ups	-	-	-	-	-	gene2599	2.46478	Ups	-	-	-	-	-	gene4775	2.59934	Ups	-	-	-	-	-
gene3853	2.94237	Ups	-	-	-	-	-	gene4782	2.46284	Ups	K02407	ko02040 Flagellar assembly;	-	-	-	gene4393	2.59709	Ups	K18148	ko01501 beta-Lactam resistance;	GO:0006396:RNA processing	-	GO:0008452:RNA ligase activity
gene1487	2.94147	Ups	K02298	ko00190 Oxidative phosphorylation;ko01100 Metabolic pathways;	GO:0009060:aerobic respiration	GO:0016021:integral component of membrane;GO:0005886:plasma membrane;GO:0070469:respiratory chain	GO:0004129:cytochrome-c oxidase activity;GO:0020037:heme binding;GO:0046872:metal ion binding;GO:0016682:oxidoreductase activity, acting on diphenols and related substances as donors, oxygen as acceptor	gene3868	2.45649	Ups	-	-	-	-	-	gene4692	2.58914	Ups	-	-	-	-	-
gene5145	2.93555	Ups	-	-	-	GO:0016021:integral component of membrane;GO:0005886:plasma membrane	GO:0015294:solute:cation symporter activity	gene5437	2.4417	Ups	K02556	ko02020 Two-component system;ko02030 Bacterial chemotaxis;ko02040 Flagellar assembly;	GO:0071978:bacterial-type flagellum-dependent swarming motility;GO:0006935:chemotaxis;GO:0006811:ion transport	GO:0016021:integral component of membrane;GO:0005886:plasma membrane	-	gene5560	2.58261	Ups	K03111	ko03030 DNA replication;ko03430 Mismatch repair;ko03440 Homologous recombination;	-	-	-
gene2562	2.93489	Ups	-	-	-	-	-	gene816	2.44085	Ups	-	-	-	-	-	gene5687	2.5769	Ups	-	-	-	-	-
gene101	2.9266	Ups	-	-	-	-	-	gene4857	2.41777	Ups	-	-	-	-	-	gene3251	2.56469	Ups	K02906	ko03010 Ribosome;	GO:0006412:translation	GO:0005840:ribosome	GO:0019843:rRNA binding;GO:0003735:structural constituent of ribosome
gene3834	2.92057	Ups	-	-	-	-	-	gene5441	2.41342	Ups	K03408	ko02020 Two-component system;ko02030 Bacterial chemotaxis;	GO:0006935:chemotaxis;GO:0007165:signal transduction	GO:0005737:cytoplasm	-	gene3039	2.56092	Ups	K00620	ko00220 Arginine biosynthesis;ko01100 Metabolic pathways;ko01110 Biosynthesis of secondary metabolites;ko01130 Biosynthesis of antibiotics;ko01210 2-Oxocarboxylic acid metabolism;ko01230 Biosynthesis of amino acids;	GO:0006526:arginine biosynthetic process	GO:0005737:cytoplasm	GO:0004042:acetyl-CoA:L-glutamate N-acetyltransferase activity;GO:0004358:glutamate N-acetyltransferase activity;GO:0103045:methione N-acyltransferase activity
gene2211	2.91384	Ups	-	-	-	-	GO:0005524:ATP binding;GO:0016887:ATPase activity	gene3976	2.41175	Ups	-	-	-	-	-	gene3230	2.55453	Ups	-	-	-	GO:0005737:cytoplasm	GO:0043022:ribosome binding;GO:0019843:rRNA binding;GO:0003743:translation initiation factor activity
gene5223	2.90745	Ups	-	-	-	-	-	gene2498	2.40817	Ups	-	-	-	-	-	gene3242	2.55279	Ups	K02961	ko03010 Ribosome;	GO:0006412:translation	GO:0005840:ribosome	GO:0019843:rRNA binding;GO:0003735:structural constituent of ribosome
gene3867	2.89508	Ups	K01895	ko00010 Glycolysis / Gluconeogenesis;ko00620 Pyruvate metabolism;ko00640 Propanoate metabolism;ko00680 Methane metabolism;ko00720 Carbon fixation pathways in prokaryotes;ko01100 Metabolic pathways;ko01110 Biosynthesis of secondary metabolites;ko01120 Microbial metabolism in diverse environments;ko01130 Biosynthesis of antibiotics;ko01200 Carbon metabolism;	-	-	-	gene4765	2.4011	Ups	K02408	ko02040 Flagellar assembly;	GO:0071973:bacterial-type flagellum-dependent cell motility	GO:0009425:bacterial-type flagellum basal body	GO:0003774:motor activity;GO:0005198:structural molecule activity	gene4685	2.54871	Ups	-	-	-	-	-
gene4050	2.89223	Ups	-	-	-	-	-	gene4781	2.39225	Ups	K02422	ko02040 Flagellar assembly;	GO:0044780:bacterial-type flagellum assembly;GO:0071973:bacterial-type flagellum-dependent cell motility	GO:0005829:cytosol	-	gene1909	2.5466	Ups	K00406	ko00190 Oxidative phosphorylation;ko01100 Metabolic pathways;ko02020 Two-component system;	-	-	-
gene104	2.89175	Ups	-	-	-	-	-	gene1496	2.38378	Ups	-	-	-	-	-	gene2858	2.54648	Ups	-	-	-	-	-
gene347	2.88784	Ups	-	-	-	-	-	gene5446	2.38125	Ups	K03412	ko02020 Two-component system;ko02030 Bacterial chemotaxis;	GO:0006935:chemotaxis;GO:0018277:protein deamination;GO:0006482:protein demethylation	GO:0005737:cytoplasm	GO:0000156:phosphorelay response regulator activity;GO:0008984:protein-glutamate methylesterase activity;GO:0050568:protein-glutamine glutaminase activity	gene3057	2.54087	Ups	-	-	-	-	-
gene1698	2.87706	Ups	-	-	-	-	-	gene4053	2.3681	Ups	-	-	-	-	-	gene2856	2.53859	Ups	-	-	-	-	-
gene1490	2.87532	Ups	-	-	-	-	-	gene1850	2.3674	Ups	K10697	ko02020 Two-component system;	-	-	-	gene4873	2.53593	Ups	-	-	-	-	-
gene5165	2.87352	Ups	-	-	-	-	-	gene3078	2.35013	Ups	K02035	ko02024 Quorum sensing;	-	-	-	gene5533	2.53134	Ups	K03204	ko03070 Bacterial secretion system;	-	-	-
gene213	2.86598	Ups	-	-	-	-	-	gene3895	2.34963	Ups	K03776	ko02020 Two-component system;ko02030 Bacterial chemotaxis;	-	-	-	gene3274	2.52298	Ups	K03073	ko02024 Quorum sensing;ko03060 Protein export;ko03070 Bacterial secretion system;	-	-	-
gene3852	2.86395	Ups	-	-	-	-	-	gene3767	2.34832	Ups	-	-	-	-	-	gene5136	2.5136	Ups	K09461	ko00627 Aminobenzoate degradation;ko01120 Microbial metabolism in diverse environments;	-	-	-
gene3875	2.86114	Ups	-	-	-	-	-	gene4893	2.33751	Ups	K15371	ko00220 Arginine biosynthesis;ko00250 Alanine, aspartate and glutamate metabolism;ko00430 Taurine and hypotaurine metabolism;ko00910 Nitrogen metabolism;ko01100 Metabolic pathways;	-	-	-	gene2131	2.50505	Ups	-	-	-	-	-
gene819	2.85897	Ups	-	-	-	-	-	gene282	2.32319	Ups	-	-	-	-	-	gene4318	2.50379	Ups	-	-	-	-	-
gene78	2.85239	Ups	K01476	ko00220 Arginine biosynthesis;ko00330 Arginine and proline metabolism;ko01100 Metabolic pathways;ko01110 Biosynthesis of secondary metabolites;ko01130 Biosynthesis of antibiotics;ko01230 Biosynthesis of amino acids;	-	-	-	gene3126	2.32281	Ups	-	-	-	-	-	gene5745	2.49414	Ups	-	-	-	-	-
gene3177	2.84786	Ups	K02501	ko00340 Histidine metabolism;ko01100 Metabolic pathways;ko01110 Biosynthesis of secondary metabolites;ko01230 Biosynthesis of amino acids;	GO:0006541:glutamine metabolic process;GO:0000105:histidine biosynthetic process	GO:0005737:cytoplasm	GO:0004359:glutaminase activity;GO:0000107:imidazoleglycerol-phosphate synthase activity;GO:0016829:lyase activity	gene2827	2.31997	Ups	-	-	-	-	-	gene4226	2.48243	Ups	-	-	-	-	-
gene816	2.84388	Ups	-	-	-	-	-	gene56	2.31756	Ups	-	-	-	-	-	gene4781	2.48196	Ups	K02422	ko02040 Flagellar assembly;	GO:0044780:bacterial-type flagellum assembly;GO:0071973:bacterial-type flagellum-dependent cell motility	GO:0005829:cytosol	-
gene4008	2.84375	Ups	-	-	-	-	-	gene5280	2.31476	Ups	-	-	-	GO:0005737:cytoplasm	GO:0003677:DNA binding;GO:0003700:DNA-binding transcription factor activity;GO:0046872:metal ion binding	gene5410	2.48004	Ups	K00508	ko00591 Linoleic acid metabolism;ko01100 Metabolic pathways;	-	-	-
gene1121	2.84168	Ups	-	-	-	-	-	gene1691	2.31433	Ups	-	-	-	-	-	gene1926	2.47293	Ups	-	-	-	-	-
gene1368	2.83195	Ups	-	-	-	-	-	gene1485	2.31265	Ups	-	-	-	-	-	gene2312	2.47077	Ups	-	-	-	-	-
gene1943	2.82889	Ups	K17723	ko00240 Pyrimidine metabolism;ko00410 beta-Alanine metabolism;ko00770 Pantothenate and CoA biosynthesis;ko01100 Metabolic pathways;	-	-	-	gene4734	2.31034	Ups	-	-	-	-	-	gene3448	2.46404	Ups	K00281	ko00260 Glycine, serine and threonine metabolism;ko00630 Glyoxylate and dicarboxylate metabolism;ko01100 Metabolic pathways;ko01110 Biosynthesis of secondary metabolites;ko01130 Biosynthesis of antibiotics;ko01200 Carbon metabolism;	GO:0019464:glycine decarboxylation via glycine cleavage system	-	GO:0004375:glycine dehydrogenase (decarboxylating) activity
gene4363	2.8198	Ups	-	-	-	-	-	gene1822	2.30811	Ups	-	-	-	-	-	gene5696	2.4629	Ups	-	-	-	-	-
gene1496	2.80979	Ups	-	-	-	-	-	gene5067	2.29917	Ups	-	-	-	-	-	gene3241	2.46286	Ups	K02874	ko03010 Ribosome;	GO:0006412:translation	GO:0015934:large ribosomal subunit	GO:0019843:rRNA binding;GO:0003735:structural constituent of ribosome
gene2368	2.80133	Ups	-	-	-	-	-	gene2398	2.29737	Ups	-	-	-	-	-	gene4985	2.44132	Ups	K00116	ko00020 Citrate cycle (TCA cycle);ko00620 Pyruvate metabolism;ko01100 Metabolic pathways;ko01110 Biosynthesis of secondary metabolites;ko01120 Microbial metabolism in diverse environments;ko01130 Biosynthesis of antibiotics;ko01200 Carbon metabolism;	GO:0006099:tricarboxylic acid cycle	-	GO:0052589:malate dehydrogenase (menaquinone) activity;GO:0008924:malate dehydrogenase (quinone) activity
gene21	2.79934	Ups	-	-	-	-	-	gene4837	2.29147	Ups	K05825	ko00300 Lysine biosynthesis;ko01100 Metabolic pathways;ko01130 Biosynthesis of antibiotics;ko01210 2-Oxocarboxylic acid metabolism;	-	-	-	gene3059	2.43973	Ups	-	-	-	GO:0005737:cytoplasm;GO:0009295:nucleoid	GO:0003677:DNA binding;GO:0003700:DNA-binding transcription factor activity
gene2412	2.79233	Ups	-	-	-	-	-	gene3111	2.29113	Ups	-	-	-	-	-	gene4687	2.43911	Ups	K11890	ko02025 Biofilm formation - Pseudomonas aeruginosa;	-	-	-
gene4366	2.78948	Ups	K00059	ko00061 Fatty acid biosynthesis;ko00333 Prodigiosin biosynthesis;ko00780 Biotin metabolism;ko01040 Biosynthesis of unsaturated fatty acids;ko01100 Metabolic pathways;ko01130 Biosynthesis of antibiotics;ko01212 Fatty acid metabolism;	-	-	-	gene1526	2.28337	Ups	-	-	-	-	-	gene2447	2.43755	Ups	K02884	ko03010 Ribosome;	GO:0006412:translation	GO:0005840:ribosome	GO:0003735:structural constituent of ribosome
gene4518	2.78529	Ups	-	-	-	-	-	gene4770	2.28266	Ups	K13010	ko00520 Amino sugar and nucleotide sugar metabolism;	-	-	-	gene5486	2.43544	Ups	-	-	-	-	-
gene1945	2.78124	Ups	K06016	ko00240 Pyrimidine metabolism;ko01100 Metabolic pathways;	GO:0008652:cellular amino acid biosynthetic process	-	GO:0016813:hydrolase activity, acting on carbon-nitrogen (but not peptide) bonds, in linear amidines;GO:0046872:metal ion binding;GO:0050538:N-carbamoyl-L-amino-acid hydrolase activity	gene5068	2.28232	Ups	-	-	-	-	-	gene4782	2.43452	Ups	K02407	ko02040 Flagellar assembly;	-	-	-
gene3988	2.77895	Ups	-	-	-	-	-	gene3649	2.28213	Ups	-	-	-	-	-	gene3649	2.43267	Ups	-	-	-	-	-
gene2607	2.77514	Ups	K01687	ko00290 Valine, leucine and isoleucine biosynthesis;ko00770 Pantothenate and CoA biosynthesis;ko01100 Metabolic pathways;ko01110 Biosynthesis of secondary metabolites;ko01130 Biosynthesis of antibiotics;ko01210 2-Oxocarboxylic acid metabolism;ko01230 Biosynthesis of amino acids;	GO:0009097:isoleucine biosynthetic process;GO:0009099:valine biosynthetic process	-	GO:0051539:4 iron, 4 sulfur cluster binding;GO:0004160:dihydroxy-acid dehydratase activity;GO:0046872:metal ion binding	gene2412	2.27846	Ups	-	-	-	-	-	gene3477	2.42961	Ups	K02109	ko00190 Oxidative phosphorylation;ko00195 Photosynthesis;ko01100 Metabolic pathways;	GO:0015986:ATP synthesis coupled proton transport	GO:0016021:integral component of membrane;GO:0005886:plasma membrane;GO:0045263:proton-transporting ATP synthase complex, coupling factor F(o)	GO:0046933:proton-transporting ATP synthase activity, rotational mechanism
gene1595	2.76678	Ups	-	-	-	-	-	gene4790	2.26974	Ups	K02419	ko02040 Flagellar assembly;	GO:0044781:bacterial-type flagellum organization;GO:0009306:protein secretion	GO:0009425:bacterial-type flagellum basal body;GO:0016021:integral component of membrane;GO:0005886:plasma membrane	-	gene3476	2.42625	Ups	K02113	ko00190 Oxidative phosphorylation;ko00195 Photosynthesis;ko01100 Metabolic pathways;	GO:0015986:ATP synthesis coupled proton transport	GO:0005886:plasma membrane;GO:0045261:proton-transporting ATP synthase complex, catalytic core F(1)	GO:0046933:proton-transporting ATP synthase activity, rotational mechanism
gene20	2.76619	Ups	-	-	-	-	-	gene4031	2.26425	Ups	K01574	ko00072 Synthesis and degradation of ketone bodies;ko00640 Propanoate metabolism;ko01100 Metabolic pathways;	-	-	GO:0047602:acetoacetate decarboxylase activity	gene3051	2.42532	Ups	K03588	ko04112 Cell cycle - Caulobacter;	GO:0071555:cell wall organization;GO:0043093:FtsZ-dependent cytokinesis;GO:0009252:peptidoglycan biosynthetic process;GO:0008360:regulation of cell shape	GO:0032153:cell division site;GO:0005887:integral component of plasma membrane	GO:0008955:peptidoglycan glycosyltransferase activity
gene118	2.76582	Ups	-	-	-	-	-	gene1666	2.26046	Ups	-	-	-	-	-	gene486	2.42328	Ups	K00655	ko00561 Glycerolipid metabolism;ko00564 Glycerophospholipid metabolism;ko01100 Metabolic pathways;ko01110 Biosynthesis of secondary metabolites;	-	-	-
gene2827	2.76515	Ups	-	-	-	-	-	gene5145	2.25791	Ups	-	-	-	GO:0016021:integral component of membrane;GO:0005886:plasma membrane	GO:0015294:solute:cation symporter activity	gene1876	2.42321	Ups	K02939	ko03010 Ribosome;	GO:0006412:translation	GO:0005840:ribosome	GO:0019843:rRNA binding;GO:0003735:structural constituent of ribosome
gene869	2.74768	Ups	-	-	-	-	-	gene4879	2.25251	Ups	-	-	-	-	-	gene5485	2.4197	Ups	-	-	-	-	-
gene2455	2.74638	Ups	-	-	-	-	-	gene12	2.24336	Ups	-	-	-	-	-	gene2889	2.41889	Ups	-	-	-	-	-
gene54	2.74562	Ups	-	-	-	-	-	gene4759	2.24038	Ups	-	-	-	-	-	gene203	2.41832	Ups	-	-	-	-	-
gene1888	2.74555	Ups	K14226	ko00970 Aminoacyl-tRNA biosynthesis;	-	-	-	gene1486	2.23418	Ups	K02297	ko00190 Oxidative phosphorylation;ko01100 Metabolic pathways;	-	-	-	gene2891	2.41421	Ups	-	-	-	-	-
gene2396	2.73613	Ups	-	-	-	-	-	gene2117	2.23238	Ups	-	-	-	-	-	gene3449	2.41225	Ups	-	-	-	-	-
gene2570	2.72341	Ups	-	-	-	-	-	gene1509	2.22781	Ups	-	-	GO:0030261:chromosome condensation	-	GO:0003677:DNA binding	gene1049	2.4116	Ups	K11960	ko02010 ABC transporters;	-	-	-
gene2571	2.70455	Ups	K00124	ko00630 Glyoxylate and dicarboxylate metabolism;ko00680 Methane metabolism;ko01100 Metabolic pathways;ko01120 Microbial metabolism in diverse environments;ko01200 Carbon metabolism;	-	-	GO:0051539:4 iron, 4 sulfur cluster binding;GO:0009055:electron transfer activity;GO:0046872:metal ion binding	gene5444	2.22677	Ups	K00575	ko02020 Two-component system;ko02030 Bacterial chemotaxis;	-	-	-	gene5070	2.40859	Ups	K07712	ko02020 Two-component system;	-	-	-
gene4358	2.69627	Ups	-	-	-	-	-	gene4224	2.2252	Ups	K02407	ko02040 Flagellar assembly;	-	-	-	gene3025	2.4084	Ups	-	-	GO:0042254:ribosome biogenesis	GO:0005737:cytoplasm	GO:0005525:GTP binding;GO:0003924:GTPase activity;GO:0000287:magnesium ion binding
gene2572	2.69496	Ups	K00123	ko00630 Glyoxylate and dicarboxylate metabolism;ko00680 Methane metabolism;ko01100 Metabolic pathways;ko01120 Microbial metabolism in diverse environments;ko01200 Carbon metabolism;	-	-	-	gene5023	2.22133	Ups	-	-	-	-	-	gene1039	2.40771	Ups	K00342	ko00190 Oxidative phosphorylation;ko01100 Metabolic pathways;	-	-	-
gene5366	2.6943	Ups	-	-	-	-	-	gene4838	2.21965	Ups	K00102	ko00620 Pyruvate metabolism;	-	-	-	gene5733	2.40418	Ups	-	-	-	-	-
gene1996	2.68456	Ups	-	-	-	-	-	gene5423	2.21625	Ups	-	-	-	-	-	gene4709	2.40339	Ups	K11893	ko02025 Biofilm formation - Pseudomonas aeruginosa;	-	-	-
gene4037	2.68393	Ups	-	-	-	GO:0016021:integral component of membrane;GO:0005886:plasma membrane	GO:0015079:potassium ion transmembrane transporter activity	gene4787	2.21567	Ups	K02416	ko02030 Bacterial chemotaxis;ko02040 Flagellar assembly;	GO:0071973:bacterial-type flagellum-dependent cell motility;GO:0006935:chemotaxis	GO:0009425:bacterial-type flagellum basal body;GO:0005886:plasma membrane	GO:0003774:motor activity	gene4688	2.4028	Ups	-	-	-	-	-
gene5205	2.67834	Ups	-	-	-	-	-	gene1501	2.21226	Ups	-	-	-	-	-	gene1500	2.39749	Ups	-	-	-	-	-
gene5420	2.67806	Ups	K01034	ko00310 Lysine degradation;ko00627 Aminobenzoate degradation;ko00640 Propanoate metabolism;ko00650 Butanoate metabolism;ko01100 Metabolic pathways;ko01120 Microbial metabolism in diverse environments;ko02020 Two-component system;	-	-	-	gene4760	2.20774	Ups	K02413	ko02040 Flagellar assembly;	-	-	-	gene3048	2.38809	Ups	K01921	ko00473 D-Alanine metabolism;ko00550 Peptidoglycan biosynthesis;ko01100 Metabolic pathways;ko01502 Vancomycin resistance;	GO:0071555:cell wall organization;GO:0009252:peptidoglycan biosynthetic process;GO:0008360:regulation of cell shape	GO:0005737:cytoplasm	GO:0005524:ATP binding;GO:0008716:D-alanine-D-alanine ligase activity;GO:0046872:metal ion binding
gene506	2.64768	Ups	-	-	-	-	-	gene2887	2.19328	Ups	-	-	-	-	-	gene1908	2.38705	Ups	-	-	-	-	-
gene4212	2.64721	Ups	-	-	-	-	-	gene580	2.19277	Ups	-	-	-	-	-	gene4105	2.38255	Ups	-	-	-	-	-
gene4297	2.62335	Ups	K01259	ko00330 Arginine and proline metabolism;	-	GO:0005737:cytoplasm	GO:0004177:aminopeptidase activity	gene3668	2.18444	Ups	-	-	-	-	-	gene4840	2.37911	Ups	K02052	ko02024 Quorum sensing;	-	-	-
gene2091	2.61748	Ups	-	-	-	-	-	gene78	2.18286	Ups	K01476	ko00220 Arginine biosynthesis;ko00330 Arginine and proline metabolism;ko01100 Metabolic pathways;ko01110 Biosynthesis of secondary metabolites;ko01130 Biosynthesis of antibiotics;ko01230 Biosynthesis of amino acids;	-	-	-	gene4400	2.37439	Ups	K01555	ko00350 Tyrosine metabolism;ko00643 Styrene degradation;ko01100 Metabolic pathways;ko01120 Microbial metabolism in diverse environments;	GO:0006527:arginine catabolic process;GO:1902000:homogentisate catabolic process;GO:0006559:L-phenylalanine catabolic process;GO:0006572:tyrosine catabolic process	-	GO:0004334:fumarylacetoacetase activity;GO:0046872:metal ion binding
gene2989	2.61635	Ups	-	-	-	-	-	gene3667	2.18067	Ups	-	-	-	-	-	gene5730	2.3694	Ups	-	-	-	-	-
gene5164	2.61161	Ups	-	-	-	-	-	gene3728	2.1769	Ups	-	-	GO:0009267:cellular response to starvation;GO:0015031:protein transport	GO:0016021:integral component of membrane;GO:0005886:plasma membrane	-	gene5402	2.36768	Ups	-	-	-	-	-
gene2404	2.60599	Ups	-	-	-	-	-	gene79	2.16993	Ups	K00819	ko00330 Arginine and proline metabolism;ko01100 Metabolic pathways;ko01110 Biosynthesis of secondary metabolites;ko01130 Biosynthesis of antibiotics;	GO:0055129:L-proline biosynthetic process	GO:0005737:cytoplasm	GO:0004587:ornithine-oxo-acid transaminase activity;GO:0030170:pyridoxal phosphate binding	gene3223	2.35417	Ups	K02879	ko03010 Ribosome;	GO:0006412:translation	GO:0005840:ribosome	GO:0003735:structural constituent of ribosome
gene4364	2.60369	Ups	-	-	-	-	-	gene4063	2.16246	Ups	-	-	-	-	-	gene5780	2.34571	Ups	-	-	-	-	-
gene3848	2.6022	Ups	K01679	ko00020 Citrate cycle (TCA cycle);ko00620 Pyruvate metabolism;ko00720 Carbon fixation pathways in prokaryotes;ko01100 Metabolic pathways;ko01110 Biosynthesis of secondary metabolites;ko01120 Microbial metabolism in diverse environments;ko01130 Biosynthesis of antibiotics;ko01200 Carbon metabolism;	GO:0006106:fumarate metabolic process;GO:0006099:tricarboxylic acid cycle	GO:0045239:tricarboxylic acid cycle enzyme complex	GO:0004333:fumarate hydratase activity	gene2402	2.16155	Ups	-	-	-	-	-	gene1769	2.33518	Ups	-	-	-	GO:0005737:cytoplasm	GO:0003746:translation elongation factor activity
gene3323	2.60071	Ups	-	-	-	-	-	gene4808	2.15388	Ups	K02386	ko02040 Flagellar assembly;	-	-	-	gene5095	2.33002	Ups	-	-	-	-	-
gene3605	2.59861	Ups	-	-	-	-	-	gene5363	2.15178	Ups	-	-	-	-	-	gene241	2.32858	Ups	-	-	-	-	-
gene3325	2.59205	Ups	-	-	-	-	-	gene4780	2.15005	Ups	K02423	ko02040 Flagellar assembly;	-	-	-	gene2313	2.32018	Ups	K04079	ko04621 NOD-like receptor signaling pathway;ko04626 Plant-pathogen interaction;	GO:0006457:protein folding	GO:0005737:cytoplasm	GO:0005524:ATP binding;GO:0051082:unfolded protein binding
gene2560	2.58515	Ups	-	-	-	-	-	gene3147	2.14377	Ups	-	-	-	-	-	gene5790	2.31671	Ups	-	-	-	-	-
gene2492	2.58215	Ups	-	-	-	-	-	gene1704	2.1418	Ups	-	-	-	-	-	gene4710	2.31194	Ups	K11892	ko03070 Bacterial secretion system;	-	-	-
gene105	2.57648	Ups	-	-	-	-	-	gene3768	2.1411	Ups	-	-	-	-	-	gene182	2.31166	Ups	-	-	-	-	-
gene2394	2.5751	Ups	-	-	-	-	-	gene5273	2.1402	Ups	K05343	ko00500 Starch and sucrose metabolism;ko01100 Metabolic pathways;	GO:0005978:glycogen biosynthetic process;GO:0005977:glycogen metabolic process;GO:0000023:maltose metabolic process;GO:0000272:polysaccharide catabolic process;GO:0005991:trehalose metabolic process	-	GO:0004556:alpha-amylase activity;GO:0103025:alpha-amylase activity (releasing maltohexaose);GO:0005509:calcium ion binding;GO:0047471:maltose alpha-D-glucosyltransferase activity	gene4399	2.30718	Ups	K00451	ko00350 Tyrosine metabolism;ko00643 Styrene degradation;ko01100 Metabolic pathways;ko01120 Microbial metabolism in diverse environments;	GO:0006559:L-phenylalanine catabolic process;GO:0006572:tyrosine catabolic process	-	GO:0004411:homogentisate 1,2-dioxygenase activity;GO:0005506:iron ion binding
gene1271	2.573	Ups	-	-	-	-	-	gene4182	2.13647	Ups	K01692	ko00071 Fatty acid degradation;ko00280 Valine, leucine and isoleucine degradation;ko00281 Geraniol degradation;ko00310 Lysine degradation;ko00360 Phenylalanine metabolism;ko00362 Benzoate degradation;ko00380 Tryptophan metabolism;ko00410 beta-Alanine metabolism;ko00627 Aminobenzoate degradation;ko00640 Propanoate metabolism;ko00650 Butanoate metabolism;ko00903 Limonene and pinene degradation;ko00…	-	-	-	gene2794	2.30648	Ups	-	-	GO:0006260:DNA replication;GO:0006457:protein folding;GO:0009408:response to heat	GO:0005737:cytoplasm	GO:0005524:ATP binding;GO:0031072:heat shock protein binding;GO:0051082:unfolded protein binding;GO:0008270:zinc ion binding
gene2210	2.57259	Ups	-	-	-	-	-	gene4730	2.12961	Ups	-	-	GO:0006974:cellular response to DNA damage stimulus;GO:0046677:response to antibiotic;GO:0055085:transmembrane transport	GO:0016021:integral component of membrane;GO:0005886:plasma membrane	-	gene1637	2.30187	Ups	K11996	ko04122 Sulfur relay system;	GO:0008152:metabolic process	GO:0016021:integral component of membrane	GO:0005524:ATP binding;GO:0016779:nucleotidyltransferase activity;GO:0008641:ubiquitin-like modifier activating enzyme activity
gene1392	2.5703	Ups	-	-	GO:0045454:cell redox homeostasis	GO:0005737:cytoplasm	GO:0004601:peroxidase activity;GO:0051920:peroxiredoxin activity	gene1499	2.1127	Ups	-	-	-	-	-	gene171	2.30151	Ups	-	-	-	-	-
gene2409	2.57023	Ups	-	-	-	-	-	gene4715	2.10737	Ups	-	-	-	-	-	gene447	2.29853	Ups	K02871	ko03010 Ribosome;	GO:0006412:translation	GO:0005840:ribosome	GO:0003735:structural constituent of ribosome
gene1847	2.56597	Ups	-	-	-	-	-	gene1392	2.09943	Ups	-	-	GO:0045454:cell redox homeostasis	GO:0005737:cytoplasm	GO:0004601:peroxidase activity;GO:0051920:peroxiredoxin activity	gene1648	2.28678	Ups	-	-	-	-	-
gene32	2.56221	Ups	-	-	-	-	-	gene720	2.09723	Ups	-	-	-	-	-	gene5567	2.28105	Ups	-	-	-	-	-
gene3194	2.55405	Ups	K00266	ko00250 Alanine, aspartate and glutamate metabolism;ko00910 Nitrogen metabolism;ko01100 Metabolic pathways;ko01110 Biosynthesis of secondary metabolites;ko01120 Microbial metabolism in diverse environments;ko01130 Biosynthesis of antibiotics;ko01230 Biosynthesis of amino acids;	GO:0097054:L-glutamate biosynthetic process	-	GO:0051539:4 iron, 4 sulfur cluster binding;GO:0004355:glutamate synthase (NADPH) activity;GO:0046872:metal ion binding	gene534	2.08666	Ups	K14230	ko00970 Aminoacyl-tRNA biosynthesis;	-	-	-	gene4806	2.27771	Ups	K02388	ko02040 Flagellar assembly;	GO:0071973:bacterial-type flagellum-dependent cell motility	GO:0030694:bacterial-type flagellum basal body, rod	-
gene2451	2.54785	Ups	-	-	-	-	-	gene4733	2.08613	Ups	-	-	-	-	-	gene5574	2.27517	Ups	-	-	-	-	-
gene45	2.54646	Ups	-	-	-	-	-	gene3077	2.08545	Ups	K02033	ko02024 Quorum sensing;	-	-	-	gene1501	2.27446	Ups	-	-	-	-	-
gene662	2.54179	Ups	-	-	-	-	-	gene4003	2.08221	Ups	-	-	-	-	-	gene184	2.27404	Ups	-	-	-	-	-
gene459	2.53896	Ups	K01126	ko00564 Glycerophospholipid metabolism;	-	-	-	gene4042	2.07858	Ups	-	-	-	-	-	gene3153	2.26837	Ups	K14234	ko00970 Aminoacyl-tRNA biosynthesis;	-	-	-
gene4007	2.53717	Ups	-	-	-	-	-	gene4764	2.07697	Ups	K02409	ko02040 Flagellar assembly;	-	-	-	gene470	2.26583	Ups	-	-	-	-	-
gene726	2.53422	Ups	-	-	-	-	-	gene872	2.07595	Ups	-	-	-	-	-	gene5556	2.25864	Ups	K00525	ko00230 Purine metabolism;ko00240 Pyrimidine metabolism;ko01100 Metabolic pathways;	-	-	-
gene5232	2.53198	Ups	K00058	ko00260 Glycine, serine and threonine metabolism;ko00680 Methane metabolism;ko01100 Metabolic pathways;ko01120 Microbial metabolism in diverse environments;ko01130 Biosynthesis of antibiotics;ko01200 Carbon metabolism;ko01230 Biosynthesis of amino acids;	-	-	-	gene213	2.07319	Ups	-	-	-	-	-	gene3314	2.25761	Ups	-	-	-	-	-
gene772	2.51423	Ups	K11188	ko01100 Metabolic pathways;ko01110 Biosynthesis of secondary metabolites;	GO:0045454:cell redox homeostasis	GO:0005623:cell	GO:0004601:peroxidase activity;GO:0051920:peroxiredoxin activity	gene1680	2.06924	Ups	K05784	ko00362 Benzoate degradation;ko00364 Fluorobenzoate degradation;ko00622 Xylene degradation;ko01100 Metabolic pathways;ko01120 Microbial metabolism in diverse environments;ko01220 Degradation of aromatic compounds;	GO:0019439:aromatic compound catabolic process	-	GO:0051537:2 iron, 2 sulfur cluster binding;GO:0009055:electron transfer activity;GO:0008860:ferredoxin-NAD+ reductase activity;GO:0046872:metal ion binding	gene2886	2.25588	Ups	-	-	-	-	-
gene3326	2.51264	Ups	-	-	-	-	-	gene3979	2.0642	Ups	-	-	-	-	-	gene5131	2.25471	Ups	-	-	-	-	-
gene154	2.51006	Ups	-	-	-	-	-	gene1490	2.05819	Ups	-	-	-	-	-	gene3757	2.24735	Ups	-	-	-	GO:0005886:plasma membrane	-
gene3321	2.50636	Ups	-	-	-	-	-	gene2571	2.05147	Ups	K00124	ko00630 Glyoxylate and dicarboxylate metabolism;ko00680 Methane metabolism;ko01100 Metabolic pathways;ko01120 Microbial metabolism in diverse environments;ko01200 Carbon metabolism;	-	-	GO:0051539:4 iron, 4 sulfur cluster binding;GO:0009055:electron transfer activity;GO:0046872:metal ion binding	gene2644	2.23725	Ups	-	-	-	-	-
gene3193	2.50486	Ups	-	-	-	-	-	gene5192	2.05061	Ups	-	-	-	-	-	gene4719	2.23484	Ups	-	-	-	-	-
gene4606	2.50364	Ups	K07666	ko02020 Two-component system;ko02024 Quorum sensing;	-	-	-	gene4775	2.04868	Ups	-	-	-	-	-	gene3058	2.23148	Ups	-	-	GO:0070475:rRNA base methylation	GO:0005737:cytoplasm	GO:0071424:rRNA (cytosine-N4-)-methyltransferase activity
gene2602	2.4923	Ups	-	-	-	-	-	gene585	2.04702	Ups	-	-	-	-	-	gene4718	2.22252	Ups	-	-	-	-	-
gene3112	2.49005	Ups	-	-	-	-	-	gene4133	2.04635	Ups	-	-	-	-	-	gene4798	2.21245	Ups	K02396	ko02040 Flagellar assembly;	-	-	-
gene2363	2.48862	Ups	-	-	-	-	-	gene154	2.04498	Ups	-	-	-	-	-	gene4776	2.21084	Ups	-	-	-	-	-
gene2384	2.48118	Ups	-	-	-	-	-	gene4211	2.04001	Ups	-	-	-	-	-	gene483	2.18523	Ups	K03429	ko00561 Glycerolipid metabolism;ko01100 Metabolic pathways;	-	-	-
gene1450	2.47876	Ups	-	-	-	-	-	gene5045	2.03856	Ups	-	-	-	-	-	gene5084	2.18467	Ups	-	-	-	-	-
gene1850	2.47869	Ups	K10697	ko02020 Two-component system;	-	-	-	gene1995	2.03539	Ups	-	-	-	-	-	gene5351	2.18426	Ups	-	-	-	-	-
gene4729	2.47833	Ups	-	-	-	-	-	gene1488	2.03494	Ups	K02299	ko00190 Oxidative phosphorylation;ko01100 Metabolic pathways;	GO:0019646:aerobic electron transport chain	GO:0016021:integral component of membrane;GO:0005886:plasma membrane	GO:0008827:cytochrome o ubiquinol oxidase activity;GO:0004129:cytochrome-c oxidase activity	gene1657	2.18314	Ups	-	-	-	-	-
gene4010	2.4778	Ups	-	-	-	-	-	gene5425	2.03341	Ups	-	-	-	-	-	gene4182	2.18111	Ups	K01692	ko00071 Fatty acid degradation;ko00280 Valine, leucine and isoleucine degradation;ko00281 Geraniol degradation;ko00310 Lysine degradation;ko00360 Phenylalanine metabolism;ko00362 Benzoate degradation;ko00380 Tryptophan metabolism;ko00410 beta-Alanine metabolism;ko00627 Aminobenzoate degradation;ko00640 Propanoate metabolism;ko00650 Butanoate metabolism;ko00903 Limonene and pinene degradation;ko00…	-	-	-
gene841	2.47047	Ups	K01884	ko00970 Aminoacyl-tRNA biosynthesis;	-	-	-	gene264	2.03013	Ups	-	-	-	-	-	gene4797	2.18034	Ups	K02397	ko02040 Flagellar assembly;	-	-	-
gene3577	2.47001	Ups	K01759	ko00620 Pyruvate metabolism;	-	-	-	gene3471	2.02775	Ups	-	-	-	-	-	gene2117	2.17968	Ups	-	-	-	-	-
gene3631	2.46912	Ups	-	-	-	-	-	gene4767	2.02133	Ups	K00978	ko00500 Starch and sucrose metabolism;ko00520 Amino sugar and nucleotide sugar metabolism;ko01100 Metabolic pathways;	GO:0009243:O antigen biosynthetic process	-	GO:0047343:glucose-1-phosphate cytidylyltransferase activity;GO:0046872:metal ion binding;GO:0000166:nucleotide binding	gene730	2.17503	Ups	-	-	-	-	-
gene5161	2.45779	Ups	-	-	-	-	-	gene1725	2.01353	Ups	-	-	-	-	-	gene814	2.16355	Ups	-	-	-	-	-
gene2366	2.45079	Ups	-	-	-	-	-	gene1487	2.01017	Ups	K02298	ko00190 Oxidative phosphorylation;ko01100 Metabolic pathways;	GO:0009060:aerobic respiration	GO:0016021:integral component of membrane;GO:0005886:plasma membrane;GO:0070469:respiratory chain	GO:0004129:cytochrome-c oxidase activity;GO:0020037:heme binding;GO:0046872:metal ion binding;GO:0016682:oxidoreductase activity, acting on diphenols and related substances as donors, oxygen as acceptor	gene4683	2.16098	Ups	-	-	-	-	-
gene2405	2.44758	Ups	-	-	-	-	-	gene1818	2.00971	Ups	-	-	-	-	-	gene5508	2.15372	Ups	-	-	-	-	-
gene614	2.44675	Ups	-	-	-	-	-	gene5046	2.00862	Ups	K02275	ko00190 Oxidative phosphorylation;ko01100 Metabolic pathways;	-	-	-	gene5792	2.15324	Ups	-	-	-	-	-
gene4359	2.44481	Ups	K00128	ko00010 Glycolysis / Gluconeogenesis;ko00053 Ascorbate and aldarate metabolism;ko00071 Fatty acid degradation;ko00280 Valine, leucine and isoleucine degradation;ko00310 Lysine degradation;ko00330 Arginine and proline metabolism;ko00340 Histidine metabolism;ko00380 Tryptophan metabolism;ko00410 beta-Alanine metabolism;ko00561 Glycerolipid metabolism;ko00620 Pyruvate metabolism;ko00625 Chloroalkane…	-	-	-	gene3322	2.00858	Ups	-	-	-	-	-	gene5202	2.14766	Ups	-	-	-	-	-
gene3095	2.43528	Ups	K01657	ko00400 Phenylalanine, tyrosine and tryptophan biosynthesis;ko00405 Phenazine biosynthesis;ko01100 Metabolic pathways;ko01110 Biosynthesis of secondary metabolites;ko01130 Biosynthesis of antibiotics;ko01230 Biosynthesis of amino acids;ko02024 Quorum sensing;ko02025 Biofilm formation - Pseudomonas aeruginosa;	GO:0000162:tryptophan biosynthetic process	-	GO:0004049:anthranilate synthase activity;GO:0046872:metal ion binding	gene3905	2.0082	Ups	-	-	-	-	-	gene3069	2.14615	Ups	K02768	ko00051 Fructose and mannose metabolism;ko01100 Metabolic pathways;ko01120 Microbial metabolism in diverse environments;ko02060 Phosphotransferase system (PTS);	GO:0009401:phosphoenolpyruvate-dependent sugar phosphotransferase system	GO:0005737:cytoplasm	GO:0016301:kinase activity;GO:0046872:metal ion binding;GO:0008965:phosphoenolpyruvate-protein phosphotransferase activity
gene2908	2.43377	Ups	-	-	-	-	-	gene3834	2.00254	Ups	-	-	-	-	-	gene5545	2.14547	Ups	-	-	-	-	-
gene5152	2.42771	Ups	-	-	-	-	-	gene5116	2.00121	Ups	-	-	-	-	-	gene4770	2.14132	Ups	K13010	ko00520 Amino sugar and nucleotide sugar metabolism;	-	-	-
gene4671	2.42601	Ups	-	-	-	-	-	gene2885	2.00104	Ups	-	-	-	-	-	gene2810	2.13711	Ups	-	-	-	-	-
gene5363	2.41871	Ups	-	-	-	-	-	gene1753	1.99933	Ups	-	-	-	-	-	gene5476	2.1352	Ups	-	-	-	-	-
gene1851	2.41513	Ups	-	-	-	-	-	gene787	1.99824	Ups	-	-	-	-	-	gene5003	2.12648	Ups	K10544	ko02010 ABC transporters;	-	-	-
gene4075	2.41129	Ups	-	-	GO:0010447:response to acidic pH	-	GO:0051539:4 iron, 4 sulfur cluster binding;GO:0008863:formate dehydrogenase (NAD+) activity;GO:0030151:molybdenum ion binding	gene2392	1.99593	Ups	-	-	-	-	-	gene3262	2.11893	Ups	-	-	-	-	-
gene2561	2.41116	Ups	-	-	-	-	-	gene1502	1.9952	Ups	-	-	-	-	-	gene3047	2.11845	Ups	K03589	ko04112 Cell cycle - Caulobacter;	-	-	-
gene1448	2.39443	Ups	-	-	-	-	-	gene5319	1.99192	Ups	-	-	-	-	-	gene3265	2.11812	Ups	-	-	-	-	-
gene4361	2.39364	Ups	K01652	ko00290 Valine, leucine and isoleucine biosynthesis;ko00650 Butanoate metabolism;ko00660 C5-Branched dibasic acid metabolism;ko00770 Pantothenate and CoA biosynthesis;ko01100 Metabolic pathways;ko01110 Biosynthesis of secondary metabolites;ko01130 Biosynthesis of antibiotics;ko01210 2-Oxocarboxylic acid metabolism;ko01230 Biosynthesis of amino acids;	-	-	-	gene4731	1.99036	Ups	-	-	-	-	-	gene3629	2.1128	Ups	-	-	-	-	-
gene445	2.39076	Ups	-	-	-	-	-	gene2201	1.98504	Ups	-	-	-	-	GO:0005524:ATP binding;GO:0016887:ATPase activity	gene3350	2.10835	Ups	K00457	ko00130 Ubiquinone and other terpenoid-quinone biosynthesis;ko00350 Tyrosine metabolism;ko00360 Phenylalanine metabolism;ko01100 Metabolic pathways;	GO:0006559:L-phenylalanine catabolic process;GO:0006572:tyrosine catabolic process	-	GO:0003868:4-hydroxyphenylpyruvate dioxygenase activity;GO:0046872:metal ion binding
gene5320	2.38878	Ups	-	-	-	-	-	gene4075	1.98077	Ups	-	-	GO:0010447:response to acidic pH	-	GO:0051539:4 iron, 4 sulfur cluster binding;GO:0008863:formate dehydrogenase (NAD+) activity;GO:0030151:molybdenum ion binding	gene5483	2.10365	Ups	-	-	-	-	-
gene3866	2.3861	Ups	-	-	-	-	-	gene11	1.97721	Ups	-	-	-	-	-	gene3052	2.10324	Ups	K01925	ko00471 D-Glutamine and D-glutamate metabolism;ko00550 Peptidoglycan biosynthesis;ko01100 Metabolic pathways;	GO:0007049:cell cycle;GO:0051301:cell division;GO:0071555:cell wall organization;GO:0009252:peptidoglycan biosynthetic process;GO:0008360:regulation of cell shape	GO:0005737:cytoplasm	GO:0005524:ATP binding;GO:0008764:UDP-N-acetylmuramoylalanine-D-glutamate ligase activity
gene4009	2.38491	Ups	-	-	-	-	-	gene4400	1.97304	Ups	K01555	ko00350 Tyrosine metabolism;ko00643 Styrene degradation;ko01100 Metabolic pathways;ko01120 Microbial metabolism in diverse environments;	GO:0006527:arginine catabolic process;GO:1902000:homogentisate catabolic process;GO:0006559:L-phenylalanine catabolic process;GO:0006572:tyrosine catabolic process	-	GO:0004334:fumarylacetoacetase activity;GO:0046872:metal ion binding	gene3885	2.10132	Ups	-	-	-	-	-
gene1181	2.38322	Ups	-	-	-	-	-	gene4806	1.97033	Ups	K02388	ko02040 Flagellar assembly;	GO:0071973:bacterial-type flagellum-dependent cell motility	GO:0030694:bacterial-type flagellum basal body, rod	-	gene3114	2.09553	Ups	-	-	-	-	GO:0005524:ATP binding;GO:0016887:ATPase activity;GO:0005525:GTP binding;GO:0046872:metal ion binding;GO:0043023:ribosomal large subunit binding;GO:0043022:ribosome binding
gene5043	2.38313	Ups	-	-	-	-	-	gene2860	1.966	Ups	-	-	-	-	-	gene180	2.09449	Ups	K01012	ko00780 Biotin metabolism;ko01100 Metabolic pathways;	GO:0009102:biotin biosynthetic process	-	GO:0051537:2 iron, 2 sulfur cluster binding;GO:0051539:4 iron, 4 sulfur cluster binding;GO:0004076:biotin synthase activity;GO:0005506:iron ion binding
gene3943	2.38267	Ups	-	-	-	-	-	gene4887	1.96472	Ups	-	-	-	-	-	gene1629	2.09351	Ups	-	-	-	-	-
gene3536	2.37825	Ups	-	-	-	-	GO:0003998:acylphosphatase activity	gene5069	1.95539	Ups	-	-	-	-	-	gene4339	2.08767	Ups	-	-	-	-	-
gene1133	2.37818	Ups	-	-	-	-	-	gene918	1.95433	Ups	-	-	-	GO:0005886:plasma membrane	-	gene5542	2.08399	Ups	K03197	ko03070 Bacterial secretion system;ko05134 Legionellosis;	-	-	-
gene2406	2.37463	Ups	-	-	-	-	-	gene869	1.94747	Ups	-	-	-	-	-	gene181	2.0838	Ups	K13766	ko00280 Valine, leucine and isoleucine degradation;ko01100 Metabolic pathways;	-	-	-
gene1432	2.37109	Ups	-	-	-	-	-	gene1121	1.94612	Ups	-	-	-	-	-	gene4903	2.08322	Ups	-	-	-	-	-
gene1582	2.37063	Ups	K02053	ko02024 Quorum sensing;	-	-	-	gene2857	1.94477	Ups	-	-	-	-	-	gene5782	2.08218	Ups	-	-	-	-	-
gene2395	2.37058	Ups	-	-	-	-	-	gene4885	1.9439	Ups	K07345	ko05133 Pertussis;	-	-	-	gene1037	2.07057	Ups	K00340	ko00190 Oxidative phosphorylation;ko01100 Metabolic pathways;	GO:0042773:ATP synthesis coupled electron transport	GO:0016021:integral component of membrane;GO:0005886:plasma membrane	GO:0050136:NADH dehydrogenase (quinone) activity;GO:0048038:quinone binding
gene206	2.36637	Ups	-	-	-	-	-	gene4367	1.94363	Ups	-	-	-	-	-	gene4777	2.06433	Ups	K02408	ko02040 Flagellar assembly;	GO:0071973:bacterial-type flagellum-dependent cell motility	GO:0009425:bacterial-type flagellum basal body	GO:0003774:motor activity;GO:0005198:structural molecule activity
gene4362	2.35639	Ups	-	-	-	-	-	gene1391	1.93942	Ups	-	-	-	-	-	gene5786	2.06405	Ups	-	-	-	-	-
gene549	2.35063	Ups	K03637	ko00790 Folate biosynthesis;ko01100 Metabolic pathways;ko04122 Sulfur relay system;	GO:0006777:Mo-molybdopterin cofactor biosynthetic process	-	GO:0061799:cyclic pyranopterin monophosphate synthase activity	gene5447	1.93845	Ups	K03413	ko02020 Two-component system;ko02030 Bacterial chemotaxis;	GO:0097588:archaeal or bacterial-type flagellum-dependent cell motility;GO:0006935:chemotaxis;GO:0000160:phosphorelay signal transduction system	GO:0005737:cytoplasm	GO:0046872:metal ion binding	gene4730	2.06146	Ups	-	-	GO:0006974:cellular response to DNA damage stimulus;GO:0046677:response to antibiotic;GO:0055085:transmembrane transport	GO:0016021:integral component of membrane;GO:0005886:plasma membrane	-
gene4496	2.3426	Ups	K01495	ko00790 Folate biosynthesis;ko01100 Metabolic pathways;	-	-	-	gene3841	1.93309	Ups	-	-	-	-	-	gene723	2.06136	Ups	K00832	ko00270 Cysteine and methionine metabolism;ko00350 Tyrosine metabolism;ko00360 Phenylalanine metabolism;ko00400 Phenylalanine, tyrosine and tryptophan biosynthesis;ko00401 Novobiocin biosynthesis;ko01100 Metabolic pathways;ko01110 Biosynthesis of secondary metabolites;ko01130 Biosynthesis of antibiotics;ko01230 Biosynthesis of amino acids;	-	-	-
gene4668	2.33836	Ups	-	-	-	-	-	gene4732	1.92616	Ups	-	-	-	-	-	gene1882	2.06116	Ups	-	-	GO:0006281:DNA repair;GO:0006260:DNA replication;GO:0045892:negative regulation of transcription, DNA-templated;GO:0009432:SOS response	-	GO:0003677:DNA binding;GO:0004252:serine-type endopeptidase activity
gene3313	2.33588	Ups	K00799	ko00480 Glutathione metabolism;ko00983 Drug metabolism - other enzymes;	-	-	-	gene1698	1.9249	Ups	-	-	-	-	-	gene3028	2.05306	Ups	K02523	ko00900 Terpenoid backbone biosynthesis;ko01110 Biosynthesis of secondary metabolites;	GO:0016094:polyprenol biosynthetic process;GO:0006744:ubiquinone biosynthetic process	GO:0005829:cytosol	GO:0042802:identical protein binding;GO:0046872:metal ion binding;GO:0004659:prenyltransferase activity
gene1391	2.33543	Ups	-	-	-	-	-	gene4785	1.91855	Ups	-	-	-	-	-	gene481	2.05023	Ups	-	-	-	-	-
gene2347	2.33102	Ups	-	-	-	-	-	gene134	1.91636	Ups	-	-	-	-	-	gene172	2.05	Ups	-	-	-	-	-
gene3073	2.32625	Ups	K01438	ko00220 Arginine biosynthesis;ko01100 Metabolic pathways;ko01110 Biosynthesis of secondary metabolites;ko01130 Biosynthesis of antibiotics;ko01210 2-Oxocarboxylic acid metabolism;ko01230 Biosynthesis of amino acids;	-	-	-	gene5408	1.91435	Ups	-	-	-	-	-	gene4681	2.04657	Ups	-	-	-	-	-
gene4495	2.31588	Ups	-	-	-	-	-	gene3848	1.91357	Ups	K01679	ko00020 Citrate cycle (TCA cycle);ko00620 Pyruvate metabolism;ko00720 Carbon fixation pathways in prokaryotes;ko01100 Metabolic pathways;ko01110 Biosynthesis of secondary metabolites;ko01120 Microbial metabolism in diverse environments;ko01130 Biosynthesis of antibiotics;ko01200 Carbon metabolism;	GO:0006106:fumarate metabolic process;GO:0006099:tricarboxylic acid cycle	GO:0045239:tricarboxylic acid cycle enzyme complex	GO:0004333:fumarate hydratase activity	gene4653	2.04394	Ups	-	-	-	-	-
gene2207	2.31438	Ups	-	-	-	-	-	gene66	1.90896	Ups	-	-	-	-	-	gene1369	2.03933	Ups	-	-	GO:0006139:nucleobase-containing compound metabolic process	-	GO:0003723:RNA binding
gene4013	2.31345	Ups	-	-	-	-	-	gene5317	1.90506	Ups	-	-	-	-	-	gene5308	2.03654	Ups	-	-	-	-	-
gene3647	2.31243	Ups	-	-	-	-	-	gene5448	1.90456	Ups	K03414	ko02030 Bacterial chemotaxis;	GO:0097588:archaeal or bacterial-type flagellum-dependent cell motility;GO:0006935:chemotaxis;GO:0050920:regulation of chemotaxis	GO:0009288:bacterial-type flagellum;GO:0005737:cytoplasm	GO:0004721:phosphoprotein phosphatase activity	gene4133	2.03603	Ups	-	-	-	-	-
gene1488	2.30357	Ups	K02299	ko00190 Oxidative phosphorylation;ko01100 Metabolic pathways;	GO:0019646:aerobic electron transport chain	GO:0016021:integral component of membrane;GO:0005886:plasma membrane	GO:0008827:cytochrome o ubiquinol oxidase activity;GO:0004129:cytochrome-c oxidase activity	gene3733	1.90274	Ups	K07657	ko02020 Two-component system;	-	-	-	gene5553	2.03354	Ups	-	-	-	-	-
gene2282	2.3035	Ups	-	-	-	-	-	gene5127	1.90097	Ups	-	-	-	-	-	gene5482	2.01475	Ups	-	-	-	-	-
gene4670	2.30042	Ups	-	-	-	-	-	gene1425	1.9008	Ups	-	-	-	-	-	gene4791	2.00668	Ups	K02420	ko02040 Flagellar assembly;	-	-	-
gene3701	2.29699	Ups	-	-	-	-	-	gene1489	1.89802	Ups	K02300	ko00190 Oxidative phosphorylation;ko01100 Metabolic pathways;	-	-	-	gene3264	2.00183	Ups	-	-	-	-	GO:0004866:endopeptidase inhibitor activity
gene4360	2.29424	Ups	K06989	ko00760 Nicotinate and nicotinamide metabolism;ko01100 Metabolic pathways;	GO:0009435:NAD biosynthetic process;GO:0006742:NADP catabolic process	-	GO:0033735:aspartate dehydrogenase activity;GO:0051287:NAD binding;GO:0050661:NADP binding;GO:0016639:oxidoreductase activity, acting on the CH-NH2 group of donors, NAD or NADP as acceptor	gene1595	1.89727	Ups	-	-	-	-	-	gene3038	2.00122	Ups	-	-	-	-	-
gene3148	2.2934	Ups	-	-	-	-	-	gene4296	1.89572	Ups	K10126	ko02020 Two-component system;	-	-	-	gene3979	1.99991	Ups	-	-	-	-	-
gene3771	2.29005	Ups	-	-	-	-	-	gene4518	1.88979	Ups	-	-	-	-	-	gene2720	1.9986	Ups	-	-	-	-	-
gene1725	2.28402	Ups	-	-	-	-	-	gene871	1.88725	Ups	-	-	-	-	-	gene3598	1.99729	Ups	-	-	-	-	-
gene2208	2.28046	Ups	-	-	-	-	-	gene2859	1.88616	Ups	-	-	-	-	-	gene5091	1.99612	Ups	K01997	ko02010 ABC transporters;ko02024 Quorum sensing;	-	-	-
gene5597	2.27698	Ups	-	-	GO:0046686:response to cadmium ion	GO:0009279:cell outer membrane;GO:0016021:integral component of membrane	GO:0015562:efflux transmembrane transporter activity	gene3548	1.88525	Ups	-	-	-	-	-	gene3860	1.99386	Ups	-	-	-	-	-
gene1461	2.27653	Ups	-	-	-	-	-	gene4798	1.88524	Ups	K02396	ko02040 Flagellar assembly;	-	-	-	gene3055	1.99207	Ups	K01928	ko00300 Lysine biosynthesis;ko00550 Peptidoglycan biosynthesis;	GO:0007049:cell cycle;GO:0051301:cell division;GO:0071555:cell wall organization;GO:0009252:peptidoglycan biosynthetic process;GO:0008360:regulation of cell shape	GO:0005737:cytoplasm	GO:0005524:ATP binding;GO:0000287:magnesium ion binding;GO:0008765:UDP-N-acetylmuramoylalanyl-D-glutamate-2,6-diaminopimelate ligase activity
gene4517	2.26905	Ups	-	-	GO:0022904:respiratory electron transport chain	GO:0016021:integral component of membrane;GO:0005886:plasma membrane	GO:0009055:electron transfer activity	gene3867	1.88463	Ups	K01895	ko00010 Glycolysis / Gluconeogenesis;ko00620 Pyruvate metabolism;ko00640 Propanoate metabolism;ko00680 Methane metabolism;ko00720 Carbon fixation pathways in prokaryotes;ko01100 Metabolic pathways;ko01110 Biosynthesis of secondary metabolites;ko01120 Microbial metabolism in diverse environments;ko01130 Biosynthesis of antibiotics;ko01200 Carbon metabolism;	-	-	-	gene4755	1.99074	Ups	-	-	-	-	-
gene2507	2.26302	Ups	-	-	-	GO:0016021:integral component of membrane	-	gene3912	1.88385	Ups	-	-	-	-	-	gene5464	1.98778	Ups	-	-	-	-	-
gene4820	2.26182	Ups	-	-	-	-	GO:0051537:2 iron, 2 sulfur cluster binding;GO:0009055:electron transfer activity;GO:0047121:isoquinoline 1-oxidoreductase activity;GO:0046872:metal ion binding	gene4274	1.88365	Ups	-	-	-	-	-	gene209	1.98739	Ups	-	-	-	-	-
gene4856	2.26157	Ups	-	-	-	-	-	gene5272	1.87969	Ups	K01236	ko00500 Starch and sucrose metabolism;ko01100 Metabolic pathways;ko01110 Biosynthesis of secondary metabolites;	-	-	-	gene5478	1.98538	Ups	-	-	-	-	-
gene504	2.26072	Ups	K00059	ko00061 Fatty acid biosynthesis;ko00333 Prodigiosin biosynthesis;ko00780 Biotin metabolism;ko01040 Biosynthesis of unsaturated fatty acids;ko01100 Metabolic pathways;ko01130 Biosynthesis of antibiotics;ko01212 Fatty acid metabolism;	-	-	-	gene4801	1.87925	Ups	K02393	ko02040 Flagellar assembly;	GO:0071973:bacterial-type flagellum-dependent cell motility	GO:0009427:bacterial-type flagellum basal body, distal rod, L ring;GO:0009279:cell outer membrane	GO:0003774:motor activity	gene4020	1.9823	Ups	-	-	-	-	-
gene3548	2.25568	Ups	-	-	-	-	-	gene4807	1.87084	Ups	K02387	ko02040 Flagellar assembly;	-	-	-	gene4083	1.98098	Ups	-	-	-	-	-
gene2429	2.25389	Ups	-	-	-	-	-	gene3136	1.86831	Ups	-	-	-	-	-	gene4578	1.97842	Ups	-	-	-	-	-
gene4858	2.24941	Ups	-	-	-	-	-	gene5271	1.86628	Ups	K00705	ko00500 Starch and sucrose metabolism;ko01100 Metabolic pathways;	-	-	-	gene3553	1.97687	Ups	-	-	-	-	-
gene4880	2.24916	Ups	-	-	-	-	-	gene3984	1.86071	Ups	-	-	-	-	-	gene2865	1.97623	Ups	-	-	-	-	-
gene1588	2.24864	Ups	K05973	ko00650 Butanoate metabolism;	-	-	-	gene4376	1.85774	Ups	-	-	-	-	-	gene2634	1.97454	Ups	-	-	-	-	-
gene2389	2.24603	Ups	-	-	-	-	-	gene3666	1.85751	Ups	K10001	ko02010 ABC transporters;ko02020 Two-component system;	GO:0006865:amino acid transport	GO:0030288:outer membrane-bounded periplasmic space	-	gene4802	1.97416	Ups	K02392	ko02040 Flagellar assembly;	GO:0071973:bacterial-type flagellum-dependent cell motility	GO:0009426:bacterial-type flagellum basal body, distal rod	-
gene2306	2.2446	Ups	-	-	-	-	-	gene3972	1.85594	Ups	-	-	-	-	-	gene2324	1.97014	Ups	K18095	ko01501 beta-Lactam resistance;ko02020 Two-component system;	-	-	-
gene2800	2.24431	Ups	-	-	-	-	-	gene5255	1.8424	Ups	-	-	-	-	-	gene4804	1.96945	Ups	K02390	ko02040 Flagellar assembly;	-	-	-
gene2408	2.24179	Ups	-	-	-	-	-	gene3727	1.84196	Ups	-	-	-	-	-	gene1879	1.96854	Ups	K02990	ko03010 Ribosome;	GO:0006412:translation	GO:0005840:ribosome	GO:0019843:rRNA binding;GO:0003735:structural constituent of ribosome
gene613	2.24046	Ups	-	-	-	-	-	gene1715	1.83997	Ups	-	-	-	-	-	gene2996	1.96571	Ups	K03406	ko02020 Two-component system;ko02030 Bacterial chemotaxis;	GO:0006935:chemotaxis;GO:0007165:signal transduction	GO:0016021:integral component of membrane;GO:0005886:plasma membrane	GO:0004888:transmembrane signaling receptor activity
gene1146	2.23473	Ups	K14233	ko00970 Aminoacyl-tRNA biosynthesis;	-	-	-	gene3516	1.8396	Ups	K00500	ko00360 Phenylalanine metabolism;ko00400 Phenylalanine, tyrosine and tryptophan biosynthesis;ko00790 Folate biosynthesis;ko01100 Metabolic pathways;ko01230 Biosynthesis of amino acids;	GO:0006559:L-phenylalanine catabolic process	-	GO:0005506:iron ion binding;GO:0004505:phenylalanine 4-monooxygenase activity	gene1277	1.96322	Ups	-	-	-	-	-
gene4485	2.23154	Ups	-	-	-	-	-	gene4899	1.83358	Ups	-	-	-	-	-	gene3229	1.96265	Ups	K02919	ko03010 Ribosome;	GO:0006412:translation	GO:0005840:ribosome	GO:0003735:structural constituent of ribosome
gene1285	2.2296	Ups	-	-	-	-	-	gene274	1.83118	Ups	-	-	-	-	-	gene468	1.96224	Ups	K00992	ko00520 Amino sugar and nucleotide sugar metabolism;ko01100 Metabolic pathways;	-	-	-
gene3299	2.22045	Ups	-	-	GO:0006101:citrate metabolic process	GO:0016021:integral component of membrane;GO:0005886:plasma membrane	GO:0015293:symporter activity	gene1144	1.82932	Ups	K05874	ko02020 Two-component system;ko02030 Bacterial chemotaxis;	-	-	-	gene1036	1.96166	Ups	K00339	ko00190 Oxidative phosphorylation;ko01100 Metabolic pathways;	-	-	-
gene4356	2.2177	Ups	-	-	-	-	-	gene3135	1.81847	Ups	-	-	-	-	-	gene4717	1.95999	Ups	-	-	-	-	-
gene3987	2.21759	Ups	-	-	-	-	-	gene4809	1.81777	Ups	K02398	ko02020 Two-component system;ko02025 Biofilm formation - Pseudomonas aeruginosa;ko02026 Biofilm formation - Escherichia coli;ko02040 Flagellar assembly;	-	-	-	gene5506	1.95993	Ups	-	-	-	-	-
gene4516	2.21738	Ups	-	-	GO:0042128:nitrate assimilation	-	-	gene532	1.81599	Ups	-	-	-	-	-	gene4987	1.95934	Ups	K00285	ko00360 Phenylalanine metabolism;	-	-	-
gene3401	2.21427	Ups	-	-	-	-	-	gene4210	1.81207	Ups	-	-	-	-	-	gene4805	1.95501	Ups	K02389	ko02040 Flagellar assembly;	-	-	-
gene3919	2.20768	Ups	K03406	ko02020 Two-component system;ko02030 Bacterial chemotaxis;	GO:0071230:cellular response to amino acid stimulus;GO:0006935:chemotaxis;GO:0009593:detection of chemical stimulus;GO:1901875:positive regulation of post-translational protein modification;GO:0051260:protein homooligomerization;GO:0050920:regulation of chemotaxis;GO:0007172:signal complex assembly;GO:0007165:signal transduction	GO:0005887:integral component of plasma membrane;GO:0098561:methyl accepting chemotaxis protein complex	GO:0043424:protein histidine kinase binding;GO:0042803:protein homodimerization activity;GO:0004888:transmembrane signaling receptor activity	gene4771	1.81194	Ups	-	-	-	-	-	gene4024	1.95316	Ups	K00657	ko00330 Arginine and proline metabolism;ko01100 Metabolic pathways;	GO:0006598:polyamine catabolic process	GO:0005737:cytoplasm	GO:0004145:diamine N-acetyltransferase activity;GO:0000287:magnesium ion binding
gene957	2.20283	Ups	-	-	-	-	-	gene5025	1.8115	Ups	-	-	-	-	-	gene5445	1.95156	Ups	K03411	ko02030 Bacterial chemotaxis;	GO:0006935:chemotaxis	-	GO:0050568:protein-glutamine glutaminase activity
gene4353	2.19996	Ups	K00042	ko00630 Glyoxylate and dicarboxylate metabolism;ko01100 Metabolic pathways;	GO:0009442:allantoin assimilation pathway;GO:0006974:cellular response to DNA damage stimulus;GO:0046296:glycolate catabolic process;GO:0009436:glyoxylate catabolic process	-	GO:0008679:2-hydroxy-3-oxopropionate reductase activity;GO:0051287:NAD binding;GO:0050661:NADP binding	gene347	1.80901	Ups	-	-	-	-	-	gene5440	1.94997	Ups	K03407	ko02020 Two-component system;ko02030 Bacterial chemotaxis;	GO:0006935:chemotaxis;GO:0051649:establishment of localization in cell;GO:0031400:negative regulation of protein modification process;GO:0000160:phosphorelay signal transduction system;GO:0016310:phosphorylation;GO:1901875:positive regulation of post-translational protein modification;GO:0035307:positive regulation of protein dephosphorylation;GO:0046777:protein autophosphorylation;GO:1902021:reg…	GO:0005737:cytoplasm;GO:0005829:cytosol;GO:0098561:methyl accepting chemotaxis protein complex;GO:0005886:plasma membrane	GO:0005524:ATP binding;GO:0000155:phosphorelay sensor kinase activity;GO:0004673:protein histidine kinase activity
gene545	2.1941	Ups	-	-	-	-	-	gene725	1.80229	Ups	-	-	-	-	-	gene1670	1.94786	Ups	K00652	ko00780 Biotin metabolism;ko01100 Metabolic pathways;	GO:0009102:biotin biosynthetic process	-	GO:0008710:8-amino-7-oxononanoate synthase activity;GO:0030170:pyridoxal phosphate binding
gene4063	2.19281	Ups	-	-	-	-	-	gene4797	1.80133	Ups	K02397	ko02040 Flagellar assembly;	-	-	-	gene4589	1.94695	Ups	-	-	-	-	-
gene4501	2.19004	Ups	-	-	-	-	-	gene4046	1.79936	Ups	-	-	-	-	-	gene3709	1.94604	Ups	-	-	GO:0043335:protein unfolding	GO:0009376:HslUV protease complex	GO:0005524:ATP binding;GO:0016887:ATPase activity;GO:0070011:peptidase activity, acting on L-amino acid peptides
gene2311	2.18887	Ups	K04487	ko00730 Thiamine metabolism;ko01100 Metabolic pathways;ko04122 Sulfur relay system;	GO:0044571:[2Fe-2S] cluster assembly	GO:0005737:cytoplasm	GO:0051537:2 iron, 2 sulfur cluster binding;GO:0031071:cysteine desulfurase activity;GO:0046872:metal ion binding;GO:0030170:pyridoxal phosphate binding	gene1682	1.79679	Ups	K05549	ko00362 Benzoate degradation;ko00364 Fluorobenzoate degradation;ko00622 Xylene degradation;ko01100 Metabolic pathways;ko01120 Microbial metabolism in diverse environments;ko01220 Degradation of aromatic compounds;	GO:0010128:benzoate catabolic process via CoA ligation	-	GO:0051537:2 iron, 2 sulfur cluster binding;GO:0018626:2-chlorobenzoate 1,2-dioxygenase activity;GO:0005506:iron ion binding	gene5274	1.94557	Ups	-	-	GO:0045454:cell redox homeostasis;GO:0006979:response to oxidative stress	GO:0005737:cytoplasm;GO:0005576:extracellular region	GO:0004601:peroxidase activity;GO:0051920:peroxiredoxin activity
gene4378	2.18461	Ups	-	-	-	-	-	gene5072	1.79666	Ups	K03092	ko02020 Two-component system;ko05111 Biofilm formation - Vibrio cholerae;	-	-	-	gene5238	1.94336	Ups	-	-	-	-	-
gene5178	2.18349	Ups	-	-	-	-	-	gene4761	1.7951	Ups	K02412	ko02040 Flagellar assembly;	GO:0006754:ATP biosynthetic process;GO:0044780:bacterial-type flagellum assembly;GO:0071973:bacterial-type flagellum-dependent cell motility;GO:0006811:ion transport;GO:0030254:protein secretion by the type III secretion system	GO:0005737:cytoplasm;GO:0030257:type III protein secretion system complex	GO:0005524:ATP binding;GO:0016887:ATPase activity;GO:0042802:identical protein binding	gene722	1.93419	Ups	-	-	-	-	-
gene791	2.18106	Ups	-	-	-	-	-	gene2197	1.79305	Ups	-	-	-	-	-	gene2850	1.93204	Ups	-	-	-	-	-
gene4221	2.18079	Ups	-	-	-	-	-	gene2200	1.78482	Ups	-	-	-	-	-	gene4772	1.93	Ups	-	-	-	-	-
gene3830	2.17723	Ups	-	-	-	-	-	gene4810	1.77676	Ups	K02399	ko02040 Flagellar assembly;	-	-	-	gene5818	1.9297	Ups	-	-	-	-	-
gene2371	2.16795	Ups	-	-	-	-	-	gene2607	1.77585	Ups	K01687	ko00290 Valine, leucine and isoleucine biosynthesis;ko00770 Pantothenate and CoA biosynthesis;ko01100 Metabolic pathways;ko01110 Biosynthesis of secondary metabolites;ko01130 Biosynthesis of antibiotics;ko01210 2-Oxocarboxylic acid metabolism;ko01230 Biosynthesis of amino acids;	GO:0009097:isoleucine biosynthetic process;GO:0009099:valine biosynthetic process	-	GO:0051539:4 iron, 4 sulfur cluster binding;GO:0004160:dihydroxy-acid dehydratase activity;GO:0046872:metal ion binding	gene5770	1.92967	Ups	-	-	-	-	-
gene5226	2.16752	Ups	-	-	-	-	-	gene4800	1.77506	Ups	K02394	ko02040 Flagellar assembly;	GO:0071973:bacterial-type flagellum-dependent cell motility	GO:0009428:bacterial-type flagellum basal body, distal rod, P ring;GO:0030288:outer membrane-bounded periplasmic space	GO:0005198:structural molecule activity	gene4789	1.92882	Ups	K02418	ko02040 Flagellar assembly;	-	-	-
gene2417	2.16352	Ups	-	-	-	-	-	gene5288	1.77304	Ups	K03776	ko02020 Two-component system;ko02030 Bacterial chemotaxis;	-	-	-	gene5702	1.92577	Ups	-	-	-	-	-
gene3535	2.16203	Ups	-	-	-	-	-	gene2325	1.77091	Ups	K18094	ko01501 beta-Lactam resistance;ko02020 Two-component system;	-	-	-	gene4812	1.92292	Ups	-	-	-	-	-
gene948	2.16088	Ups	K14219	ko00970 Aminoacyl-tRNA biosynthesis;	-	-	-	gene4763	1.77018	Ups	K02410	ko02030 Bacterial chemotaxis;ko02040 Flagellar assembly;	GO:0071973:bacterial-type flagellum-dependent cell motility;GO:0006935:chemotaxis	GO:0009425:bacterial-type flagellum basal body;GO:0005886:plasma membrane	GO:0003774:motor activity	gene4780	1.92109	Ups	K02423	ko02040 Flagellar assembly;	-	-	-
gene4206	2.16015	Ups	K00626	ko00071 Fatty acid degradation;ko00072 Synthesis and degradation of ketone bodies;ko00280 Valine, leucine and isoleucine degradation;ko00310 Lysine degradation;ko00362 Benzoate degradation;ko00380 Tryptophan metabolism;ko00620 Pyruvate metabolism;ko00630 Glyoxylate and dicarboxylate metabolism;ko00640 Propanoate metabolism;ko00650 Butanoate metabolism;ko00720 Carbon fixation pathways in prokaryot…	-	-	-	gene4589	1.76544	Ups	-	-	-	-	-	gene5446	1.91959	Ups	K03412	ko02020 Two-component system;ko02030 Bacterial chemotaxis;	GO:0006935:chemotaxis;GO:0018277:protein deamination;GO:0006482:protein demethylation	GO:0005737:cytoplasm	GO:0000156:phosphorelay response regulator activity;GO:0008984:protein-glutamate methylesterase activity;GO:0050568:protein-glutamine glutaminase activity
gene2216	2.15846	Ups	-	-	-	-	-	gene5484	1.76177	Ups	-	-	-	-	-	gene2890	1.91766	Ups	-	-	-	-	-
gene3428	2.15743	Ups	K11103	ko02020 Two-component system;	GO:0006835:dicarboxylic acid transport	GO:0016021:integral component of membrane;GO:0005886:plasma membrane	GO:0015293:symporter activity	gene2426	1.761	Ups	-	-	-	-	-	gene3107	1.91587	Ups	-	-	-	-	-
gene2625	2.15697	Ups	-	-	-	-	-	gene3988	1.76039	Ups	-	-	-	-	-	gene4664	1.91512	Ups	-	-	-	-	-
gene1434	2.15533	Ups	-	-	-	-	-	gene4668	1.75909	Ups	-	-	-	-	-	gene461	1.91297	Ups	K00602	ko00230 Purine metabolism;ko00670 One carbon pool by folate;ko01100 Metabolic pathways;ko01110 Biosynthesis of secondary metabolites;ko01130 Biosynthesis of antibiotics;	GO:0006189:'de novo' IMP biosynthetic process	-	GO:0003937:IMP cyclohydrolase activity;GO:0004643:phosphoribosylaminoimidazolecarboxamide formyltransferase activity
gene5709	2.15439	Ups	-	-	-	-	-	gene3314	1.75783	Ups	-	-	-	-	-	gene3045	1.90673	Ups	K03531	ko04112 Cell cycle - Caulobacter;	-	-	-
gene5419	2.15282	Ups	K01029	ko00072 Synthesis and degradation of ketone bodies;ko00280 Valine, leucine and isoleucine degradation;ko00650 Butanoate metabolism;	-	-	-	gene1010	1.75685	Ups	-	-	-	-	-	gene5073	1.90461	Ups	-	-	-	-	-
gene5144	2.1519	Ups	-	-	-	-	-	gene2873	1.75638	Ups	-	-	-	-	-	gene5439	1.90389	Ups	K03413	ko02020 Two-component system;ko02030 Bacterial chemotaxis;	-	-	-
gene1404	2.15028	Ups	-	-	-	-	-	gene1851	1.75492	Ups	-	-	-	-	-	gene1038	1.90321	Ups	K00341	ko00190 Oxidative phosphorylation;ko01100 Metabolic pathways;	GO:0042773:ATP synthesis coupled electron transport	GO:0016021:integral component of membrane;GO:0005886:plasma membrane	GO:0008137:NADH dehydrogenase (ubiquinone) activity;GO:0048038:quinone binding
gene5335	2.14812	Ups	-	-	-	-	-	gene5362	1.75445	Ups	-	-	-	-	-	gene93	1.90199	Ups	K00059	ko00061 Fatty acid biosynthesis;ko00333 Prodigiosin biosynthesis;ko00780 Biotin metabolism;ko01040 Biosynthesis of unsaturated fatty acids;ko01100 Metabolic pathways;ko01130 Biosynthesis of antibiotics;ko01212 Fatty acid metabolism;	-	-	-
gene4273	2.1472	Ups	-	-	-	-	-	gene2853	1.75215	Ups	-	-	-	-	-	gene4430	1.90159	Ups	K01714	ko00261 Monobactam biosynthesis;ko00300 Lysine biosynthesis;ko01100 Metabolic pathways;ko01110 Biosynthesis of secondary metabolites;ko01120 Microbial metabolism in diverse environments;ko01130 Biosynthesis of antibiotics;ko01230 Biosynthesis of amino acids;	-	-	-
gene2310	2.14578	Ups	-	-	-	-	GO:0003700:DNA-binding transcription factor activity;GO:0043565:sequence-specific DNA binding	gene4777	1.75089	Ups	K02408	ko02040 Flagellar assembly;	GO:0071973:bacterial-type flagellum-dependent cell motility	GO:0009425:bacterial-type flagellum basal body	GO:0003774:motor activity;GO:0005198:structural molecule activity	gene1550	1.90046	Ups	-	-	GO:0051260:protein homooligomerization	GO:0005887:integral component of plasma membrane;GO:0005886:plasma membrane	GO:0015171:amino acid transmembrane transporter activity;GO:0042802:identical protein binding;GO:0046982:protein heterodimerization activity
gene1849	2.1411	Ups	-	-	-	-	-	gene2032	1.74928	Ups	K03406	ko02020 Two-component system;ko02030 Bacterial chemotaxis;	-	-	-	gene5099	1.8993	Ups	-	-	-	-	-
gene1752	2.13981	Ups	-	-	-	-	-	gene3833	1.74886	Ups	-	-	-	-	-	gene5517	1.89859	Ups	-	-	-	-	-
gene2426	2.13842	Ups	-	-	-	-	-	gene155	1.74771	Ups	K00459	ko00910 Nitrogen metabolism;	-	-	-	gene4769	1.89738	Ups	-	-	-	-	-
gene5321	2.13585	Ups	-	-	-	-	-	gene1702	1.74545	Ups	K03406	ko02020 Two-component system;ko02030 Bacterial chemotaxis;	-	-	-	gene5185	1.89647	Ups	-	-	-	-	-
gene282	2.13333	Ups	-	-	-	-	-	gene2865	1.74522	Ups	-	-	-	-	-	gene5448	1.89595	Ups	K03414	ko02030 Bacterial chemotaxis;	GO:0097588:archaeal or bacterial-type flagellum-dependent cell motility;GO:0006935:chemotaxis;GO:0050920:regulation of chemotaxis	GO:0009288:bacterial-type flagellum;GO:0005737:cytoplasm	GO:0004721:phosphoprotein phosphatase activity
gene612	2.13024	Ups	-	-	-	-	-	gene2204	1.74257	Ups	-	-	-	-	-	gene4333	1.89159	Ups	-	-	-	-	-
gene1607	2.12939	Ups	-	-	-	-	-	gene870	1.73274	Ups	-	-	-	-	-	gene2874	1.8908	Ups	-	-	-	-	-
gene2355	2.12867	Ups	-	-	-	-	-	gene3975	1.72824	Ups	-	-	-	-	-	gene487	1.88497	Ups	K03273	ko00540 Lipopolysaccharide biosynthesis;ko01100 Metabolic pathways;	GO:0097171:ADP-L-glycero-beta-D-manno-heptose biosynthetic process;GO:0009244:lipopolysaccharide core region biosynthetic process	GO:0005737:cytoplasm	GO:0034200:D,D-heptose 1,7-bisphosphate phosphatase activity;GO:0000287:magnesium ion binding;GO:0008270:zinc ion binding
gene1419	2.12748	Ups	-	-	-	-	-	gene4007	1.72435	Ups	-	-	-	-	-	gene3273	1.88194	Ups	-	-	GO:0006354:DNA-templated transcription, elongation;GO:0006353:DNA-templated transcription, termination;GO:0032784:regulation of DNA-templated transcription, elongation;GO:0031564:transcription antitermination	-	-
gene3075	2.12745	Ups	K02031	ko02024 Quorum sensing;	-	-	-	gene105	1.72255	Ups	-	-	-	-	-	gene5559	1.88193	Ups	-	-	-	-	-
gene2624	2.1216	Ups	K00381	ko00920 Sulfur metabolism;ko01100 Metabolic pathways;ko01120 Microbial metabolism in diverse environments;	-	-	-	gene1942	1.71895	Ups	-	-	-	-	-	gene2332	1.88114	Ups	-	-	-	-	-
gene949	2.11608	Ups	-	-	GO:0006354:DNA-templated transcription, elongation;GO:0032784:regulation of DNA-templated transcription, elongation	-	GO:0003677:DNA binding;GO:0070063:RNA polymerase binding	gene4020	1.71621	Ups	-	-	-	-	-	gene4711	1.88034	Ups	K11904	ko03070 Bacterial secretion system;	-	-	-
gene1753	2.11483	Ups	-	-	-	-	-	gene5753	1.71044	Ups	-	-	-	-	-	gene174	1.88021	Ups	K12972	ko00260 Glycine, serine and threonine metabolism;ko00620 Pyruvate metabolism;ko00630 Glyoxylate and dicarboxylate metabolism;ko01100 Metabolic pathways;ko01110 Biosynthesis of secondary metabolites;ko01120 Microbial metabolism in diverse environments;	-	-	-
gene3076	2.10054	Ups	K02034	ko02024 Quorum sensing;	-	-	-	gene2347	1.7073	Ups	-	-	-	-	-	gene1010	1.87952	Ups	-	-	-	-	-
gene1212	2.09697	Ups	-	-	-	-	-	gene1819	1.70666	Ups	K16841	ko00230 Purine metabolism;ko01120 Microbial metabolism in diverse environments;	-	-	-	gene1635	1.8794	Ups	-	-	GO:0019344:cysteine biosynthetic process	-	-
gene870	2.09388	Ups	-	-	-	-	-	gene2337	1.69884	Ups	-	-	-	-	-	gene1634	1.87836	Ups	-	-	-	-	-
gene3728	2.09265	Ups	-	-	GO:0009267:cellular response to starvation;GO:0015031:protein transport	GO:0016021:integral component of membrane;GO:0005886:plasma membrane	-	gene5648	1.6953	Ups	-	-	-	-	-	gene4678	1.87697	Ups	-	-	-	-	-
gene1678	2.09241	Ups	-	-	-	-	-	gene4161	1.69276	Ups	-	-	-	-	-	gene5444	1.87687	Ups	K00575	ko02020 Two-component system;ko02030 Bacterial chemotaxis;	-	-	-
gene2781	2.091	Ups	-	-	-	-	-	gene1165	1.68947	Ups	-	-	-	-	-	gene185	1.87037	Ups	-	-	-	-	-
gene5379	2.08924	Ups	-	-	-	-	-	gene5438	1.68381	Ups	K02557	ko02030 Bacterial chemotaxis;ko02040 Flagellar assembly;	-	-	-	gene3975	1.87001	Ups	-	-	-	-	-
gene3126	2.08608	Ups	-	-	-	-	-	gene2198	1.67509	Ups	-	-	-	-	-	gene2325	1.8698	Ups	K18094	ko01501 beta-Lactam resistance;ko02020 Two-component system;	-	-	-
gene3074	2.08597	Ups	K02032	ko02024 Quorum sensing;	GO:0030420:establishment of competence for transformation;GO:0015031:protein transport;GO:0030435:sporulation resulting in formation of a cellular spore	GO:0005886:plasma membrane	GO:0005524:ATP binding;GO:0016887:ATPase activity	gene947	1.67278	Ups	K14219	ko00970 Aminoacyl-tRNA biosynthesis;	-	-	-	gene5548	1.86696	Ups	-	-	-	-	-
gene103	2.08419	Ups	-	-	-	-	-	gene3921	1.667	Ups	-	-	-	-	-	gene5531	1.86379	Ups	-	-	-	-	-
gene1180	2.08201	Ups	-	-	-	-	GO:0004672:protein kinase activity	gene1277	1.66607	Ups	-	-	-	-	-	gene3277	1.86309	Ups	K14234	ko00970 Aminoacyl-tRNA biosynthesis;	-	-	-
gene1818	2.08157	Ups	-	-	-	-	-	gene4925	1.66498	Ups	-	-	-	-	-	gene4767	1.86075	Ups	K00978	ko00500 Starch and sucrose metabolism;ko00520 Amino sugar and nucleotide sugar metabolism;ko01100 Metabolic pathways;	GO:0009243:O antigen biosynthetic process	-	GO:0047343:glucose-1-phosphate cytidylyltransferase activity;GO:0046872:metal ion binding;GO:0000166:nucleotide binding
gene3466	2.08122	Ups	-	-	-	-	-	gene4714	1.6614	Ups	-	-	-	-	-	gene1041	1.86067	Ups	-	-	-	-	-
gene4014	2.08035	Ups	-	-	-	-	-	gene2861	1.66012	Ups	-	-	GO:0030261:chromosome condensation	-	GO:0003677:DNA binding	gene4698	1.85971	Ups	-	-	-	-	-
gene5601	2.08029	Ups	-	-	-	-	-	gene926	1.65972	Ups	-	-	-	-	-	gene5569	1.85333	Ups	-	-	-	-	-
gene607	2.07983	Ups	-	-	-	-	-	gene4011	1.65894	Ups	-	-	-	-	-	gene1638	1.84833	Ups	-	-	-	-	-
gene3646	2.07966	Ups	-	-	-	-	-	gene5442	1.6583	Ups	K03406	ko02020 Two-component system;ko02030 Bacterial chemotaxis;	GO:0006935:chemotaxis;GO:0007165:signal transduction	GO:0016021:integral component of membrane;GO:0005886:plasma membrane	GO:0004888:transmembrane signaling receptor activity	gene5781	1.84268	Ups	-	-	-	-	-
gene5184	2.07869	Ups	-	-	-	-	-	gene4363	1.65724	Ups	-	-	-	-	-	gene539	1.84159	Ups	K03553	ko03440 Homologous recombination;	GO:0006310:DNA recombination;GO:0006281:DNA repair;GO:0009432:SOS response	GO:0005737:cytoplasm	GO:0005524:ATP binding;GO:0003684:damaged DNA binding;GO:0008094:DNA-dependent ATPase activity;GO:0003697:single-stranded DNA binding
gene4055	2.07669	Ups	-	-	-	-	-	gene4297	1.65709	Ups	K01259	ko00330 Arginine and proline metabolism;	-	GO:0005737:cytoplasm	GO:0004177:aminopeptidase activity	gene1226	1.8399	Ups	-	-	-	-	-
gene4281	2.07404	Ups	-	-	-	-	-	gene104	1.65697	Ups	-	-	-	-	-	gene1784	1.83881	Ups	-	-	-	-	-
gene4222	2.07206	Ups	-	-	GO:0006520:cellular amino acid metabolic process;GO:0046336:ethanolamine catabolic process	-	GO:0031419:cobalamin binding;GO:0008851:ethanolamine ammonia-lyase activity	gene3076	1.63008	Ups	K02034	ko02024 Quorum sensing;	-	-	-	gene4836	1.83661	Ups	-	-	-	-	-
gene5680	2.072	Ups	-	-	-	-	-	gene4812	1.62946	Ups	-	-	-	-	-	gene1959	1.83467	Ups	-	-	GO:0036289:peptidyl-serine autophosphorylation;GO:0072344:rescue of stalled ribosome;GO:0009408:response to heat;GO:0032790:ribosome disassembly	GO:0005737:cytoplasm;GO:0005829:cytosol	GO:0005524:ATP binding;GO:0016887:ATPase activity;GO:0005525:GTP binding;GO:0003924:GTPase activity;GO:0046872:metal ion binding;GO:0043023:ribosomal large subunit binding;GO:0043022:ribosome binding;GO:0019843:rRNA binding
gene1179	2.06227	Ups	-	-	-	-	-	gene788	1.62917	Ups	-	-	-	-	-	gene3919	1.83423	Ups	K03406	ko02020 Two-component system;ko02030 Bacterial chemotaxis;	GO:0071230:cellular response to amino acid stimulus;GO:0006935:chemotaxis;GO:0009593:detection of chemical stimulus;GO:1901875:positive regulation of post-translational protein modification;GO:0051260:protein homooligomerization;GO:0050920:regulation of chemotaxis;GO:0007172:signal complex assembly;GO:0007165:signal transduction	GO:0005887:integral component of plasma membrane;GO:0098561:methyl accepting chemotaxis protein complex	GO:0043424:protein histidine kinase binding;GO:0042803:protein homodimerization activity;GO:0004888:transmembrane signaling receptor activity
gene3855	2.06169	Ups	-	-	-	-	-	gene4212	1.6237	Ups	-	-	-	-	-	gene5544	1.83274	Ups	-	-	-	-	-
gene2123	2.05896	Ups	-	-	-	-	-	gene1752	1.62218	Ups	-	-	-	-	-	gene3266	1.83265	Ups	-	-	-	-	-
gene4272	2.05671	Ups	-	-	-	-	-	gene2199	1.61732	Ups	-	-	-	-	-	gene5415	1.82962	Ups	-	-	-	-	-
gene5338	2.05539	Ups	-	-	-	-	-	gene807	1.61711	Ups	-	-	-	-	-	gene511	1.82941	Ups	-	-	-	-	-
gene4280	2.05415	Ups	-	-	-	-	-	gene5070	1.61581	Ups	K07712	ko02020 Two-component system;	-	-	-	gene5734	1.8243	Ups	-	-	-	-	-
gene2676	2.05368	Ups	-	-	-	-	-	gene5321	1.61145	Ups	-	-	-	-	-	gene5526	1.82211	Ups	-	-	-	-	-
gene2617	2.05355	Ups	-	-	-	-	-	gene5205	1.60814	Ups	-	-	-	-	-	gene5525	1.81785	Ups	-	-	-	-	-
gene2206	2.04537	Ups	-	-	-	-	-	gene576	1.60777	Ups	K03406	ko02020 Two-component system;ko02030 Bacterial chemotaxis;	-	-	-	gene5437	1.81774	Ups	K02556	ko02020 Two-component system;ko02030 Bacterial chemotaxis;ko02040 Flagellar assembly;	GO:0071978:bacterial-type flagellum-dependent swarming motility;GO:0006935:chemotaxis;GO:0006811:ion transport	GO:0016021:integral component of membrane;GO:0005886:plasma membrane	-
gene3635	2.04338	Ups	K00108	ko00260 Glycine, serine and threonine metabolism;ko01100 Metabolic pathways;	-	-	-	gene3911	1.60731	Ups	-	-	GO:0034599:cellular response to oxidative stress	GO:0005737:cytoplasm;GO:0005829:cytosol	GO:0017091:AU-rich element binding;GO:0003960:NADPH:quinone reductase activity;GO:0008270:zinc ion binding	gene1898	1.81738	Ups	-	-	GO:0030490:maturation of SSU-rRNA	GO:0005737:cytoplasm	-
gene2283	2.04045	Ups	K00852	ko00030 Pentose phosphate pathway;	-	-	-	gene3153	1.60637	Ups	K14234	ko00970 Aminoacyl-tRNA biosynthesis;	-	-	-	gene5462	1.81571	Ups	-	-	-	-	-
gene4279	2.04026	Ups	-	-	-	-	-	gene2494	1.60616	Ups	-	-	-	-	-	gene1536	1.81496	Ups	-	-	-	-	-
gene5361	2.03821	Ups	-	-	-	-	-	gene2570	1.60419	Ups	-	-	-	-	-	gene4566	1.81206	Ups	-	-	-	-	-
gene2630	2.03723	Ups	K14228	ko00970 Aminoacyl-tRNA biosynthesis;	-	-	-	gene4484	1.60418	Ups	-	-	-	-	-	gene1520	1.80965	Ups	-	-	-	-	-
gene3304	2.0364	Ups	-	-	-	-	-	gene613	1.60382	Ups	-	-	-	-	-	gene4855	1.80871	Ups	K03406	ko02020 Two-component system;ko02030 Bacterial chemotaxis;	GO:0071230:cellular response to amino acid stimulus;GO:0006935:chemotaxis;GO:0009593:detection of chemical stimulus;GO:1901875:positive regulation of post-translational protein modification;GO:0051260:protein homooligomerization;GO:0050920:regulation of chemotaxis;GO:0007172:signal complex assembly;GO:0007165:signal transduction	GO:0005887:integral component of plasma membrane;GO:0098561:methyl accepting chemotaxis protein complex	GO:0043424:protein histidine kinase binding;GO:0042803:protein homodimerization activity;GO:0004888:transmembrane signaling receptor activity
gene1938	2.03456	Ups	K14682	ko00220 Arginine biosynthesis;ko01100 Metabolic pathways;ko01110 Biosynthesis of secondary metabolites;ko01130 Biosynthesis of antibiotics;ko01210 2-Oxocarboxylic acid metabolism;ko01230 Biosynthesis of amino acids;	GO:0006526:arginine biosynthetic process	GO:0005737:cytoplasm	GO:0004042:acetyl-CoA:L-glutamate N-acetyltransferase activity;GO:0103045:methione N-acyltransferase activity	gene1654	1.60247	Ups	-	-	-	-	-	gene5763	1.80771	Ups	-	-	-	-	-
gene5365	2.03312	Ups	-	-	-	-	-	gene1495	1.59833	Ups	-	-	-	-	-	gene4376	1.7985	Ups	-	-	-	-	-
gene2281	2.03089	Ups	K10440	ko02010 ABC transporters;	-	-	-	gene4663	1.59749	Ups	-	-	-	-	-	gene4803	1.79813	Ups	K02391	ko02040 Flagellar assembly;	-	-	-
gene1466	2.02663	Ups	-	-	-	-	-	gene336	1.59204	Ups	-	-	-	-	-	gene2854	1.79631	Ups	-	-	-	-	-
gene2568	2.02656	Ups	-	-	-	-	-	gene227	1.59118	Ups	-	-	-	-	-	gene4760	1.79347	Ups	K02413	ko02040 Flagellar assembly;	-	-	-
gene1828	2.02021	Ups	-	-	-	-	-	gene5418	1.59091	Ups	-	-	-	-	-	gene4375	1.79341	Ups	-	-	-	-	-
gene2994	2.01863	Ups	-	-	-	-	-	gene4593	1.59087	Ups	-	-	-	-	-	gene3204	1.79174	Ups	-	-	-	-	-
gene276	2.01485	Ups	-	-	-	-	-	gene2850	1.58693	Ups	-	-	-	-	-	gene4787	1.79076	Ups	K02416	ko02030 Bacterial chemotaxis;ko02040 Flagellar assembly;	GO:0071973:bacterial-type flagellum-dependent cell motility;GO:0006935:chemotaxis	GO:0009425:bacterial-type flagellum basal body;GO:0005886:plasma membrane	GO:0003774:motor activity
gene3936	2.00997	Ups	-	-	-	-	-	gene3846	1.58495	Ups	-	-	-	-	-	gene4585	1.7893	Ups	-	-	-	-	-
gene1122	2.00789	Ups	-	-	-	-	-	gene549	1.58346	Ups	K03637	ko00790 Folate biosynthesis;ko01100 Metabolic pathways;ko04122 Sulfur relay system;	GO:0006777:Mo-molybdopterin cofactor biosynthetic process	-	GO:0061799:cyclic pyranopterin monophosphate synthase activity	gene1978	1.78858	Ups	K10680	ko00633 Nitrotoluene degradation;ko01120 Microbial metabolism in diverse environments;	GO:0046256:2,4,6-trinitrotoluene catabolic process;GO:0018937:nitroglycerin metabolic process;GO:0006805:xenobiotic metabolic process	GO:0005829:cytosol	GO:0034567:chromate reductase activity;GO:0010181:FMN binding;GO:0008748:N-ethylmaleimide reductase activity;GO:0046857:oxidoreductase activity, acting on other nitrogenous compounds as donors, with NAD or NADP as acceptor
gene2388	2.00122	Ups	-	-	-	-	-	gene4008	1.58328	Ups	-	-	-	-	-	gene5273	1.78586	Ups	K05343	ko00500 Starch and sucrose metabolism;ko01100 Metabolic pathways;	GO:0005978:glycogen biosynthetic process;GO:0005977:glycogen metabolic process;GO:0000023:maltose metabolic process;GO:0000272:polysaccharide catabolic process;GO:0005991:trehalose metabolic process	-	GO:0004556:alpha-amylase activity;GO:0103025:alpha-amylase activity (releasing maltohexaose);GO:0005509:calcium ion binding;GO:0047471:maltose alpha-D-glucosyltransferase activity
gene102	2	Ups	-	-	-	-	-	gene3913	1.58205	Ups	-	-	-	-	-	gene3516	1.78569	Ups	K00500	ko00360 Phenylalanine metabolism;ko00400 Phenylalanine, tyrosine and tryptophan biosynthesis;ko00790 Folate biosynthesis;ko01100 Metabolic pathways;ko01230 Biosynthesis of amino acids;	GO:0006559:L-phenylalanine catabolic process	-	GO:0005506:iron ion binding;GO:0004505:phenylalanine 4-monooxygenase activity
gene4894	1.99886	Ups	-	-	-	-	-	gene3313	1.57901	Ups	K00799	ko00480 Glutathione metabolism;ko00983 Drug metabolism - other enzymes;	-	-	-	gene4801	1.78009	Ups	K02393	ko02040 Flagellar assembly;	GO:0071973:bacterial-type flagellum-dependent cell motility	GO:0009427:bacterial-type flagellum basal body, distal rod, L ring;GO:0009279:cell outer membrane	GO:0003774:motor activity
gene2679	1.99725	Ups	K00426	ko00190 Oxidative phosphorylation;ko01100 Metabolic pathways;ko02020 Two-component system;	GO:0055114:oxidation-reduction process;GO:0006119:oxidative phosphorylation	GO:0016021:integral component of membrane;GO:0005886:plasma membrane	GO:0046872:metal ion binding	gene5338	1.57885	Ups	-	-	-	-	-	gene2598	1.77991	Ups	K02015	ko02010 ABC transporters;	-	-	-
gene1423	1.99598	Ups	-	-	-	-	-	gene2409	1.57433	Ups	-	-	-	-	-	gene488	1.77967	Ups	K01879	ko00970 Aminoacyl-tRNA biosynthesis;	GO:0006420:arginyl-tRNA aminoacylation;GO:0006426:glycyl-tRNA aminoacylation	GO:0005737:cytoplasm	GO:0004814:arginine-tRNA ligase activity;GO:0005524:ATP binding;GO:0004820:glycine-tRNA ligase activity
gene2569	1.99134	Ups	K00127	ko00630 Glyoxylate and dicarboxylate metabolism;ko00680 Methane metabolism;ko01100 Metabolic pathways;ko01120 Microbial metabolism in diverse environments;ko01200 Carbon metabolism;	-	-	-	gene819	1.5705	Ups	-	-	-	-	-	gene3667	1.778	Ups	-	-	-	-	-
gene2356	1.98993	Ups	-	-	-	-	-	gene1200	1.56522	Ups	K02040	ko02010 ABC transporters;ko02020 Two-component system;ko05152 Tuberculosis;	GO:0006974:cellular response to DNA damage stimulus;GO:0035435:phosphate ion transmembrane transport;GO:0006817:phosphate ion transport;GO:0010921:regulation of phosphatase activity;GO:0009314:response to radiation	GO:0043190:ATP-binding cassette (ABC) transporter complex;GO:0030288:outer membrane-bounded periplasmic space	GO:0042301:phosphate ion binding	gene510	1.77655	Ups	K11927	ko03018 RNA degradation;	GO:0009408:response to heat;GO:0042255:ribosome assembly	GO:0005829:cytosol	GO:0005524:ATP binding;GO:0004004:ATP-dependent RNA helicase activity;GO:0003723:RNA binding
gene1731	1.98904	Ups	-	-	-	-	-	gene2890	1.5623	Ups	-	-	-	-	-	gene5414	1.77647	Ups	-	-	-	-	-
gene2391	1.98617	Ups	-	-	-	-	-	gene3321	1.55875	Ups	-	-	-	-	-	gene5467	1.7731	Ups	-	-	-	-	-
gene2160	1.98236	Ups	-	-	-	-	-	gene5483	1.55789	Ups	-	-	-	-	-	gene3183	1.77149	Ups	K00790	ko00520 Amino sugar and nucleotide sugar metabolism;ko00550 Peptidoglycan biosynthesis;ko01100 Metabolic pathways;	GO:0007049:cell cycle;GO:0051301:cell division;GO:0071555:cell wall organization;GO:0009252:peptidoglycan biosynthetic process;GO:0008360:regulation of cell shape;GO:0019277:UDP-N-acetylgalactosamine biosynthetic process	GO:0005737:cytoplasm	GO:0008760:UDP-N-acetylglucosamine 1-carboxyvinyltransferase activity
gene1510	1.98014	Ups	K14237	ko00970 Aminoacyl-tRNA biosynthesis;	-	-	-	gene3342	1.54951	Ups	-	-	-	-	-	gene5310	1.77016	Ups	-	-	-	-	-
gene531	1.97561	Ups	-	-	-	-	-	gene2377	1.5462	Ups	-	-	-	-	-	gene2245	1.76947	Ups	K00645	ko00061 Fatty acid biosynthesis;ko00333 Prodigiosin biosynthesis;ko01100 Metabolic pathways;ko01130 Biosynthesis of antibiotics;ko01212 Fatty acid metabolism;	GO:0006633:fatty acid biosynthetic process	GO:0005829:cytosol	GO:0004314:[acyl-carrier-protein] S-malonyltransferase activity
gene4823	1.97259	Ups	-	-	-	-	-	gene3390	1.5451	Ups	-	-	-	-	-	gene4654	1.76915	Ups	-	-	-	-	-
gene2377	1.96959	Ups	-	-	-	-	-	gene3536	1.54244	Ups	-	-	-	-	GO:0003998:acylphosphatase activity	gene2893	1.76687	Ups	K06223	ko03430 Mismatch repair;	-	-	-
gene116	1.96825	Ups	-	-	-	-	-	gene1871	1.54197	Ups	-	-	-	-	-	gene1503	1.76511	Ups	K00499	ko00260 Glycine, serine and threonine metabolism;	-	-	-
gene2111	1.96381	Ups	-	-	-	-	-	gene2366	1.54194	Ups	-	-	-	-	-	gene1770	1.76477	Ups	K02967	ko03010 Ribosome;	GO:0006412:translation	GO:0015935:small ribosomal subunit	GO:0003735:structural constituent of ribosome
gene4836	1.96247	Ups	-	-	-	-	-	gene2648	1.5362	Ups	K01997	ko02010 ABC transporters;ko02024 Quorum sensing;	-	-	-	gene5726	1.76362	Ups	-	-	-	-	-
gene4667	1.9624	Ups	-	-	-	-	-	gene3866	1.5346	Ups	-	-	-	-	-	gene3861	1.76305	Ups	-	-	-	-	-
gene2376	1.95889	Ups	-	-	-	-	-	gene1582	1.53341	Ups	K02053	ko02024 Quorum sensing;	-	-	-	gene3037	1.76164	Ups	-	-	-	-	-
gene599	1.95866	Ups	K00799	ko00480 Glutathione metabolism;ko00983 Drug metabolism - other enzymes;	-	-	-	gene4517	1.53173	Ups	-	-	GO:0022904:respiratory electron transport chain	GO:0016021:integral component of membrane;GO:0005886:plasma membrane	GO:0009055:electron transfer activity	gene5783	1.75927	Ups	-	-	-	-	-
gene4210	1.95671	Ups	-	-	-	-	-	gene4364	1.52633	Ups	-	-	-	-	-	gene5539	1.75905	Ups	-	-	-	-	-
gene4357	1.95409	Ups	-	-	-	-	-	gene1657	1.52624	Ups	-	-	-	-	-	gene4287	1.75553	Ups	-	-	GO:0006281:DNA repair;GO:0006260:DNA replication	GO:0005737:cytoplasm	GO:0008408:3'-5' exonuclease activity;GO:0003887:DNA-directed DNA polymerase activity
gene3339	1.9532	Ups	-	-	-	-	-	gene1202	1.52332	Ups	K02038	ko02010 ABC transporters;	GO:0035435:phosphate ion transmembrane transport	GO:0005887:integral component of plasma membrane	GO:0005315:inorganic phosphate transmembrane transporter activity	gene644	1.75218	Ups	-	-	-	-	-
gene3772	1.95203	Ups	-	-	-	-	-	gene3987	1.52269	Ups	-	-	-	-	-	gene3054	1.75015	Ups	K01929	ko00300 Lysine biosynthesis;ko00550 Peptidoglycan biosynthesis;ko01100 Metabolic pathways;ko01502 Vancomycin resistance;	-	-	-
gene1425	1.95141	Ups	-	-	-	-	-	gene4856	1.52099	Ups	-	-	-	-	-	gene2875	1.74737	Ups	-	-	-	-	-
gene271	1.95016	Ups	-	-	-	-	-	gene5747	1.51524	Ups	-	-	-	-	-	gene4788	1.73733	Ups	K02417	ko02030 Bacterial chemotaxis;ko02040 Flagellar assembly;	GO:0071973:bacterial-type flagellum-dependent cell motility;GO:0006935:chemotaxis	GO:0009425:bacterial-type flagellum basal body;GO:0005886:plasma membrane	GO:0003774:motor activity
gene1312	1.94629	Ups	-	-	-	GO:0005737:cytoplasm	GO:0003743:translation initiation factor activity	gene2889	1.51519	Ups	-	-	-	-	-	gene3024	1.73403	Ups	K00931	ko00330 Arginine and proline metabolism;ko00332 Carbapenem biosynthesis;ko01100 Metabolic pathways;ko01130 Biosynthesis of antibiotics;ko01230 Biosynthesis of amino acids;	GO:0055129:L-proline biosynthetic process	GO:0005737:cytoplasm	GO:0005524:ATP binding;GO:0004349:glutamate 5-kinase activity;GO:0003723:RNA binding
gene5255	1.94515	Ups	-	-	-	-	-	gene3852	1.51452	Ups	-	-	-	-	-	gene1857	1.73288	Ups	-	-	-	-	-
gene1267	1.94278	Ups	-	-	-	-	-	gene3769	1.51431	Ups	K02405	ko02020 Two-component system;ko02025 Biofilm formation - Pseudomonas aeruginosa;ko02026 Biofilm formation - Escherichia coli;ko02040 Flagellar assembly;ko05111 Biofilm formation - Vibrio cholerae;	GO:0001123:transcription initiation from bacterial-type RNA polymerase promoter	GO:0005737:cytoplasm	GO:0003677:DNA binding;GO:0003700:DNA-binding transcription factor activity;GO:0003899:DNA-directed 5'-3' RNA polymerase activity;GO:0016987:sigma factor activity	gene3977	1.73168	Ups	-	-	-	-	-
gene3096	1.93925	Ups	K01658	ko00400 Phenylalanine, tyrosine and tryptophan biosynthesis;ko00405 Phenazine biosynthesis;ko01100 Metabolic pathways;ko01110 Biosynthesis of secondary metabolites;ko01130 Biosynthesis of antibiotics;ko01230 Biosynthesis of amino acids;ko02024 Quorum sensing;ko02025 Biofilm formation - Pseudomonas aeruginosa;	GO:0006541:glutamine metabolic process;GO:0000162:tryptophan biosynthetic process	-	GO:0004049:anthranilate synthase activity	gene4293	1.5139	Ups	-	-	-	-	-	gene3210	1.73154	Ups	K01586	ko00300 Lysine biosynthesis;ko01100 Metabolic pathways;ko01110 Biosynthesis of secondary metabolites;ko01120 Microbial metabolism in diverse environments;ko01130 Biosynthesis of antibiotics;ko01230 Biosynthesis of amino acids;	GO:0009089:lysine biosynthetic process via diaminopimelate	-	GO:0008836:diaminopimelate decarboxylase activity;GO:0030170:pyridoxal phosphate binding
gene1433	1.93287	Ups	-	-	-	-	-	gene2568	1.51328	Ups	-	-	-	-	-	gene383	1.72395	Ups	-	-	-	-	-
gene1603	1.9318	Ups	-	-	GO:0009246:enterobacterial common antigen biosynthetic process	-	GO:0019180:dTDP-4-amino-4,6-dideoxygalactose transaminase activity;GO:0042802:identical protein binding;GO:0030170:pyridoxal phosphate binding	gene1454	1.51143	Ups	-	-	-	-	-	gene3533	1.71907	Ups	-	-	-	-	-
gene3945	1.9312	Ups	K00874	ko00030 Pentose phosphate pathway;ko01100 Metabolic pathways;ko01120 Microbial metabolism in diverse environments;ko01200 Carbon metabolism;	-	-	-	gene4365	1.5086	Ups	-	-	-	-	-	gene2666	1.71792	Ups	K01870	ko00970 Aminoacyl-tRNA biosynthesis;	GO:0006428:isoleucyl-tRNA aminoacylation	GO:0005737:cytoplasm	GO:0002161:aminoacyl-tRNA editing activity;GO:0005524:ATP binding;GO:0004822:isoleucine-tRNA ligase activity;GO:0000049:tRNA binding;GO:0008270:zinc ion binding
gene128	1.92706	Ups	-	-	GO:0006637:acyl-CoA metabolic process	-	GO:0031419:cobalamin binding;GO:0005525:GTP binding;GO:0003924:GTPase activity;GO:0047727:isobutyryl-CoA mutase activity;GO:0000287:magnesium ion binding;GO:0004494:methylmalonyl-CoA mutase activity;GO:0034784:pivalyl-CoA mutase activity	gene4667	1.50821	Ups	-	-	-	-	-	gene3180	1.71773	Ups	K00817	ko00340 Histidine metabolism;ko00350 Tyrosine metabolism;ko00360 Phenylalanine metabolism;ko00400 Phenylalanine, tyrosine and tryptophan biosynthesis;ko00401 Novobiocin biosynthesis;ko01100 Metabolic pathways;ko01110 Biosynthesis of secondary metabolites;ko01130 Biosynthesis of antibiotics;ko01230 Biosynthesis of amino acids;	GO:0000105:histidine biosynthetic process	-	GO:0004400:histidinol-phosphate transaminase activity;GO:0030170:pyridoxal phosphate binding
gene5117	1.92499	Ups	-	-	GO:0006865:amino acid transport	GO:0016021:integral component of membrane;GO:0005886:plasma membrane	GO:0022857:transmembrane transporter activity	gene5507	1.50763	Ups	-	-	-	-	-	gene2118	1.71546	Ups	-	-	-	-	-
gene5336	1.91814	Ups	-	-	-	-	-	gene5110	1.50622	Ups	K14228	ko00970 Aminoacyl-tRNA biosynthesis;	-	-	-	gene3644	1.71419	Ups	K03149	ko00730 Thiamine metabolism;ko01100 Metabolic pathways;	GO:0009228:thiamine biosynthetic process;GO:0009229:thiamine diphosphate biosynthetic process	GO:0005737:cytoplasm	GO:0016783:sulfurtransferase activity
gene2292	1.91702	Ups	-	-	-	-	-	gene1271	1.50396	Ups	-	-	-	-	-	gene4759	1.70965	Ups	-	-	-	-	-
gene11	1.91594	Ups	-	-	-	-	-	gene3943	1.50119	Ups	-	-	-	-	-	gene4786	1.70917	Ups	-	-	-	-	-
gene2186	1.90992	Ups	-	-	-	-	-	gene3335	1.50039	Ups	-	-	-	-	-	gene5092	1.70628	Ups	K01998	ko02010 ABC transporters;ko02024 Quorum sensing;	-	-	-
gene1819	1.90205	Ups	K16841	ko00230 Purine metabolism;ko01120 Microbial metabolism in diverse environments;	-	-	-	gene3971	1.50012	Ups	K01791	ko00520 Amino sugar and nucleotide sugar metabolism;ko01100 Metabolic pathways;ko05111 Biofilm formation - Vibrio cholerae;	GO:0009103:lipopolysaccharide biosynthetic process;GO:0009405:pathogenesis	GO:0005737:cytoplasm	GO:0008761:UDP-N-acetylglucosamine 2-epimerase activity	gene3973	1.70412	Ups	-	-	-	-	-
gene3727	1.89576	Ups	-	-	-	-	-	gene2429	1.49846	Ups	-	-	-	-	-	gene982	1.70312	Ups	K13485	ko00230 Purine metabolism;ko01100 Metabolic pathways;	-	-	-
gene3906	1.89254	Ups	-	-	-	-	-	gene2584	1.48931	Ups	-	-	-	-	-	gene4159	1.70307	Ups	K18366	ko00362 Benzoate degradation;ko00620 Pyruvate metabolism;ko00621 Dioxin degradation;ko00622 Xylene degradation;ko00650 Butanoate metabolism;ko01100 Metabolic pathways;ko01120 Microbial metabolism in diverse environments;ko01220 Degradation of aromatic compounds;	GO:0019439:aromatic compound catabolic process	-	GO:0008774:acetaldehyde dehydrogenase (acetylating) activity;GO:0051287:NAD binding
gene2212	1.89171	Ups	K01426	ko00330 Arginine and proline metabolism;ko00360 Phenylalanine metabolism;ko00380 Tryptophan metabolism;ko00627 Aminobenzoate degradation;ko00643 Styrene degradation;ko01120 Microbial metabolism in diverse environments;	GO:0006807:nitrogen compound metabolic process	-	GO:0004040:amidase activity;GO:0043864:indoleacetamide hydrolase activity	gene1131	1.48405	Ups	-	-	-	-	-	gene471	1.70226	Ups	K07102	ko00520 Amino sugar and nucleotide sugar metabolism;ko01100 Metabolic pathways;	GO:0005975:carbohydrate metabolic process;GO:0071555:cell wall organization;GO:0009252:peptidoglycan biosynthetic process;GO:0009254:peptidoglycan turnover;GO:0008360:regulation of cell shape;GO:0046677:response to antibiotic;GO:0002949:tRNA threonylcarbamoyladenosine modification	-	GO:0005524:ATP binding;GO:0016301:kinase activity
gene4911	1.89165	Ups	-	-	-	-	-	gene1226	1.48146	Ups	-	-	-	-	-	gene4523	1.70089	Ups	-	-	-	-	-
gene1426	1.88394	Ups	-	-	-	-	-	gene4203	1.47998	Ups	-	-	-	-	-	gene1040	1.69831	Ups	K00343	ko00190 Oxidative phosphorylation;ko01100 Metabolic pathways;	GO:0042773:ATP synthesis coupled electron transport	GO:0016021:integral component of membrane;GO:0005886:plasma membrane	GO:0008137:NADH dehydrogenase (ubiquinone) activity;GO:0048038:quinone binding
gene2259	1.88382	Ups	K03750	ko00790 Folate biosynthesis;ko01100 Metabolic pathways;	-	-	-	gene4370	1.47371	Ups	-	-	-	-	-	gene5701	1.69813	Ups	-	-	-	-	-
gene1219	1.87655	Ups	-	-	-	-	-	gene579	1.46903	Ups	-	-	-	-	-	gene3203	1.69688	Ups	-	-	-	-	-
gene2280	1.87519	Ups	K10441	ko02010 ABC transporters;	-	-	-	gene4985	1.46881	Ups	K00116	ko00020 Citrate cycle (TCA cycle);ko00620 Pyruvate metabolism;ko01100 Metabolic pathways;ko01110 Biosynthesis of secondary metabolites;ko01120 Microbial metabolism in diverse environments;ko01130 Biosynthesis of antibiotics;ko01200 Carbon metabolism;	GO:0006099:tricarboxylic acid cycle	-	GO:0052589:malate dehydrogenase (menaquinone) activity;GO:0008924:malate dehydrogenase (quinone) activity	gene3974	1.693	Ups	-	-	-	-	-
gene10	1.87333	Ups	-	-	-	-	-	gene275	1.46717	Ups	-	-	GO:0009399:nitrogen fixation;GO:0006808:regulation of nitrogen utilization	-	GO:0030234:enzyme regulator activity;GO:0000166:nucleotide binding	gene194	1.69299	Ups	-	-	-	-	-
gene3579	1.86533	Ups	K02073	ko02010 ABC transporters;	GO:0006865:amino acid transport	GO:0005886:plasma membrane	-	gene37	1.46665	Ups	-	-	-	-	-	gene5739	1.69085	Ups	-	-	-	-	-
gene1584	1.86144	Ups	K02052	ko02024 Quorum sensing;	-	-	-	gene3320	1.46397	Ups	-	-	-	-	-	gene5142	1.68942	Ups	K01075	ko00130 Ubiquinone and other terpenoid-quinone biosynthesis;ko00362 Benzoate degradation;ko01100 Metabolic pathways;ko01110 Biosynthesis of secondary metabolites;ko01120 Microbial metabolism in diverse environments;	-	-	-
gene2217	1.8583	Ups	K07798	ko02020 Two-component system;	-	-	-	gene3980	1.46316	Ups	K03367	ko00473 D-Alanine metabolism;ko01503 Cationic antimicrobial peptide (CAMP) resistance;ko02020 Two-component system;ko05150 Staphylococcus aureus infection;	-	-	-	gene3050	1.68889	Ups	K02563	ko00550 Peptidoglycan biosynthesis;ko01100 Metabolic pathways;ko01502 Vancomycin resistance;ko04112 Cell cycle - Caulobacter;	GO:0005975:carbohydrate metabolic process;GO:0007049:cell cycle;GO:0051301:cell division;GO:0071555:cell wall organization;GO:0030259:lipid glycosylation;GO:0009252:peptidoglycan biosynthetic process;GO:0008360:regulation of cell shape	GO:0005886:plasma membrane	GO:0051991:UDP-N-acetyl-D-glucosamine:N-acetylmuramoyl-L-alanyl-D-glutamyl-meso-2,6-diaminopimelyl-D-alanyl-D-alanine-diphosphoundecaprenol 4-beta-N-acetylglucosaminlytransferase activity;GO:0050511:undecaprenyldiphospho-muramoylpentapeptide beta-N-acetylglucosaminyltransferase activity
gene3604	1.85608	Ups	-	-	-	-	-	gene3669	1.46281	Ups	-	-	-	-	-	gene3181	1.68682	Ups	K00013	ko00340 Histidine metabolism;ko01100 Metabolic pathways;ko01110 Biosynthesis of secondary metabolites;ko01230 Biosynthesis of amino acids;	GO:0000105:histidine biosynthetic process	-	GO:0004399:histidinol dehydrogenase activity;GO:0051287:NAD binding;GO:0008270:zinc ion binding
gene5298	1.85532	Ups	-	-	-	-	-	gene2396	1.46019	Ups	-	-	-	-	-	gene4224	1.68044	Ups	K02407	ko02040 Flagellar assembly;	-	-	-
gene1472	1.8511	Ups	-	-	-	-	-	gene2425	1.45625	Ups	-	-	-	GO:0005886:plasma membrane	GO:0015424:amino acid-transporting ATPase activity;GO:0005524:ATP binding	gene563	1.67861	Ups	K01588	ko00230 Purine metabolism;ko01100 Metabolic pathways;ko01110 Biosynthesis of secondary metabolites;ko01130 Biosynthesis of antibiotics;	GO:0006189:'de novo' IMP biosynthetic process	-	GO:0034023:5-(carboxyamino)imidazole ribonucleotide mutase activity
gene1435	1.85104	Ups	-	-	-	-	-	gene5223	1.45529	Ups	-	-	-	-	-	gene3972	1.67839	Ups	-	-	-	-	-
gene4000	1.85098	Ups	-	-	-	-	-	gene2891	1.45515	Ups	-	-	-	-	-	gene2333	1.67822	Ups	-	-	GO:0007059:chromosome segregation;GO:0006265:DNA topological change	GO:0005694:chromosome;GO:0019897:extrinsic component of plasma membrane	GO:0005524:ATP binding;GO:0003677:DNA binding;GO:0003918:DNA topoisomerase type II (ATP-hydrolyzing) activity
gene5362	1.85084	Ups	-	-	-	-	-	gene4858	1.44919	Ups	-	-	-	-	-	gene5721	1.67816	Ups	-	-	-	-	-
gene4500	1.84916	Ups	-	-	-	-	-	gene4569	1.44793	Ups	-	-	-	-	-	gene2983	1.67737	Ups	K01961	ko00061 Fatty acid biosynthesis;ko00620 Pyruvate metabolism;ko00640 Propanoate metabolism;ko00720 Carbon fixation pathways in prokaryotes;ko01100 Metabolic pathways;ko01110 Biosynthesis of secondary metabolites;ko01120 Microbial metabolism in diverse environments;ko01130 Biosynthesis of antibiotics;ko01200 Carbon metabolism;ko01212 Fatty acid metabolism;	GO:0006633:fatty acid biosynthetic process;GO:2001295:malonyl-CoA biosynthetic process	-	GO:0003989:acetyl-CoA carboxylase activity;GO:0005524:ATP binding;GO:0004075:biotin carboxylase activity;GO:0046872:metal ion binding
gene1610	1.8488	Ups	-	-	-	-	-	gene4773	1.44454	Ups	-	-	-	-	-	gene4412	1.67407	Ups	-	-	-	-	-
gene4669	1.84821	Ups	-	-	-	-	-	gene3148	1.44415	Ups	-	-	-	-	-	gene3599	1.67285	Ups	K13771	ko05132 Salmonella infection;	GO:0006355:regulation of transcription, DNA-templated	GO:0005829:cytosol	GO:0051537:2 iron, 2 sulfur cluster binding;GO:0003677:DNA binding;GO:0003700:DNA-binding transcription factor activity;GO:0046872:metal ion binding
gene4031	1.84792	Ups	K01574	ko00072 Synthesis and degradation of ketone bodies;ko00640 Propanoate metabolism;ko01100 Metabolic pathways;	-	-	GO:0047602:acetoacetate decarboxylase activity	gene5402	1.4439	Ups	-	-	-	-	-	gene4390	1.6703	Ups	-	-	-	-	-
gene4384	1.84774	Ups	-	-	-	-	-	gene4268	1.43833	Ups	K05306	ko00440 Phosphonate and phosphinate metabolism;ko01100 Metabolic pathways;ko01120 Microbial metabolism in diverse environments;	GO:0019700:organic phosphonate catabolic process	-	GO:0000287:magnesium ion binding;GO:0050194:phosphonoacetaldehyde hydrolase activity	gene5246	1.66941	Ups	-	-	-	-	-
gene5280	1.84531	Ups	-	-	-	GO:0005737:cytoplasm	GO:0003677:DNA binding;GO:0003700:DNA-binding transcription factor activity;GO:0046872:metal ion binding	gene575	1.43498	Ups	-	-	-	-	-	gene1368	1.66617	Ups	-	-	-	-	-
gene1182	1.84475	Ups	-	-	GO:0006974:cellular response to DNA damage stimulus	-	-	gene4013	1.43489	Ups	-	-	-	-	-	gene5470	1.66586	Ups	-	-	-	-	-
gene106	1.8435	Ups	-	-	-	-	-	gene4901	1.4342	Ups	-	-	-	-	-	gene3762	1.66357	Ups	-	-	-	-	-
gene2675	1.84249	Ups	-	-	-	-	-	gene4358	1.43201	Ups	-	-	-	-	-	gene463	1.66217	Ups	-	-	-	-	GO:0050660:flavin adenine dinucleotide binding;GO:0010181:FMN binding;GO:0000049:tRNA binding;GO:0017150:tRNA dihydrouridine synthase activity
gene2014	1.84203	Ups	K14233	ko00970 Aminoacyl-tRNA biosynthesis;	-	-	-	gene2886	1.4304	Ups	-	-	-	-	-	gene2941	1.66171	Ups	-	-	-	-	-
gene918	1.84068	Ups	-	-	-	GO:0005886:plasma membrane	-	gene5554	1.43029	Ups	-	-	-	-	-	gene4689	1.66081	Ups	-	-	-	-	-
gene1431	1.83934	Ups	-	-	-	-	-	gene4009	1.42495	Ups	-	-	-	-	-	gene5101	1.65769	Ups	-	-	-	-	-
gene1458	1.83909	Ups	-	-	-	-	-	gene4902	1.4223	Ups	K00639	ko00260 Glycine, serine and threonine metabolism;	GO:0009058:biosynthetic process;GO:0019518:L-threonine catabolic process to glycine	-	GO:0008890:glycine C-acetyltransferase activity;GO:0030170:pyridoxal phosphate binding	gene3026	1.65546	Ups	K02899	ko03010 Ribosome;	GO:0006412:translation	GO:0005840:ribosome	GO:0003735:structural constituent of ribosome
gene5019	1.83546	Ups	-	-	-	-	-	gene2451	1.41674	Ups	-	-	-	-	-	gene5532	1.65062	Ups	K03195	ko03070 Bacterial secretion system;	-	-	-
gene1269	1.83474	Ups	-	-	-	-	-	gene2364	1.41657	Ups	-	-	-	-	-	gene2631	1.64771	Ups	-	-	-	-	-
gene3917	1.82946	Ups	-	-	-	-	-	gene483	1.41585	Ups	K03429	ko00561 Glycerolipid metabolism;ko01100 Metabolic pathways;	-	-	-	gene567	1.64495	Ups	-	-	-	-	-
gene5337	1.82737	Ups	-	-	-	-	-	gene3860	1.41322	Ups	-	-	-	-	-	gene2743	1.6434	Ups	-	-	-	-	-
gene2411	1.826	Ups	-	-	-	-	-	gene1463	1.41249	Ups	-	-	-	-	-	gene1099	1.6428	Ups	K00240	ko00020 Citrate cycle (TCA cycle);ko00190 Oxidative phosphorylation;ko00650 Butanoate metabolism;ko00720 Carbon fixation pathways in prokaryotes;ko01100 Metabolic pathways;ko01110 Biosynthesis of secondary metabolites;ko01120 Microbial metabolism in diverse environments;ko01130 Biosynthesis of antibiotics;ko01200 Carbon metabolism;	GO:0009060:aerobic respiration;GO:0006099:tricarboxylic acid cycle	GO:0005886:plasma membrane	GO:0051537:2 iron, 2 sulfur cluster binding;GO:0051538:3 iron, 4 sulfur cluster binding;GO:0051539:4 iron, 4 sulfur cluster binding;GO:0009055:electron transfer activity;GO:0051536:iron-sulfur cluster binding;GO:0046872:metal ion binding;GO:0008177:succinate dehydrogenase (ubiquinone) activity
gene2425	1.81852	Ups	-	-	-	GO:0005886:plasma membrane	GO:0015424:amino acid-transporting ATPase activity;GO:0005524:ATP binding	gene3940	1.41081	Ups	-	-	GO:0046177:D-gluconate catabolic process;GO:0035429:gluconate transmembrane transport	GO:0005887:integral component of plasma membrane	GO:0015128:gluconate transmembrane transporter activity	gene2465	1.64212	Ups	K02072	ko02010 ABC transporters;	GO:0048473:D-methionine transport	GO:0055052:ATP-binding cassette (ABC) transporter complex, substrate-binding subunit-containing;GO:0005887:integral component of plasma membrane;GO:0005886:plasma membrane	GO:0015191:L-methionine transmembrane transporter activity
gene123	1.81372	Ups	-	-	-	-	-	gene5117	1.40336	Ups	-	-	GO:0006865:amino acid transport	GO:0016021:integral component of membrane;GO:0005886:plasma membrane	GO:0022857:transmembrane transporter activity	gene1499	1.64134	Ups	-	-	-	-	-
gene5044	1.80915	Ups	-	-	-	-	-	gene2393	1.40131	Ups	-	-	-	-	-	gene5484	1.64038	Ups	-	-	-	-	-
gene5028	1.80902	Ups	-	-	-	-	-	gene5281	1.40045	Ups	-	-	-	-	-	gene431	1.64033	Ups	-	-	-	-	-
gene1583	1.80802	Ups	K02053	ko02024 Quorum sensing;	-	-	-	gene2856	1.39817	Ups	-	-	-	-	-	gene2852	1.63927	Ups	-	-	-	-	-
gene3029	1.80676	Ups	K14232	ko00970 Aminoacyl-tRNA biosynthesis;	-	-	-	gene5109	1.39803	Ups	-	-	-	-	-	gene4324	1.63868	Ups	-	-	-	-	-
gene3911	1.80461	Ups	-	-	GO:0034599:cellular response to oxidative stress	GO:0005737:cytoplasm;GO:0005829:cytosol	GO:0017091:AU-rich element binding;GO:0003960:NADPH:quinone reductase activity;GO:0008270:zinc ion binding	gene4966	1.39695	Ups	K01690	ko00030 Pentose phosphate pathway;ko01100 Metabolic pathways;ko01120 Microbial metabolism in diverse environments;ko01200 Carbon metabolism;	GO:0019521:D-gluconate metabolic process;GO:0009255:Entner-Doudoroff pathway through 6-phosphogluconate	GO:0005829:cytosol	GO:0051539:4 iron, 4 sulfur cluster binding;GO:0046872:metal ion binding;GO:0004456:phosphogluconate dehydratase activity	gene1786	1.63867	Ups	-	-	-	-	-
gene4003	1.80442	Ups	-	-	-	-	-	gene4653	1.39603	Ups	-	-	-	-	-	gene4766	1.63568	Ups	-	-	-	-	-
gene2393	1.80306	Ups	-	-	-	-	-	gene3771	1.39587	Ups	-	-	-	-	-	gene2033	1.63266	Ups	K03406	ko02020 Two-component system;ko02030 Bacterial chemotaxis;	-	-	-
gene3302	1.80248	Ups	-	-	-	-	-	gene4010	1.3953	Ups	-	-	-	-	-	gene1484	1.62916	Ups	K01682	ko00020 Citrate cycle (TCA cycle);ko00630 Glyoxylate and dicarboxylate metabolism;ko00640 Propanoate metabolism;ko00720 Carbon fixation pathways in prokaryotes;ko01100 Metabolic pathways;ko01110 Biosynthesis of secondary metabolites;ko01120 Microbial metabolism in diverse environments;ko01130 Biosynthesis of antibiotics;ko01200 Carbon metabolism;ko01210 2-Oxocarboxylic acid metabolism;ko01230 Bio…	GO:0019629:propionate catabolic process, 2-methylcitrate cycle;GO:0006099:tricarboxylic acid cycle	GO:0005829:cytosol	GO:0047456:2-methylisocitrate dehydratase activity;GO:0051539:4 iron, 4 sulfur cluster binding;GO:0003994:aconitate hydratase activity;GO:0046872:metal ion binding;GO:0003730:mRNA 3'-UTR binding;GO:0003729:mRNA binding
gene3801	1.80135	Ups	-	-	-	-	-	gene4986	1.39339	Ups	-	-	-	-	-	gene4716	1.62732	Ups	-	-	-	-	-
gene1444	1.79879	Ups	-	-	-	-	-	gene3978	1.39183	Ups	-	-	-	-	-	gene108	1.62716	Ups	-	-	GO:0000160:phosphorelay signal transduction system;GO:0045893:positive regulation of transcription, DNA-templated	-	GO:0005524:ATP binding;GO:0003677:DNA binding;GO:0003700:DNA-binding transcription factor activity;GO:0008134:transcription factor binding
gene4286	1.79749	Ups	-	-	-	-	-	gene4671	1.38918	Ups	-	-	-	-	-	gene5809	1.62682	Ups	-	-	-	-	-
gene2780	1.79515	Ups	-	-	-	-	-	gene1466	1.38864	Ups	-	-	-	-	-	gene4957	1.62364	Ups	K01996	ko02010 ABC transporters;ko02024 Quorum sensing;	-	-	-
gene33	1.79286	Ups	-	-	-	-	-	gene2203	1.38624	Ups	-	-	-	-	-	gene5201	1.62248	Ups	-	-	-	-	-
gene5359	1.79135	Ups	-	-	-	-	-	gene2202	1.38595	Ups	-	-	-	-	-	gene5268	1.62035	Ups	K03183	ko00130 Ubiquinone and other terpenoid-quinone biosynthesis;ko01100 Metabolic pathways;ko01110 Biosynthesis of secondary metabolites;	-	-	-
gene2121	1.79088	Ups	-	-	-	-	-	gene3323	1.38539	Ups	-	-	-	-	-	gene1858	1.61924	Ups	K01733	ko00260 Glycine, serine and threonine metabolism;ko00750 Vitamin B6 metabolism;ko01100 Metabolic pathways;ko01110 Biosynthesis of secondary metabolites;ko01120 Microbial metabolism in diverse environments;ko01230 Biosynthesis of amino acids;	GO:0009088:threonine biosynthetic process	-	GO:0030170:pyridoxal phosphate binding;GO:0004795:threonine synthase activity
gene2508	1.78803	Ups	-	-	-	-	-	gene3875	1.38301	Ups	-	-	-	-	-	gene3656	1.61848	Ups	K00297	ko00670 One carbon pool by folate;ko00720 Carbon fixation pathways in prokaryotes;ko01100 Metabolic pathways;ko01120 Microbial metabolism in diverse environments;ko01200 Carbon metabolism;	-	-	-
gene1511	1.78784	Ups	K14221	ko00970 Aminoacyl-tRNA biosynthesis;	-	-	-	gene4871	1.38282	Ups	-	-	-	-	-	gene5143	1.61791	Ups	-	-	-	-	-
gene501	1.78588	Ups	K01897	ko00061 Fatty acid biosynthesis;ko00071 Fatty acid degradation;ko01100 Metabolic pathways;ko01212 Fatty acid metabolism;ko02024 Quorum sensing;	-	GO:0016020:membrane	GO:0003996:acyl-CoA ligase activity;GO:0005524:ATP binding;GO:0102391:decanoate-CoA ligase activity;GO:0004467:long-chain fatty acid-CoA ligase activity	gene5518	1.38266	Ups	-	-	-	-	-	gene3407	1.6147	Ups	-	-	-	-	-
gene3961	1.78428	Ups	-	-	-	-	-	gene5320	1.38236	Ups	-	-	-	-	-	gene4939	1.6137	Ups	-	-	-	-	-
gene13	1.78256	Ups	-	-	-	-	-	gene2693	1.38145	Ups	-	-	-	-	-	gene5683	1.61165	Ups	-	-	-	-	-
gene3500	1.78244	Ups	-	-	-	-	-	gene4729	1.3809	Ups	-	-	-	-	-	gene3768	1.60804	Ups	-	-	-	-	-
gene3454	1.78112	Ups	-	-	-	-	-	gene4077	1.37617	Ups	-	-	-	-	-	gene4558	1.60757	Ups	K03415	ko02020 Two-component system;ko02030 Bacterial chemotaxis;	-	-	-
gene1570	1.77857	Ups	-	-	-	-	-	gene4485	1.3752	Ups	-	-	-	-	-	gene4887	1.60469	Ups	-	-	-	-	-
gene3920	1.77647	Ups	-	-	-	-	-	gene5019	1.37495	Ups	-	-	-	-	-	gene1316	1.60357	Ups	K01890	ko00970 Aminoacyl-tRNA biosynthesis;	GO:0006432:phenylalanyl-tRNA aminoacylation	GO:0005737:cytoplasm	GO:0005524:ATP binding;GO:0000287:magnesium ion binding;GO:0004826:phenylalanine-tRNA ligase activity;GO:0000049:tRNA binding
gene3379	1.77485	Ups	-	-	-	-	-	gene1727	1.37271	Ups	-	-	-	-	-	gene5110	1.60091	Ups	K14228	ko00970 Aminoacyl-tRNA biosynthesis;	-	-	-
gene387	1.7747	Ups	-	-	-	-	-	gene3591	1.36997	Ups	-	-	-	-	-	gene3700	1.59913	Ups	-	-	-	-	-
gene1609	1.7746	Ups	-	-	-	-	-	gene4287	1.36974	Ups	-	-	GO:0006281:DNA repair;GO:0006260:DNA replication	GO:0005737:cytoplasm	GO:0008408:3'-5' exonuclease activity;GO:0003887:DNA-directed DNA polymerase activity	gene5731	1.59815	Ups	-	-	-	-	-
gene1716	1.77376	Ups	-	-	-	-	-	gene1239	1.36756	Ups	-	-	-	-	-	gene3579	1.59671	Ups	K02073	ko02010 ABC transporters;	GO:0006865:amino acid transport	GO:0005886:plasma membrane	-
gene19	1.77216	Ups	-	-	-	-	-	gene1996	1.36681	Ups	-	-	-	-	-	gene4714	1.59657	Ups	-	-	-	-	-
gene5600	1.76419	Ups	-	-	-	-	-	gene3936	1.36533	Ups	-	-	-	-	-	gene256	1.59616	Ups	-	-	-	-	-
gene2385	1.7608	Ups	-	-	-	-	-	gene4055	1.3618	Ups	-	-	-	-	-	gene5411	1.59443	Ups	-	-	-	-	-
gene720	1.75825	Ups	-	-	-	-	-	gene1536	1.35908	Ups	-	-	-	-	-	gene2564	1.59352	Ups	K01584	ko00330 Arginine and proline metabolism;ko01100 Metabolic pathways;	-	-	-
gene2162	1.75676	Ups	-	-	-	-	-	gene2250	1.3583	Ups	-	-	GO:0009117:nucleotide metabolic process	GO:0005737:cytoplasm	GO:0047429:nucleoside-triphosphate diphosphatase activity	gene3687	1.59327	Ups	-	-	-	-	-
gene3260	1.75319	Ups	-	-	-	-	-	gene4044	1.35789	Ups	-	-	-	-	-	gene177	1.59232	Ups	K01968	ko00280 Valine, leucine and isoleucine degradation;ko01100 Metabolic pathways;	-	-	-
gene1832	1.75285	Ups	-	-	-	-	-	gene2989	1.35747	Ups	-	-	-	-	-	gene5426	1.59041	Ups	-	-	-	-	-
gene2399	1.75245	Ups	-	-	-	-	-	gene3428	1.35509	Ups	K11103	ko02020 Two-component system;	GO:0006835:dicarboxylic acid transport	GO:0016021:integral component of membrane;GO:0005886:plasma membrane	GO:0015293:symporter activity	gene2927	1.58922	Ups	-	-	-	-	-
gene3905	1.75093	Ups	-	-	-	-	-	gene5021	1.35487	Ups	-	-	-	-	-	gene3502	1.58808	Ups	K01997	ko02010 ABC transporters;ko02024 Quorum sensing;	-	-	-
gene4594	1.74983	Ups	K01256	ko00480 Glutathione metabolism;ko01100 Metabolic pathways;	-	-	-	gene4774	1.35465	Ups	-	-	-	-	-	gene3338	1.58636	Ups	-	-	-	-	-
gene1417	1.74815	Ups	-	-	-	-	-	gene5161	1.35422	Ups	-	-	-	-	-	gene2766	1.58492	Ups	K01940	ko00220 Arginine biosynthesis;ko00250 Alanine, aspartate and glutamate metabolism;ko01100 Metabolic pathways;ko01110 Biosynthesis of secondary metabolites;ko01130 Biosynthesis of antibiotics;ko01230 Biosynthesis of amino acids;	GO:0006526:arginine biosynthetic process	GO:0005737:cytoplasm	GO:0004055:argininosuccinate synthase activity;GO:0005524:ATP binding;GO:0042803:protein homodimerization activity
gene530	1.74113	Ups	-	-	-	GO:0005886:plasma membrane	GO:0050660:flavin adenine dinucleotide binding;GO:0004499:N,N-dimethylaniline monooxygenase activity;GO:0050661:NADP binding	gene4366	1.35325	Ups	K00059	ko00061 Fatty acid biosynthesis;ko00333 Prodigiosin biosynthesis;ko00780 Biotin metabolism;ko01040 Biosynthesis of unsaturated fatty acids;ko01100 Metabolic pathways;ko01130 Biosynthesis of antibiotics;ko01212 Fatty acid metabolism;	-	-	-	gene2132	1.5844	Ups	-	-	-	-	-
gene1143	1.73768	Ups	-	-	GO:0006814:sodium ion transport	GO:0016021:integral component of membrane;GO:0005886:plasma membrane	GO:0015293:symporter activity	gene5816	1.35135	Ups	-	-	-	-	-	gene3040	1.58389	Ups	K03070	ko02024 Quorum sensing;ko03060 Protein export;ko03070 Bacterial secretion system;	GO:0065002:intracellular protein transmembrane transport;GO:0017038:protein import;GO:0006605:protein targeting	GO:0005737:cytoplasm;GO:0005886:plasma membrane	GO:0005524:ATP binding;GO:0046872:metal ion binding
gene4365	1.73732	Ups	-	-	-	-	-	gene5560	1.35093	Ups	K03111	ko03030 DNA replication;ko03430 Mismatch repair;ko03440 Homologous recombination;	-	-	-	gene2763	1.58095	Ups	K00075	ko00520 Amino sugar and nucleotide sugar metabolism;ko00550 Peptidoglycan biosynthesis;ko01100 Metabolic pathways;	GO:0007049:cell cycle;GO:0051301:cell division;GO:0071555:cell wall organization;GO:0009252:peptidoglycan biosynthetic process;GO:0008360:regulation of cell shape	GO:0005737:cytoplasm	GO:0071949:FAD binding;GO:0008762:UDP-N-acetylmuramate dehydrogenase activity
gene1581	1.73641	Ups	K02055	ko02024 Quorum sensing;	-	-	-	gene4353	1.35083	Ups	K00042	ko00630 Glyoxylate and dicarboxylate metabolism;ko01100 Metabolic pathways;	GO:0009442:allantoin assimilation pathway;GO:0006974:cellular response to DNA damage stimulus;GO:0046296:glycolate catabolic process;GO:0009436:glyoxylate catabolic process	-	GO:0008679:2-hydroxy-3-oxopropionate reductase activity;GO:0051287:NAD binding;GO:0050661:NADP binding	gene5752	1.57767	Ups	-	-	-	-	-
gene2677	1.73376	Ups	-	-	-	-	-	gene4799	1.34454	Ups	-	-	-	-	-	gene5307	1.57721	Ups	-	-	-	-	-
gene5179	1.73277	Ups	-	-	-	-	-	gene5482	1.34376	Ups	-	-	-	-	-	gene5442	1.57652	Ups	K03406	ko02020 Two-component system;ko02030 Bacterial chemotaxis;	GO:0006935:chemotaxis;GO:0007165:signal transduction	GO:0016021:integral component of membrane;GO:0005886:plasma membrane	GO:0004888:transmembrane signaling receptor activity
gene1322	1.73008	Ups	-	-	-	-	GO:0051920:peroxiredoxin activity	gene4913	1.34117	Ups	-	-	-	-	-	gene41	1.5762	Ups	-	-	-	GO:0016021:integral component of membrane;GO:0005886:plasma membrane	-
gene1463	1.72992	Ups	-	-	-	-	-	gene2324	1.34061	Ups	K18095	ko01501 beta-Lactam resistance;ko02020 Two-component system;	-	-	-	gene4712	1.57377	Ups	-	-	-	-	-
gene2779	1.72917	Ups	K01247	ko03410 Base excision repair;	-	-	-	gene4167	1.33954	Ups	-	-	-	-	-	gene4785	1.57303	Ups	-	-	-	-	-
gene4208	1.72764	Ups	-	-	-	-	-	gene3797	1.33884	Ups	-	-	-	-	-	gene1239	1.56926	Ups	-	-	-	-	-
gene2993	1.72733	Ups	-	-	-	-	-	gene4052	1.33827	Ups	-	-	-	-	-	gene1665	1.56488	Ups	-	-	-	-	-
gene5349	1.72311	Ups	K01740	ko00270 Cysteine and methionine metabolism;ko01100 Metabolic pathways;	GO:0009086:methionine biosynthetic process	-	GO:0030170:pyridoxal phosphate binding;GO:0016765:transferase activity, transferring alkyl or aryl (other than methyl) groups	gene4670	1.33764	Ups	-	-	-	-	-	gene469	1.56437	Ups	-	-	-	-	-
gene2367	1.72243	Ups	-	-	-	-	-	gene125	1.33719	Ups	-	-	-	-	-	gene170	1.56078	Ups	-	-	-	-	-
gene1625	1.72143	Ups	-	-	-	-	-	gene4758	1.33597	Ups	-	-	-	-	-	gene5777	1.56072	Ups	-	-	-	-	-
gene5064	1.71986	Ups	-	-	-	-	-	gene1882	1.33263	Ups	-	-	GO:0006281:DNA repair;GO:0006260:DNA replication;GO:0045892:negative regulation of transcription, DNA-templated;GO:0009432:SOS response	-	GO:0003677:DNA binding;GO:0004252:serine-type endopeptidase activity	gene2837	1.56043	Ups	-	-	-	-	-
gene1471	1.71543	Ups	-	-	-	-	-	gene4065	1.33221	Ups	K00457	ko00130 Ubiquinone and other terpenoid-quinone biosynthesis;ko00350 Tyrosine metabolism;ko00360 Phenylalanine metabolism;ko01100 Metabolic pathways;	-	-	-	gene3971	1.55825	Ups	K01791	ko00520 Amino sugar and nucleotide sugar metabolism;ko01100 Metabolic pathways;ko05111 Biofilm formation - Vibrio cholerae;	GO:0009103:lipopolysaccharide biosynthetic process;GO:0009405:pathogenesis	GO:0005737:cytoplasm	GO:0008761:UDP-N-acetylglucosamine 2-epimerase activity
gene265	1.71274	Ups	-	-	-	-	-	gene1450	1.33091	Ups	-	-	-	-	-	gene5093	1.55798	Ups	K01995	ko02010 ABC transporters;ko02024 Quorum sensing;	-	-	-
gene1837	1.71125	Ups	-	-	-	-	-	gene5245	1.3289	Ups	-	-	-	-	-	gene5547	1.55309	Ups	-	-	-	-	-
gene1449	1.71	Ups	-	-	-	-	-	gene5563	1.32882	Ups	K09882	ko00860 Porphyrin and chlorophyll metabolism;ko01100 Metabolic pathways;	-	-	-	gene3749	1.55277	Ups	-	-	-	-	-
gene4209	1.70904	Ups	-	-	GO:0015074:DNA integration	-	GO:0003676:nucleic acid binding	gene5083	1.3285	Ups	K00963	ko00040 Pentose and glucuronate interconversions;ko00052 Galactose metabolism;ko00500 Starch and sucrose metabolism;ko00520 Amino sugar and nucleotide sugar metabolism;ko01100 Metabolic pathways;ko01130 Biosynthesis of antibiotics;	GO:0009246:enterobacterial common antigen biosynthetic process;GO:0006011:UDP-glucose metabolic process	-	GO:0003983:UTP:glucose-1-phosphate uridylyltransferase activity	gene5447	1.55228	Ups	K03413	ko02020 Two-component system;ko02030 Bacterial chemotaxis;	GO:0097588:archaeal or bacterial-type flagellum-dependent cell motility;GO:0006935:chemotaxis;GO:0000160:phosphorelay signal transduction system	GO:0005737:cytoplasm	GO:0046872:metal ion binding
gene4871	1.70892	Ups	-	-	-	-	-	gene3947	1.32702	Ups	K11357	ko02020 Two-component system;ko04112 Cell cycle - Caulobacter;	-	-	-	gene2643	1.55105	Ups	K00821	ko00220 Arginine biosynthesis;ko00300 Lysine biosynthesis;ko01100 Metabolic pathways;ko01110 Biosynthesis of secondary metabolites;ko01120 Microbial metabolism in diverse environments;ko01130 Biosynthesis of antibiotics;ko01210 2-Oxocarboxylic acid metabolism;ko01230 Biosynthesis of amino acids;	GO:0006526:arginine biosynthetic process	GO:0005737:cytoplasm	GO:0003992:N2-acetyl-L-ornithine:2-oxoglutarate 5-aminotransferase activity;GO:0030170:pyridoxal phosphate binding
gene2209	1.70082	Ups	-	-	-	-	-	gene4769	1.327	Ups	-	-	-	-	-	gene1910	1.55009	Ups	-	-	-	-	-
gene4216	1.69981	Ups	K07008	ko00340 Histidine metabolism;	-	-	-	gene3964	1.32499	Ups	-	-	-	-	-	gene3742	1.54863	Ups	K03585	ko01501 beta-Lactam resistance;ko01503 Cationic antimicrobial peptide (CAMP) resistance;	-	-	-
gene1492	1.69759	Ups	K00249	ko00071 Fatty acid degradation;ko00280 Valine, leucine and isoleucine degradation;ko00410 beta-Alanine metabolism;ko00640 Propanoate metabolism;ko01100 Metabolic pathways;ko01110 Biosynthesis of secondary metabolites;ko01130 Biosynthesis of antibiotics;ko01200 Carbon metabolism;ko01212 Fatty acid metabolism;	-	-	-	gene2704	1.32111	Ups	-	-	-	-	-	gene5816	1.54706	Ups	-	-	-	-	-
gene3947	1.69731	Ups	K11357	ko02020 Two-component system;ko04112 Cell cycle - Caulobacter;	-	-	-	gene5506	1.31915	Ups	-	-	-	-	-	gene2597	1.54672	Ups	K02013	ko02010 ABC transporters;	-	-	-
gene2623	1.69699	Ups	-	-	-	-	-	gene4049	1.31907	Ups	-	-	-	-	-	gene3197	1.54662	Ups	-	-	-	-	-
gene3307	1.69682	Ups	-	-	-	-	-	gene1276	1.31874	Ups	-	-	-	-	-	gene3056	1.54592	Ups	K03587	ko00550 Peptidoglycan biosynthesis;ko01501 beta-Lactam resistance;	-	-	-
gene3997	1.69546	Ups	K03406	ko02020 Two-component system;ko02030 Bacterial chemotaxis;	GO:0071230:cellular response to amino acid stimulus;GO:0006935:chemotaxis;GO:0009593:detection of chemical stimulus;GO:1901875:positive regulation of post-translational protein modification;GO:0051260:protein homooligomerization;GO:0050920:regulation of chemotaxis;GO:0007172:signal complex assembly;GO:0007165:signal transduction	GO:0005887:integral component of plasma membrane;GO:0098561:methyl accepting chemotaxis protein complex	GO:0043424:protein histidine kinase binding;GO:0042803:protein homodimerization activity;GO:0004888:transmembrane signaling receptor activity	gene3825	1.31838	Ups	K00826	ko00270 Cysteine and methionine metabolism;ko00280 Valine, leucine and isoleucine degradation;ko00290 Valine, leucine and isoleucine biosynthesis;ko00770 Pantothenate and CoA biosynthesis;ko01100 Metabolic pathways;ko01110 Biosynthesis of secondary metabolites;ko01130 Biosynthesis of antibiotics;ko01210 2-Oxocarboxylic acid metabolism;ko01230 Biosynthesis of amino acids;	GO:0009097:isoleucine biosynthetic process;GO:0009098:leucine biosynthetic process;GO:0009099:valine biosynthetic process	-	GO:0052656:L-isoleucine transaminase activity;GO:0052654:L-leucine transaminase activity;GO:0052655:L-valine transaminase activity	gene5583	1.54368	Ups	-	-	-	-	-
gene3802	1.69424	Ups	-	-	-	-	-	gene4718	1.31827	Ups	-	-	-	-	-	gene3068	1.54318	Ups	-	-	-	-	-
gene1589	1.69228	Ups	K04097	ko00480 Glutathione metabolism;ko00590 Arachidonic acid metabolism;ko01100 Metabolic pathways;	-	-	-	gene5201	1.31808	Ups	-	-	-	-	-	gene5703	1.54095	Ups	-	-	-	-	-
gene4493	1.69143	Ups	-	-	-	-	-	gene3466	1.31663	Ups	-	-	-	-	-	gene3978	1.53865	Ups	-	-	-	-	-
gene3984	1.69122	Ups	-	-	-	-	-	gene3614	1.31552	Ups	-	-	-	-	-	gene1245	1.53388	Ups	-	-	-	-	-
gene764	1.69082	Ups	K03119	ko00430 Taurine and hypotaurine metabolism;ko00920 Sulfur metabolism;	-	-	-	gene4880	1.31144	Ups	-	-	-	-	-	gene5067	1.53304	Ups	-	-	-	-	-
gene2094	1.6897	Ups	-	-	-	-	-	gene4894	1.31078	Ups	-	-	-	-	-	gene4771	1.53122	Ups	-	-	-	-	-
gene3637	1.68563	Ups	K10001	ko02010 ABC transporters;ko02020 Two-component system;	-	-	-	gene1406	1.30421	Ups	-	-	-	-	-	gene494	1.53059	Ups	-	-	GO:0006364:rRNA processing	GO:0005737:cytoplasm	GO:0004521:endoribonuclease activity;GO:0004222:metalloendopeptidase activity;GO:0008270:zinc ion binding
gene2711	1.68415	Ups	-	-	GO:0006307:DNA dealkylation involved in DNA repair	GO:0005737:cytoplasm	GO:0003908:methylated-DNA-[protein]-cysteine S-methyltransferase activity	gene2493	1.30326	Ups	-	-	-	-	-	gene1139	1.52856	Ups	K01676	ko00020 Citrate cycle (TCA cycle);ko00620 Pyruvate metabolism;ko00720 Carbon fixation pathways in prokaryotes;ko01100 Metabolic pathways;ko01110 Biosynthesis of secondary metabolites;ko01120 Microbial metabolism in diverse environments;ko01130 Biosynthesis of antibiotics;ko01200 Carbon metabolism;	-	-	-
gene1286	1.6841	Ups	-	-	-	-	-	gene4362	1.29977	Ups	-	-	-	-	-	gene4715	1.52475	Ups	-	-	-	-	-
gene4515	1.68378	Ups	-	-	-	-	-	gene5101	1.2985	Ups	-	-	-	-	-	gene1732	1.52469	Ups	-	-	-	-	-
gene871	1.68369	Ups	-	-	-	-	-	gene5164	1.29546	Ups	-	-	-	-	-	gene1535	1.52389	Ups	-	-	-	-	-
gene119	1.68343	Ups	-	-	-	-	-	gene5534	1.2925	Ups	K03200	ko03070 Bacterial secretion system;	-	-	-	gene5705	1.52192	Ups	-	-	-	-	-
gene1268	1.68275	Ups	-	-	-	-	-	gene4430	1.2915	Ups	K01714	ko00261 Monobactam biosynthesis;ko00300 Lysine biosynthesis;ko01100 Metabolic pathways;ko01110 Biosynthesis of secondary metabolites;ko01120 Microbial metabolism in diverse environments;ko01130 Biosynthesis of antibiotics;ko01230 Biosynthesis of amino acids;	-	-	-	gene4103	1.52051	Ups	K02298	ko00190 Oxidative phosphorylation;ko01100 Metabolic pathways;	GO:0009060:aerobic respiration	GO:0016021:integral component of membrane;GO:0005886:plasma membrane;GO:0070469:respiratory chain	GO:0004129:cytochrome-c oxidase activity;GO:0020037:heme binding;GO:0046872:metal ion binding;GO:0016682:oxidoreductase activity, acting on diphenols and related substances as donors, oxygen as acceptor
gene4051	1.68105	Ups	-	-	-	-	-	gene4197	1.28762	Ups	-	-	-	-	-	gene2704	1.5205	Ups	-	-	-	-	-
gene724	1.67971	Ups	-	-	-	-	-	gene4516	1.28672	Ups	-	-	GO:0042128:nitrate assimilation	-	-	gene5065	1.51865	Ups	-	-	-	-	-
gene3399	1.67779	Ups	-	-	-	-	-	gene2858	1.28671	Ups	-	-	-	-	-	gene3504	1.51677	Ups	K01996	ko02010 ABC transporters;ko02024 Quorum sensing;	-	-	-
gene2690	1.67544	Ups	-	-	-	-	-	gene3973	1.28621	Ups	-	-	-	-	-	gene2973	1.51596	Ups	K00014	ko00400 Phenylalanine, tyrosine and tryptophan biosynthesis;ko01100 Metabolic pathways;ko01110 Biosynthesis of secondary metabolites;ko01130 Biosynthesis of antibiotics;ko01230 Biosynthesis of amino acids;	GO:0009073:aromatic amino acid family biosynthetic process;GO:0009423:chorismate biosynthetic process;GO:0019632:shikimate metabolic process	-	GO:0050661:NADP binding;GO:0004764:shikimate 3-dehydrogenase (NADP+) activity
gene4881	1.67429	Ups	-	-	-	-	-	gene132	1.28607	Ups	K02055	ko02024 Quorum sensing;	-	-	-	gene183	1.51488	Ups	K01969	ko00280 Valine, leucine and isoleucine degradation;ko01100 Metabolic pathways;	GO:0015936:coenzyme A metabolic process;GO:0006552:leucine catabolic process	GO:1905202:methylcrotonoyl-CoA carboxylase complex;GO:0005759:mitochondrial matrix;GO:0005739:mitochondrion	GO:0005524:ATP binding;GO:0004485:methylcrotonoyl-CoA carboxylase activity
gene3921	1.6731	Ups	-	-	-	-	-	gene4908	1.28429	Ups	-	-	GO:0006865:amino acid transport	GO:0016021:integral component of membrane;GO:0005886:plasma membrane	GO:0015293:symporter activity	gene4697	1.51449	Ups	-	-	-	-	-
gene2151	1.67261	Ups	-	-	-	-	-	gene4900	1.28314	Ups	-	-	-	-	-	gene5403	1.5144	Ups	-	-	-	-	-
gene5220	1.67143	Ups	-	-	-	-	-	gene93	1.28152	Ups	K00059	ko00061 Fatty acid biosynthesis;ko00333 Prodigiosin biosynthesis;ko00780 Biotin metabolism;ko01040 Biosynthesis of unsaturated fatty acids;ko01100 Metabolic pathways;ko01130 Biosynthesis of antibiotics;ko01212 Fatty acid metabolism;	-	-	-	gene2851	1.51429	Ups	-	-	-	-	-
gene4990	1.66972	Ups	-	-	-	-	-	gene94	1.28028	Ups	-	-	-	-	-	gene2595	1.51271	Ups	K00768	ko00860 Porphyrin and chlorophyll metabolism;ko01100 Metabolic pathways;	GO:0009236:cobalamin biosynthetic process;GO:0009163:nucleoside biosynthetic process	-	GO:0015420:cobalamin-transporting ATPase activity;GO:0008939:nicotinate-nucleotide-dimethylbenzimidazole phosphoribosyltransferase activity
gene1284	1.66878	Ups	-	-	-	-	-	gene2006	1.28022	Ups	-	-	-	-	-	gene4810	1.51069	Ups	K02399	ko02040 Flagellar assembly;	-	-	-
gene117	1.65971	Ups	K00799	ko00480 Glutathione metabolism;ko00983 Drug metabolism - other enzymes;	GO:0006979:response to oxidative stress	-	GO:0015036:disulfide oxidoreductase activity;GO:0004601:peroxidase activity	gene1201	1.27906	Ups	K02037	ko02010 ABC transporters;	GO:0006817:phosphate ion transport	GO:0016021:integral component of membrane;GO:0005886:plasma membrane	GO:0005315:inorganic phosphate transmembrane transporter activity	gene4768	1.50959	Ups	K01709	ko00520 Amino sugar and nucleotide sugar metabolism;	-	-	-
gene4511	1.65399	Ups	-	-	-	-	-	gene3496	1.27822	Ups	-	-	-	-	-	gene1035	1.50792	Ups	K00338	ko00190 Oxidative phosphorylation;ko01100 Metabolic pathways;	-	GO:0005886:plasma membrane	GO:0051539:4 iron, 4 sulfur cluster binding;GO:0005506:iron ion binding;GO:0050136:NADH dehydrogenase (quinone) activity;GO:0048038:quinone binding
gene1465	1.65146	Ups	-	-	-	-	-	gene2111	1.27761	Ups	-	-	-	-	-	gene3820	1.50786	Ups	-	-	-	-	-
gene1891	1.65081	Ups	-	-	-	-	-	gene4626	1.27655	Ups	-	-	-	-	-	gene3655	1.50629	Ups	-	-	-	-	-
gene1580	1.65054	Ups	-	-	-	-	-	gene5768	1.27599	Ups	-	-	-	-	-	gene1911	1.5058	Ups	K00405	ko00190 Oxidative phosphorylation;ko01100 Metabolic pathways;ko02020 Two-component system;	-	-	-
gene3913	1.64941	Ups	-	-	-	-	-	gene3965	1.27584	Ups	-	-	-	-	-	gene5109	1.50409	Ups	-	-	-	-	-
gene2167	1.648	Ups	-	-	-	-	-	gene4062	1.27536	Ups	K00014	ko00400 Phenylalanine, tyrosine and tryptophan biosynthesis;ko01100 Metabolic pathways;ko01110 Biosynthesis of secondary metabolites;ko01130 Biosynthesis of antibiotics;ko01230 Biosynthesis of amino acids;	-	-	-	gene1231	1.50319	Ups	-	-	-	-	-
gene4012	1.6446	Ups	-	-	-	-	-	gene5236	1.27532	Ups	-	-	-	-	-	gene3767	1.50221	Ups	-	-	-	-	-
gene1165	1.64285	Ups	-	-	-	-	-	gene1432	1.27443	Ups	-	-	-	-	-	gene5477	1.50195	Ups	-	-	-	-	-
gene3397	1.64238	Ups	-	-	-	GO:0005737:cytoplasm	GO:0003677:DNA binding	gene4384	1.27337	Ups	-	-	-	-	-	gene2330	1.50142	Ups	-	-	GO:0003333:amino acid transmembrane transport	GO:0016021:integral component of membrane;GO:0005886:plasma membrane	GO:0015171:amino acid transmembrane transporter activity
gene4484	1.6422	Ups	-	-	-	-	-	gene122	1.27248	Ups	-	-	-	-	-	gene2481	1.50071	Ups	K04517	ko00400 Phenylalanine, tyrosine and tryptophan biosynthesis;ko00401 Novobiocin biosynthesis;ko01100 Metabolic pathways;ko01110 Biosynthesis of secondary metabolites;ko01130 Biosynthesis of antibiotics;ko01230 Biosynthesis of amino acids;	-	-	-
gene3400	1.64168	Ups	-	-	-	-	-	gene4965	1.26996	Ups	K00036	ko00030 Pentose phosphate pathway;ko00480 Glutathione metabolism;ko01100 Metabolic pathways;ko01110 Biosynthesis of secondary metabolites;ko01120 Microbial metabolism in diverse environments;ko01130 Biosynthesis of antibiotics;ko01200 Carbon metabolism;	-	-	-	gene3447	1.5002	Ups	K02437	ko00260 Glycine, serine and threonine metabolism;ko00630 Glyoxylate and dicarboxylate metabolism;ko01100 Metabolic pathways;ko01110 Biosynthesis of secondary metabolites;ko01130 Biosynthesis of antibiotics;ko01200 Carbon metabolism;	GO:0019464:glycine decarboxylation via glycine cleavage system	GO:0005960:glycine cleavage complex	-
gene3810	1.64092	Ups	-	-	-	-	-	gene4377	1.2697	Ups	-	-	-	-	-	gene2648	1.49735	Ups	K01997	ko02010 ABC transporters;ko02024 Quorum sensing;	-	-	-
gene570	1.63813	Ups	-	-	-	-	-	gene1460	1.26954	Ups	-	-	-	-	-	gene3838	1.4971	Ups	K01061	ko00361 Chlorocyclohexane and chlorobenzene degradation;ko00364 Fluorobenzoate degradation;ko00623 Toluene degradation;ko01100 Metabolic pathways;ko01110 Biosynthesis of secondary metabolites;ko01120 Microbial metabolism in diverse environments;ko01130 Biosynthesis of antibiotics;	-	-	-
gene3427	1.63778	Ups	K01477	ko00230 Purine metabolism;ko01100 Metabolic pathways;ko01120 Microbial metabolism in diverse environments;	GO:0000256:allantoin catabolic process;GO:0006144:purine nucleobase metabolic process	-	GO:0004037:allantoicase activity	gene719	1.26948	Ups	-	-	-	-	-	gene5704	1.49657	Ups	-	-	-	-	-
gene3870	1.63734	Ups	-	-	-	-	-	gene2363	1.26816	Ups	-	-	-	-	-	gene1785	1.49189	Ups	K01439	ko00300 Lysine biosynthesis;ko01100 Metabolic pathways;ko01120 Microbial metabolism in diverse environments;ko01230 Biosynthesis of amino acids;	GO:0019877:diaminopimelate biosynthetic process;GO:0009089:lysine biosynthetic process via diaminopimelate	-	GO:0050897:cobalt ion binding;GO:0009014:succinyl-diaminopimelate desuccinylase activity;GO:0008270:zinc ion binding
gene3715	1.63606	Ups	-	-	-	-	-	gene3517	1.26461	Ups	K01724	ko00790 Folate biosynthesis;	GO:0006729:tetrahydrobiopterin biosynthetic process	-	GO:0008124:4-alpha-hydroxytetrahydrobiopterin dehydratase activity	gene4377	1.49044	Ups	-	-	-	-	-
gene5079	1.635	Ups	-	-	-	GO:0005737:cytoplasm	GO:0003677:DNA binding	gene5467	1.26351	Ups	-	-	-	-	-	gene4691	1.48817	Ups	K11902	ko02025 Biofilm formation - Pseudomonas aeruginosa;	-	-	-
gene2383	1.63454	Ups	-	-	-	-	-	gene5297	1.26272	Ups	-	-	-	GO:0005829:cytosol	GO:0008234:cysteine-type peptidase activity;GO:0016920:pyroglutamyl-peptidase activity	gene4989	1.48678	Ups	K05973	ko00650 Butanoate metabolism;	-	-	-
gene2341	1.6324	Ups	-	-	-	GO:0016021:integral component of membrane;GO:0005886:plasma membrane	GO:0005247:voltage-gated chloride channel activity	gene5545	1.25911	Ups	-	-	-	-	-	gene5571	1.48443	Ups	-	-	-	-	-
gene2674	1.63225	Ups	-	-	-	GO:0005737:cytoplasm	GO:0003677:DNA binding	gene2408	1.25901	Ups	-	-	-	-	-	gene399	1.48407	Ups	K01754	ko00260 Glycine, serine and threonine metabolism;ko00290 Valine, leucine and isoleucine biosynthesis;ko01100 Metabolic pathways;ko01110 Biosynthesis of secondary metabolites;ko01130 Biosynthesis of antibiotics;ko01200 Carbon metabolism;ko01230 Biosynthesis of amino acids;	GO:0009097:isoleucine biosynthetic process;GO:0006566:threonine metabolic process	-	GO:0004794:L-threonine ammonia-lyase activity;GO:0030170:pyridoxal phosphate binding
gene5261	1.62958	Ups	K11444	ko02020 Two-component system;ko02025 Biofilm formation - Pseudomonas aeruginosa;	-	-	-	gene3974	1.2583	Ups	-	-	-	-	-	gene4107	1.48157	Ups	-	-	-	-	GO:0005524:ATP binding;GO:0016887:ATPase activity
gene4355	1.62939	Ups	-	-	-	-	-	gene5277	1.25523	Ups	-	-	-	GO:0005886:plasma membrane	-	gene1014	1.4788	Ups	K00053	ko00290 Valine, leucine and isoleucine biosynthesis;ko00770 Pantothenate and CoA biosynthesis;ko01100 Metabolic pathways;ko01110 Biosynthesis of secondary metabolites;ko01130 Biosynthesis of antibiotics;ko01210 2-Oxocarboxylic acid metabolism;ko01230 Biosynthesis of amino acids;	GO:0009097:isoleucine biosynthetic process;GO:0009099:valine biosynthetic process	-	GO:0004455:ketol-acid reductoisomerase activity;GO:0000287:magnesium ion binding;GO:0050661:NADP binding
gene1142	1.62515	Ups	K01895	ko00010 Glycolysis / Gluconeogenesis;ko00620 Pyruvate metabolism;ko00640 Propanoate metabolism;ko00680 Methane metabolism;ko00720 Carbon fixation pathways in prokaryotes;ko01100 Metabolic pathways;ko01110 Biosynthesis of secondary metabolites;ko01120 Microbial metabolism in diverse environments;ko01130 Biosynthesis of antibiotics;ko01200 Carbon metabolism;	GO:0019427:acetyl-CoA biosynthetic process from acetate	-	GO:0003987:acetate-CoA ligase activity;GO:0016208:AMP binding;GO:0005524:ATP binding;GO:0046872:metal ion binding	gene4186	1.25446	Ups	K01039	ko00643 Styrene degradation;ko00650 Butanoate metabolism;ko01120 Microbial metabolism in diverse environments;	-	-	-	gene2729	1.47724	Ups	-	-	GO:0030261:chromosome condensation	-	GO:0003677:DNA binding
gene4866	1.623	Ups	-	-	-	-	-	gene4791	1.2542	Ups	K02420	ko02040 Flagellar assembly;	-	-	-	gene1654	1.47635	Ups	-	-	-	-	-
gene1430	1.62197	Ups	-	-	-	-	-	gene98	1.25411	Ups	-	-	-	-	-	gene5471	1.47612	Ups	-	-	-	-	-
gene5360	1.62014	Ups	-	-	-	-	-	gene3772	1.25407	Ups	-	-	-	-	-	gene3882	1.4747	Ups	-	-	-	-	-
gene2185	1.61825	Ups	-	-	-	-	-	gene4755	1.25315	Ups	-	-	-	-	-	gene3654	1.47451	Ups	K01251	ko00270 Cysteine and methionine metabolism;ko01100 Metabolic pathways;	GO:0006730:one-carbon metabolic process;GO:0019510:S-adenosylhomocysteine catabolic process	GO:0005737:cytoplasm	GO:0004013:adenosylhomocysteinase activity;GO:0051287:NAD binding
gene1478	1.61729	Ups	-	-	-	-	-	gene119	1.25289	Ups	-	-	-	-	-	gene1009	1.47324	Ups	-	-	-	-	-
gene2998	1.61639	Ups	-	-	-	-	-	gene2800	1.25255	Ups	-	-	-	-	-	gene2013	1.46992	Ups	K00208	ko00061 Fatty acid biosynthesis;ko00333 Prodigiosin biosynthesis;ko00780 Biotin metabolism;ko01100 Metabolic pathways;ko01130 Biosynthesis of antibiotics;ko01212 Fatty acid metabolism;	GO:0030497:fatty acid elongation;GO:0051289:protein homotetramerization	-	GO:0004318:enoyl-[acyl-carrier-protein] reductase (NADH) activity;GO:0016631:enoyl-[acyl-carrier-protein] reductase activity
gene1688	1.61537	Ups	-	-	-	-	-	gene3149	1.25059	Ups	-	-	-	-	-	gene1502	1.46874	Ups	-	-	-	-	-
gene2081	1.61527	Ups	K14229	ko00970 Aminoacyl-tRNA biosynthesis;	-	-	-	gene2617	1.25009	Ups	-	-	-	-	-	gene4941	1.46819	Ups	-	-	-	-	-
gene3149	1.61349	Ups	-	-	-	-	-	gene2875	1.24723	Ups	-	-	-	-	-	gene799	1.46525	Ups	-	-	GO:0061077:chaperone-mediated protein folding;GO:0000413:protein peptidyl-prolyl isomerization	GO:0005737:cytoplasm	GO:0003755:peptidyl-prolyl cis-trans isomerase activity
gene2413	1.61332	Ups	-	-	-	-	-	gene4756	1.2447	Ups	-	-	-	-	-	gene4763	1.46405	Ups	K02410	ko02030 Bacterial chemotaxis;ko02040 Flagellar assembly;	GO:0071973:bacterial-type flagellum-dependent cell motility;GO:0006935:chemotaxis	GO:0009425:bacterial-type flagellum basal body;GO:0005886:plasma membrane	GO:0003774:motor activity
gene2506	1.61014	Ups	-	-	-	-	-	gene271	1.24275	Ups	-	-	-	-	-	gene3320	1.46233	Ups	-	-	-	-	-
gene3381	1.60832	Ups	-	-	-	-	-	gene1462	1.24231	Ups	-	-	-	-	-	gene5695	1.46218	Ups	-	-	-	-	-
gene1216	1.60707	Ups	-	-	-	-	-	gene4045	1.2403	Ups	K07798	ko02020 Two-component system;	-	-	-	gene5498	1.46202	Ups	-	-	-	-	-
gene1072	1.60579	Ups	-	-	-	-	-	gene4037	1.23987	Ups	-	-	-	GO:0016021:integral component of membrane;GO:0005886:plasma membrane	GO:0015079:potassium ion transmembrane transporter activity	gene5694	1.46065	Ups	-	-	-	-	-
gene5319	1.60562	Ups	-	-	-	-	-	gene2680	1.23938	Ups	K00425	ko00190 Oxidative phosphorylation;ko01100 Metabolic pathways;ko02020 Two-component system;	GO:0019646:aerobic electron transport chain	GO:0070069:cytochrome complex;GO:0016021:integral component of membrane;GO:0005886:plasma membrane	GO:0009055:electron transfer activity;GO:0046872:metal ion binding	gene532	1.45951	Ups	-	-	-	-	-
gene1946	1.60519	Ups	-	-	-	-	-	gene4000	1.23869	Ups	-	-	-	-	-	gene4672	1.45535	Ups	-	-	GO:0006633:fatty acid biosynthetic process;GO:0042758:long-chain fatty acid catabolic process	-	GO:0004315:3-oxoacyl-[acyl-carrier-protein] synthase activity;GO:0033818:beta-ketoacyl-acyl-carrier-protein synthase III activity;GO:0061990:beta-ketodecanoyl-[acyl-carrier-protein] synthase activity
gene4223	1.60438	Ups	K03735	ko00564 Glycerophospholipid metabolism;ko01100 Metabolic pathways;	-	-	-	gene3870	1.2346	Ups	-	-	-	-	-	gene5473	1.4536	Ups	-	-	-	-	-
gene4626	1.60417	Ups	-	-	-	-	-	gene3339	1.23439	Ups	-	-	-	-	-	gene5540	1.45348	Ups	K03199	ko03070 Bacterial secretion system;	-	-	-
gene1163	1.60328	Ups	K02033	ko02024 Quorum sensing;	-	-	-	gene3177	1.22823	Ups	K02501	ko00340 Histidine metabolism;ko01100 Metabolic pathways;ko01110 Biosynthesis of secondary metabolites;ko01230 Biosynthesis of amino acids;	GO:0006541:glutamine metabolic process;GO:0000105:histidine biosynthetic process	GO:0005737:cytoplasm	GO:0004359:glutaminase activity;GO:0000107:imidazoleglycerol-phosphate synthase activity;GO:0016829:lyase activity	gene5738	1.45341	Ups	-	-	-	-	-
gene3960	1.60087	Ups	-	-	-	-	-	gene4891	1.22703	Ups	-	-	-	-	-	gene3718	1.45205	Ups	-	-	-	-	-
gene3951	1.60058	Ups	K01078	ko00730 Thiamine metabolism;ko00740 Riboflavin metabolism;ko01100 Metabolic pathways;	-	-	-	gene2132	1.22687	Ups	-	-	-	-	-	gene1031	1.45002	Ups	K00334	ko00190 Oxidative phosphorylation;ko01100 Metabolic pathways;	-	-	-
gene4891	1.60032	Ups	-	-	-	-	-	gene207	1.22628	Ups	-	-	-	-	-	gene5784	1.44991	Ups	-	-	-	-	-
gene963	1.6003	Ups	-	-	-	-	-	gene919	1.2259	Ups	-	-	-	-	-	gene380	1.44888	Ups	-	-	-	-	-
gene1518	1.59991	Ups	-	-	-	-	-	gene1123	1.22519	Ups	-	-	-	-	-	gene4317	1.44618	Ups	-	-	GO:0045727:positive regulation of translation;GO:0055085:transmembrane transport	GO:0043190:ATP-binding cassette (ABC) transporter complex;GO:0060187:cell pole;GO:0022627:cytosolic small ribosomal subunit;GO:0016020:membrane;GO:0005886:plasma membrane	GO:0005524:ATP binding;GO:0016887:ATPase activity;GO:0042623:ATPase activity, coupled;GO:0043024:ribosomal small subunit binding
gene5585	1.59369	Ups	-	-	-	-	-	gene99	1.22491	Ups	-	-	-	-	-	gene95	1.44218	Ups	K00038	ko01100 Metabolic pathways;	-	-	-
gene4327	1.59172	Ups	-	-	-	-	-	gene3991	1.22211	Ups	K00697	ko00500 Starch and sucrose metabolism;ko01100 Metabolic pathways;	GO:0005992:trehalose biosynthetic process	-	GO:0003825:alpha,alpha-trehalose-phosphate synthase (UDP-forming) activity	gene4841	1.44159	Ups	K02054	ko02024 Quorum sensing;	-	-	-
gene3319	1.58985	Ups	K03379	ko00930 Caprolactam degradation;ko01120 Microbial metabolism in diverse environments;ko01220 Degradation of aromatic compounds;	GO:0055114:oxidation-reduction process	-	GO:0050660:flavin adenine dinucleotide binding;GO:0004499:N,N-dimethylaniline monooxygenase activity;GO:0050661:NADP binding;GO:0016709:oxidoreductase activity, acting on paired donors, with incorporation or reduction of molecular oxygen, NAD(P)H as one donor, and incorporation of one atom of oxygen	gene644	1.22134	Ups	-	-	-	-	-	gene5461	1.4414	Ups	-	-	-	-	-
gene1619	1.58546	Ups	-	-	-	-	-	gene5144	1.21989	Ups	-	-	-	-	-	gene5203	1.43903	Ups	-	-	-	-	-
gene5368	1.5847	Ups	-	-	-	-	-	gene5647	1.21843	Ups	-	-	-	-	-	gene5538	1.43695	Ups	-	-	-	-	-
gene1585	1.58464	Ups	-	-	-	-	-	gene391	1.21725	Ups	K00851	ko00030 Pentose phosphate pathway;ko01100 Metabolic pathways;ko01110 Biosynthesis of secondary metabolites;ko01120 Microbial metabolism in diverse environments;ko01130 Biosynthesis of antibiotics;ko01200 Carbon metabolism;	-	-	-	gene3744	1.43671	Ups	K18139	ko01501 beta-Lactam resistance;ko02024 Quorum sensing;	-	-	-
gene2505	1.57858	Ups	-	-	-	-	-	gene1433	1.21694	Ups	-	-	-	-	-	gene5570	1.4354	Ups	-	-	-	-	-
gene566	1.57153	Ups	-	-	-	-	-	gene4823	1.2169	Ups	-	-	-	-	-	gene5102	1.43503	Ups	-	-	-	-	GO:0016706:oxidoreductase activity, acting on paired donors, with incorporation or reduction of molecular oxygen, 2-oxoglutarate as one donor, and incorporation of one atom each of oxygen into both donors;GO:0005506:iron ion binding;GO:0031418:L-ascorbic acid binding
gene5035	1.57134	Ups	-	-	-	-	-	gene4664	1.21556	Ups	-	-	-	-	-	gene4255	1.43448	Ups	-	-	-	-	-
gene1462	1.57065	Ups	-	-	-	-	-	gene4357	1.21281	Ups	-	-	-	-	-	gene3155	1.43424	Ups	-	-	-	-	-
gene5624	1.56865	Ups	-	-	-	-	-	gene1497	1.20994	Ups	-	-	-	-	-	gene5239	1.4342	Ups	K00355	ko00130 Ubiquinone and other terpenoid-quinone biosynthesis;ko01110 Biosynthesis of secondary metabolites;	-	-	-
gene4494	1.56473	Ups	-	-	-	-	-	gene3956	1.20859	Ups	-	-	-	-	-	gene5459	1.43376	Ups	-	-	-	-	-
gene226	1.56359	Ups	K00432	ko00480 Glutathione metabolism;ko00590 Arachidonic acid metabolism;	GO:0006979:response to oxidative stress	GO:0042597:periplasmic space	GO:0004602:glutathione peroxidase activity	gene2893	1.20622	Ups	K06223	ko03430 Mismatch repair;	-	-	-	gene981	1.43367	Ups	-	-	-	-	-
gene1838	1.56289	Ups	-	-	-	-	-	gene2925	1.20492	Ups	-	-	-	-	-	gene1647	1.43078	Ups	-	-	-	-	-
gene1626	1.56182	Ups	-	-	-	-	-	gene1503	1.20432	Ups	K00499	ko00260 Glycine, serine and threonine metabolism;	-	-	-	gene3334	1.43007	Ups	-	-	-	-	-
gene2218	1.56111	Ups	K07787	ko02020 Two-component system;	GO:0006878:cellular copper ion homeostasis;GO:0060003:copper ion export;GO:0010273:detoxification of copper ion;GO:0015679:plasma membrane copper ion transport;GO:0046688:response to copper ion;GO:0010272:response to silver ion;GO:0015673:silver ion transport	GO:0016021:integral component of membrane;GO:0005886:plasma membrane	GO:0005507:copper ion binding;GO:0005375:copper ion transmembrane transporter activity;GO:0015080:silver ion transmembrane transporter activity	gene1212	1.20365	Ups	-	-	-	-	-	gene3137	1.42957	Ups	-	-	GO:0045900:negative regulation of translational elongation;GO:0006412:translation	GO:0005737:cytoplasm	GO:0005524:ATP binding;GO:0016887:ATPase activity;GO:0019843:rRNA binding;GO:0000049:tRNA binding
gene1494	1.5606	Ups	-	-	-	-	-	gene2489	1.20286	Ups	K00568	ko00130 Ubiquinone and other terpenoid-quinone biosynthesis;ko01100 Metabolic pathways;ko01110 Biosynthesis of secondary metabolites;	GO:0006744:ubiquinone biosynthetic process	-	GO:0008425:2-polyprenyl-6-methoxy-1,4-benzoquinone methyltransferase activity;GO:0008689:3-demethylubiquinone-9 3-O-methyltransferase activity	gene3411	1.42558	Ups	K17227	ko00920 Sulfur metabolism;ko01100 Metabolic pathways;ko01120 Microbial metabolism in diverse environments;	-	-	-
gene2678	1.55767	Ups	-	-	-	-	-	gene1179	1.20227	Ups	-	-	-	-	-	gene5242	1.42461	Ups	-	-	-	-	-
gene5426	1.55766	Ups	-	-	-	-	-	gene5165	1.20188	Ups	-	-	-	-	-	gene5248	1.42183	Ups	K00423	ko00053 Ascorbate and aldarate metabolism;ko01100 Metabolic pathways;	-	-	-
gene2526	1.55739	Ups	-	-	-	-	-	gene3074	1.20159	Ups	K02032	ko02024 Quorum sensing;	GO:0030420:establishment of competence for transformation;GO:0015031:protein transport;GO:0030435:sporulation resulting in formation of a cellular spore	GO:0005886:plasma membrane	GO:0005524:ATP binding;GO:0016887:ATPase activity	gene4565	1.42131	Ups	-	-	-	-	-
gene1213	1.55705	Ups	K17218	ko00920 Sulfur metabolism;	-	-	-	gene2310	1.20112	Ups	-	-	-	-	GO:0003700:DNA-binding transcription factor activity;GO:0043565:sequence-specific DNA binding	gene4650	1.42115	Ups	-	-	-	-	-
gene5318	1.55643	Ups	-	-	-	-	-	gene2765	1.20053	Ups	K09913	ko00230 Purine metabolism;ko00240 Pyrimidine metabolism;	-	-	GO:0047975:guanosine phosphorylase activity;GO:0004731:purine-nucleoside phosphorylase activity;GO:0016154:pyrimidine-nucleoside phosphorylase activity;GO:0009032:thymidine phosphorylase activity;GO:0004850:uridine phosphorylase activity	gene1042	1.41359	Ups	K01515	ko00230 Purine metabolism;	-	-	-
gene2357	1.55602	Ups	-	-	-	-	-	gene910	1.20039	Ups	-	-	-	-	-	gene304	1.41249	Ups	-	-	GO:0048034:heme O biosynthetic process	GO:0016021:integral component of membrane;GO:0005886:plasma membrane	GO:0008495:protoheme IX farnesyltransferase activity
gene1517	1.55578	Ups	-	-	-	-	-	gene4050	1.20026	Ups	-	-	-	-	-	gene3179	1.41137	Ups	K01693	ko00340 Histidine metabolism;ko01100 Metabolic pathways;ko01110 Biosynthesis of secondary metabolites;ko01230 Biosynthesis of amino acids;	GO:0000105:histidine biosynthetic process	GO:0005737:cytoplasm	GO:0004424:imidazoleglycerol-phosphate dehydratase activity
gene1586	1.55038	Ups	-	-	-	-	-	gene3909	1.19915	Ups	-	-	-	-	-	gene557	1.41028	Ups	-	-	-	-	-
gene1594	1.54455	Ups	K01451	ko00360 Phenylalanine metabolism;	-	-	-	gene1607	1.19901	Ups	-	-	-	-	-	gene2537	1.40985	Ups	K12255	ko00330 Arginine and proline metabolism;ko01100 Metabolic pathways;	GO:0006527:arginine catabolic process	-	GO:0047971:guanidinobutyrase activity;GO:0046872:metal ion binding
gene1919	1.53797	Ups	K00164	ko00020 Citrate cycle (TCA cycle);ko00310 Lysine degradation;ko00380 Tryptophan metabolism;ko01100 Metabolic pathways;ko01110 Biosynthesis of secondary metabolites;ko01120 Microbial metabolism in diverse environments;ko01130 Biosynthesis of antibiotics;ko01200 Carbon metabolism;	GO:0006096:glycolytic process;GO:0006099:tricarboxylic acid cycle	-	GO:0004591:oxoglutarate dehydrogenase (succinyl-transferring) activity;GO:0030976:thiamine pyrophosphate binding	gene2562	1.1989	Ups	-	-	-	-	-	gene2793	1.4089	Ups	K03342	ko00790 Folate biosynthesis;	-	-	-
gene144	1.53718	Ups	-	-	-	-	-	gene4206	1.19754	Ups	K00626	ko00071 Fatty acid degradation;ko00072 Synthesis and degradation of ketone bodies;ko00280 Valine, leucine and isoleucine degradation;ko00310 Lysine degradation;ko00362 Benzoate degradation;ko00380 Tryptophan metabolism;ko00620 Pyruvate metabolism;ko00630 Glyoxylate and dicarboxylate metabolism;ko00640 Propanoate metabolism;ko00650 Butanoate metabolism;ko00720 Carbon fixation pathways in prokaryot…	-	-	-	gene2719	1.40638	Ups	-	-	-	-	-
gene4513	1.53531	Ups	-	-	-	-	-	gene3941	1.19568	Ups	-	-	-	-	-	gene1537	1.40607	Ups	-	-	-	-	-
gene3097	1.53097	Ups	-	-	-	-	-	gene3983	1.19401	Ups	-	-	-	-	-	gene4077	1.4045	Ups	-	-	-	-	-
gene2846	1.53065	Ups	K01759	ko00620 Pyruvate metabolism;	-	-	-	gene4289	1.19327	Ups	-	-	-	-	-	gene207	1.40263	Ups	-	-	-	-	-
gene4605	1.53055	Ups	-	-	-	-	-	gene594	1.19149	Ups	-	-	-	-	-	gene5412	1.40154	Ups	-	-	-	-	-
gene5596	1.52947	Ups	-	-	GO:0046686:response to cadmium ion	GO:0016021:integral component of membrane;GO:0005886:plasma membrane	GO:0046873:metal ion transmembrane transporter activity	gene10	1.18981	Ups	-	-	-	-	-	gene3601	1.40124	Ups	-	-	-	-	-
gene2491	1.52593	Ups	-	-	-	-	-	gene1195	1.18963	Ups	-	-	-	-	-	gene4680	1.40084	Ups	-	-	-	-	-
gene4370	1.52472	Ups	-	-	-	-	-	gene2874	1.18856	Ups	-	-	-	-	-	gene3743	1.40038	Ups	K18138	ko01501 beta-Lactam resistance;ko01503 Cationic antimicrobial peptide (CAMP) resistance;	GO:0006855:drug transmembrane transport;GO:0042493:response to drug	GO:1990281:efflux pump complex;GO:0005887:integral component of plasma membrane;GO:0016020:membrane;GO:0005886:plasma membrane	GO:0015238:drug transmembrane transporter activity;GO:0015307:drug:proton antiporter activity;GO:0015562:efflux transmembrane transporter activity;GO:0042802:identical protein binding
gene2995	1.52266	Ups	-	-	-	-	-	gene1716	1.18807	Ups	-	-	-	-	-	gene1497	1.40032	Ups	-	-	-	-	-
gene2178	1.52108	Ups	-	-	-	GO:0042597:periplasmic space	GO:0005507:copper ion binding;GO:0016491:oxidoreductase activity	gene2455	1.18755	Ups	-	-	-	-	-	gene3690	1.39959	Ups	-	-	-	-	-
gene3298	1.52024	Ups	K01809	ko00051 Fructose and mannose metabolism;ko00520 Amino sugar and nucleotide sugar metabolism;ko01100 Metabolic pathways;ko01110 Biosynthesis of secondary metabolites;ko01130 Biosynthesis of antibiotics;	-	-	-	gene1754	1.1862	Ups	-	-	-	-	-	gene3162	1.39746	Ups	-	-	-	-	-
gene4261	1.51797	Ups	-	-	-	-	-	gene1918	1.18593	Ups	K00658	ko00020 Citrate cycle (TCA cycle);ko00310 Lysine degradation;ko01100 Metabolic pathways;ko01110 Biosynthesis of secondary metabolites;ko01120 Microbial metabolism in diverse environments;ko01130 Biosynthesis of antibiotics;ko01200 Carbon metabolism;	GO:0033512:L-lysine catabolic process to acetyl-CoA via saccharopine;GO:0006099:tricarboxylic acid cycle	GO:0045252:oxoglutarate dehydrogenase complex	GO:0004149:dihydrolipoyllysine-residue succinyltransferase activity	gene1032	1.39202	Ups	K00335	ko00190 Oxidative phosphorylation;ko01100 Metabolic pathways;	-	-	GO:0051539:4 iron, 4 sulfur cluster binding;GO:0010181:FMN binding;GO:0046872:metal ion binding;GO:0051287:NAD binding;GO:0008137:NADH dehydrogenase (ubiquinone) activity;GO:0048038:quinone binding
gene4556	1.5142	Ups	-	-	-	-	-	gene4735	1.18545	Ups	-	-	-	-	-	gene1315	1.39132	Ups	K01889	ko00970 Aminoacyl-tRNA biosynthesis;	GO:0006432:phenylalanyl-tRNA aminoacylation	GO:0005737:cytoplasm	GO:0005524:ATP binding;GO:0000287:magnesium ion binding;GO:0004826:phenylalanine-tRNA ligase activity;GO:0000049:tRNA binding
gene4018	1.51399	Ups	K14338	ko00071 Fatty acid degradation;ko00380 Tryptophan metabolism;ko00627 Aminobenzoate degradation;ko01120 Microbial metabolism in diverse environments;	-	-	-	gene5128	1.18443	Ups	-	-	-	-	-	gene5487	1.39117	Ups	-	-	-	-	-
gene604	1.51291	Ups	-	-	-	-	-	gene1510	1.18437	Ups	K14237	ko00970 Aminoacyl-tRNA biosynthesis;	-	-	-	gene3668	1.38945	Ups	-	-	-	-	-
gene1189	1.51168	Ups	K01908	ko00640 Propanoate metabolism;ko01100 Metabolic pathways;	GO:0019629:propionate catabolic process, 2-methylcitrate cycle	-	GO:0005524:ATP binding;GO:0050218:propionate-CoA ligase activity	gene3269	1.1822	Ups	K02935	ko03010 Ribosome;	GO:0006412:translation	GO:0005840:ribosome	GO:0003735:structural constituent of ribosome	gene5479	1.38779	Ups	-	-	-	-	-
gene1408	1.51145	Ups	-	-	-	-	-	gene106	1.17974	Ups	-	-	-	-	-	gene2594	1.38655	Ups	K02233	ko00860 Porphyrin and chlorophyll metabolism;ko01100 Metabolic pathways;	GO:0009236:cobalamin biosynthetic process	GO:0016021:integral component of membrane;GO:0005886:plasma membrane	GO:0051073:adenosylcobinamide-GDP ribazoletransferase activity;GO:0008818:cobalamin 5'-phosphate synthase activity
gene1940	1.50361	Ups	K05874	ko02020 Two-component system;ko02030 Bacterial chemotaxis;	GO:0048870:cell motility;GO:0071230:cellular response to amino acid stimulus;GO:0006935:chemotaxis;GO:0009593:detection of chemical stimulus;GO:0051260:protein homooligomerization;GO:0043113:receptor clustering;GO:1902021:regulation of bacterial-type flagellum-dependent cell motility;GO:0050920:regulation of chemotaxis;GO:0032110:regulation of protein histidine kinase activity;GO:0043200:response…	GO:0005887:integral component of plasma membrane;GO:0098561:methyl accepting chemotaxis protein complex;GO:0005886:plasma membrane	GO:0043424:protein histidine kinase binding;GO:0042803:protein homodimerization activity;GO:0004888:transmembrane signaling receptor activity	gene2465	1.17966	Ups	K02072	ko02010 ABC transporters;	GO:0048473:D-methionine transport	GO:0055052:ATP-binding cassette (ABC) transporter complex, substrate-binding subunit-containing;GO:0005887:integral component of plasma membrane;GO:0005886:plasma membrane	GO:0015191:L-methionine transmembrane transporter activity	gene5751	1.38617	Ups	-	-	-	-	-
gene99	1.49882	Ups	-	-	-	-	-	gene3862	1.17963	Ups	-	-	-	-	-	gene4091	1.38309	Ups	-	-	GO:0008616:queuosine biosynthetic process;GO:0008033:tRNA processing	-	GO:0051539:4 iron, 4 sulfur cluster binding;GO:0052693:epoxyqueuosine reductase activity;GO:0046872:metal ion binding
gene1713	1.49756	Ups	-	-	-	-	-	gene1614	1.17799	Ups	-	-	-	-	-	gene3443	1.38235	Ups	-	-	-	-	-
gene3391	1.49577	Ups	-	-	-	-	-	gene3977	1.17777	Ups	-	-	-	-	-	gene2888	1.38203	Ups	-	-	-	-	-
gene5221	1.49307	Ups	-	-	-	-	-	gene2616	1.17542	Ups	-	-	-	-	-	gene5773	1.37818	Ups	-	-	-	-	-
gene2358	1.49219	Ups	-	-	-	-	-	gene661	1.17525	Ups	-	-	-	-	-	gene191	1.37773	Ups	K01673	ko00910 Nitrogen metabolism;	GO:0015976:carbon utilization	GO:0005829:cytosol	GO:0004089:carbonate dehydratase activity;GO:0008270:zinc ion binding
gene1279	1.48644	Ups	-	-	-	-	-	gene1919	1.1741	Ups	K00164	ko00020 Citrate cycle (TCA cycle);ko00310 Lysine degradation;ko00380 Tryptophan metabolism;ko01100 Metabolic pathways;ko01110 Biosynthesis of secondary metabolites;ko01120 Microbial metabolism in diverse environments;ko01130 Biosynthesis of antibiotics;ko01200 Carbon metabolism;	GO:0006096:glycolytic process;GO:0006099:tricarboxylic acid cycle	-	GO:0004591:oxoglutarate dehydrogenase (succinyl-transferring) activity;GO:0030976:thiamine pyrophosphate binding	gene938	1.37702	Ups	K02428	ko00230 Purine metabolism;	GO:0009117:nucleotide metabolic process;GO:0009146:purine nucleoside triphosphate catabolic process	-	GO:0046872:metal ion binding;GO:0017111:nucleoside-triphosphatase activity;GO:0047429:nucleoside-triphosphate diphosphatase activity;GO:0000166:nucleotide binding
gene3923	1.48553	Ups	-	-	-	-	-	gene3075	1.17346	Ups	K02031	ko02024 Quorum sensing;	-	-	-	gene4288	1.37649	Ups	-	-	-	-	-
gene3022	1.48446	Ups	K08311	ko03018 RNA degradation;	-	-	GO:0016818:hydrolase activity, acting on acid anhydrides, in phosphorus-containing anhydrides	gene1883	1.17318	Ups	-	-	-	-	-	gene4764	1.37547	Ups	K02409	ko02040 Flagellar assembly;	-	-	-
gene3067	1.47978	Ups	-	-	-	-	-	gene3073	1.17235	Ups	K01438	ko00220 Arginine biosynthesis;ko01100 Metabolic pathways;ko01110 Biosynthesis of secondary metabolites;ko01130 Biosynthesis of antibiotics;ko01210 2-Oxocarboxylic acid metabolism;ko01230 Biosynthesis of amino acids;	-	-	-	gene4369	1.37422	Ups	K03406	ko02020 Two-component system;ko02030 Bacterial chemotaxis;	GO:0006935:chemotaxis;GO:0007165:signal transduction	GO:0016021:integral component of membrane;GO:0005886:plasma membrane	GO:0004888:transmembrane signaling receptor activity
gene3490	1.47653	Ups	-	-	-	-	-	gene4398	1.17145	Ups	-	-	-	-	-	gene4845	1.37404	Ups	K00303	ko00260 Glycine, serine and threonine metabolism;ko01100 Metabolic pathways;	-	-	-
gene1421	1.47516	Ups	-	-	-	-	-	gene5232	1.16929	Ups	K00058	ko00260 Glycine, serine and threonine metabolism;ko00680 Methane metabolism;ko01100 Metabolic pathways;ko01120 Microbial metabolism in diverse environments;ko01130 Biosynthesis of antibiotics;ko01200 Carbon metabolism;ko01230 Biosynthesis of amino acids;	-	-	-	gene872	1.37294	Ups	-	-	-	-	-
gene1210	1.47404	Ups	-	-	-	-	-	gene4594	1.16833	Ups	K01256	ko00480 Glutathione metabolism;ko01100 Metabolic pathways;	-	-	-	gene3808	1.37283	Ups	-	-	-	-	-
gene4863	1.47395	Ups	-	-	-	-	-	gene3766	1.16733	Ups	K02400	ko02040 Flagellar assembly;	GO:0044780:bacterial-type flagellum assembly;GO:0009306:protein secretion	GO:0016021:integral component of membrane;GO:0005886:plasma membrane	-	gene3591	1.37157	Ups	-	-	-	-	-
gene4153	1.4703	Ups	-	-	-	-	-	gene4488	1.16621	Ups	-	-	-	-	-	gene5184	1.3695	Ups	-	-	-	-	-
gene615	1.47027	Ups	-	-	-	-	-	gene545	1.16608	Ups	-	-	-	-	-	gene2938	1.36934	Ups	-	-	-	-	-
gene2183	1.46945	Ups	-	-	GO:0006825:copper ion transport;GO:0046688:response to copper ion	GO:0042597:periplasmic space	GO:0005507:copper ion binding	gene3535	1.16231	Ups	-	-	-	-	-	gene4723	1.36716	Ups	-	-	-	-	-
gene947	1.46897	Ups	K14219	ko00970 Aminoacyl-tRNA biosynthesis;	-	-	-	gene3095	1.16132	Ups	K01657	ko00400 Phenylalanine, tyrosine and tryptophan biosynthesis;ko00405 Phenazine biosynthesis;ko01100 Metabolic pathways;ko01110 Biosynthesis of secondary metabolites;ko01130 Biosynthesis of antibiotics;ko01230 Biosynthesis of amino acids;ko02024 Quorum sensing;ko02025 Biofilm formation - Pseudomonas aeruginosa;	GO:0000162:tryptophan biosynthetic process	-	GO:0004049:anthranilate synthase activity;GO:0046872:metal ion binding	gene3410	1.36596	Ups	-	-	-	-	-
gene4784	1.46795	Ups	-	-	-	-	-	gene3304	1.15976	Ups	-	-	-	-	-	gene2948	1.36508	Ups	K00615	ko00030 Pentose phosphate pathway;ko00710 Carbon fixation in photosynthetic organisms;ko01051 Biosynthesis of ansamycins;ko01100 Metabolic pathways;ko01110 Biosynthesis of secondary metabolites;ko01120 Microbial metabolism in diverse environments;ko01130 Biosynthesis of antibiotics;ko01200 Carbon metabolism;ko01230 Biosynthesis of amino acids;	-	-	GO:0046872:metal ion binding;GO:0004802:transketolase activity
gene4011	1.46712	Ups	-	-	-	-	-	gene1594	1.15944	Ups	K01451	ko00360 Phenylalanine metabolism;	-	-	-	gene5530	1.3612	Ups	-	-	-	-	-
gene2616	1.46676	Ups	-	-	-	-	-	gene5008	1.15724	Ups	-	-	-	-	-	gene5515	1.36096	Ups	-	-	-	-	-
gene967	1.464	Ups	-	-	-	-	-	gene3490	1.15589	Ups	-	-	-	-	-	gene619	1.35817	Ups	-	-	-	-	-
gene1493	1.46324	Ups	-	-	-	-	-	gene5555	1.15559	Ups	-	-	-	-	-	gene3225	1.35807	Ups	-	-	-	-	-
gene3638	1.45755	Ups	-	-	-	-	-	gene3176	1.15473	Ups	K01814	ko00340 Histidine metabolism;ko01100 Metabolic pathways;ko01110 Biosynthesis of secondary metabolites;ko01230 Biosynthesis of amino acids;	GO:0000105:histidine biosynthetic process	GO:0005737:cytoplasm	GO:0003949:1-(5-phosphoribosyl)-5-[(5-phosphoribosylamino)methylideneamino]imidazole-4-carboxamide isomerase activity	gene1320	1.356	Ups	K04719	ko00740 Riboflavin metabolism;ko01100 Metabolic pathways;	-	-	-
gene4512	1.45665	Ups	-	-	-	-	-	gene5477	1.15448	Ups	-	-	-	-	-	gene4623	1.35588	Ups	-	-	-	-	-
gene4293	1.45662	Ups	-	-	-	-	-	gene1832	1.15372	Ups	-	-	-	-	-	gene3412	1.35485	Ups	K17226	ko00920 Sulfur metabolism;ko01100 Metabolic pathways;ko01120 Microbial metabolism in diverse environments;	-	-	-
gene3360	1.45602	Ups	K02463	ko05111 Biofilm formation - Vibrio cholerae;	-	-	-	gene810	1.15371	Ups	-	-	-	-	-	gene1232	1.35461	Ups	-	-	-	-	-
gene2427	1.45444	Ups	-	-	-	-	-	gene3027	1.15182	Ups	K02888	ko03010 Ribosome;	GO:0006412:translation	GO:0005840:ribosome	GO:0019843:rRNA binding;GO:0003735:structural constituent of ribosome	gene175	1.3543	Ups	-	-	-	-	-
gene5192	1.4527	Ups	-	-	-	-	-	gene3500	1.15113	Ups	-	-	-	-	-	gene4414	1.35335	Ups	K01556	ko00380 Tryptophan metabolism;ko01100 Metabolic pathways;	GO:0034354:'de novo' NAD biosynthetic process from tryptophan;GO:0043420:anthranilate metabolic process;GO:0097053:L-kynurenine catabolic process;GO:0019805:quinolinate biosynthetic process;GO:0006569:tryptophan catabolic process	GO:0005737:cytoplasm	GO:0030429:kynureninase activity;GO:0030170:pyridoxal phosphate binding
gene810	1.45181	Ups	-	-	-	-	-	gene3112	1.15047	Ups	-	-	-	-	-	gene3850	1.35294	Ups	K03657	ko03420 Nucleotide excision repair;ko03430 Mismatch repair;	-	-	-
gene2205	1.45052	Ups	-	-	GO:0006313:transposition, DNA-mediated	-	GO:0003677:DNA binding;GO:0004803:transposase activity	gene5296	1.14951	Ups	-	-	-	-	-	gene173	1.3516	Ups	K01640	ko00072 Synthesis and degradation of ketone bodies;ko00280 Valine, leucine and isoleucine degradation;ko00281 Geraniol degradation;ko00650 Butanoate metabolism;ko01100 Metabolic pathways;	GO:0008300:isoprenoid catabolic process;GO:0046951:ketone body biosynthetic process;GO:0006552:leucine catabolic process;GO:0006629:lipid metabolic process;GO:0046247:terpene catabolic process	-	GO:0047445:3-hydroxy-3-isohexenylglutaryl-CoA lyase activity;GO:0004419:hydroxymethylglutaryl-CoA lyase activity;GO:0046872:metal ion binding
gene4815	1.44954	Ups	-	-	-	-	-	gene5316	1.14877	Ups	-	-	-	-	-	gene473	1.35002	Ups	-	-	GO:0043165:Gram-negative-bacterium-type cell outer membrane assembly;GO:0060274:maintenance of stationary phase;GO:0006457:protein folding;GO:0050821:protein stabilization	GO:0030288:outer membrane-bounded periplasmic space	GO:0042277:peptide binding;GO:0003755:peptidyl-prolyl cis-trans isomerase activity;GO:0051082:unfolded protein binding
gene2622	1.44669	Ups	K00390	ko00920 Sulfur metabolism;ko01100 Metabolic pathways;ko01120 Microbial metabolism in diverse environments;	GO:0019344:cysteine biosynthetic process;GO:0070814:hydrogen sulfide biosynthetic process;GO:0019379:sulfate assimilation, phosphoadenylyl sulfate reduction by phosphoadenylyl-sulfate reductase (thioredoxin)	GO:0005737:cytoplasm	GO:0043866:adenylyl-sulfate reductase (thioredoxin) activity;GO:0004604:phosphoadenylyl-sulfate reductase (thioredoxin) activity	gene2322	1.14831	Ups	-	-	-	-	-	gene5700	1.34958	Ups	-	-	-	-	-
gene4033	1.44585	Ups	K00822	ko00280 Valine, leucine and isoleucine degradation;ko00410 beta-Alanine metabolism;ko00640 Propanoate metabolism;ko01100 Metabolic pathways;	-	-	-	gene5541	1.14698	Ups	K03198	ko03070 Bacterial secretion system;	-	-	-	gene5514	1.34833	Ups	-	-	-	-	-
gene4765	1.44535	Ups	K02408	ko02040 Flagellar assembly;	GO:0071973:bacterial-type flagellum-dependent cell motility	GO:0009425:bacterial-type flagellum basal body	GO:0003774:motor activity;GO:0005198:structural molecule activity	gene4276	1.14682	Ups	-	-	-	-	GO:0051538:3 iron, 4 sulfur cluster binding;GO:0051539:4 iron, 4 sulfur cluster binding;GO:0009055:electron transfer activity;GO:0046872:metal ion binding	gene2984	1.34701	Ups	-	-	-	GO:0005737:cytoplasm	GO:0008276:protein methyltransferase activity
gene2680	1.44421	Ups	K00425	ko00190 Oxidative phosphorylation;ko01100 Metabolic pathways;ko02020 Two-component system;	GO:0019646:aerobic electron transport chain	GO:0070069:cytochrome complex;GO:0016021:integral component of membrane;GO:0005886:plasma membrane	GO:0009055:electron transfer activity;GO:0046872:metal ion binding	gene595	1.14606	Ups	-	-	-	-	-	gene1098	1.34603	Ups	K00239	ko00020 Citrate cycle (TCA cycle);ko00190 Oxidative phosphorylation;ko00650 Butanoate metabolism;ko00720 Carbon fixation pathways in prokaryotes;ko01100 Metabolic pathways;ko01110 Biosynthesis of secondary metabolites;ko01120 Microbial metabolism in diverse environments;ko01130 Biosynthesis of antibiotics;ko01200 Carbon metabolism;ko05134 Legionellosis;	GO:0009061:anaerobic respiration;GO:0006099:tricarboxylic acid cycle	GO:0005886:plasma membrane;GO:0045282:plasma membrane succinate dehydrogenase complex	GO:0009055:electron transfer activity;GO:0050660:flavin adenine dinucleotide binding;GO:0008177:succinate dehydrogenase (ubiquinone) activity;GO:0000104:succinate dehydrogenase activity
gene1614	1.44357	Ups	-	-	-	-	-	gene3174	1.14531	Ups	K01496	ko00340 Histidine metabolism;ko01100 Metabolic pathways;ko01110 Biosynthesis of secondary metabolites;ko01230 Biosynthesis of amino acids;	GO:0000105:histidine biosynthetic process	GO:0005737:cytoplasm	GO:0000287:magnesium ion binding;GO:0004635:phosphoribosyl-AMP cyclohydrolase activity;GO:0008270:zinc ion binding	gene4332	1.34235	Ups	-	-	-	-	-
gene2364	1.44304	Ups	-	-	-	-	-	gene3787	1.14482	Ups	K03406	ko02020 Two-component system;ko02030 Bacterial chemotaxis;	-	-	-	gene5269	1.33993	Ups	-	-	-	-	-
gene1701	1.44178	Ups	-	-	-	-	-	gene4047	1.143	Ups	-	-	-	-	-	gene2480	1.33935	Ups	K00800	ko00400 Phenylalanine, tyrosine and tryptophan biosynthesis;ko01100 Metabolic pathways;ko01110 Biosynthesis of secondary metabolites;ko01130 Biosynthesis of antibiotics;ko01230 Biosynthesis of amino acids;	GO:0009073:aromatic amino acid family biosynthetic process;GO:0009423:chorismate biosynthetic process	GO:0005737:cytoplasm	GO:0003866:3-phosphoshikimate 1-carboxyvinyltransferase activity
gene2322	1.44069	Ups	-	-	-	-	-	gene3426	1.14272	Ups	K01483	ko00230 Purine metabolism;ko01100 Metabolic pathways;	GO:0000256:allantoin catabolic process;GO:0006145:purine nucleobase catabolic process	-	GO:0004848:ureidoglycolate hydrolase activity;GO:0050385:ureidoglycolate lyase activity	gene5776	1.33805	Ups	-	-	-	-	-
gene4819	1.43824	Ups	-	-	-	-	-	gene1464	1.14216	Ups	-	-	-	-	-	gene1630	1.3355	Ups	-	-	-	-	-
gene719	1.43692	Ups	-	-	-	-	-	gene1847	1.14106	Ups	-	-	-	-	-	gene3184	1.33459	Ups	-	-	-	-	-
gene3066	1.43599	Ups	-	-	-	-	-	gene808	1.1395	Ups	K01046	ko00561 Glycerolipid metabolism;ko01100 Metabolic pathways;	GO:0016042:lipid catabolic process	GO:0005576:extracellular region	GO:0046872:metal ion binding;GO:0004806:triglyceride lipase activity	gene3517	1.33321	Ups	K01724	ko00790 Folate biosynthesis;	GO:0006729:tetrahydrobiopterin biosynthetic process	-	GO:0008124:4-alpha-hydroxytetrahydrobiopterin dehydratase activity
gene3851	1.43394	Ups	-	-	-	-	-	gene3605	1.13742	Ups	-	-	-	-	-	gene1033	1.33263	Ups	K00336	ko00190 Oxidative phosphorylation;ko01100 Metabolic pathways;	-	-	-
gene2361	1.43175	Ups	-	-	-	-	-	gene5562	1.13553	Ups	-	-	-	-	-	gene4837	1.3322	Ups	K05825	ko00300 Lysine biosynthesis;ko01100 Metabolic pathways;ko01130 Biosynthesis of antibiotics;ko01210 2-Oxocarboxylic acid metabolism;	-	-	-
gene1325	1.43103	Ups	-	-	-	-	-	gene5596	1.13539	Ups	-	-	GO:0046686:response to cadmium ion	GO:0016021:integral component of membrane;GO:0005886:plasma membrane	GO:0046873:metal ion transmembrane transporter activity	gene3027	1.33218	Ups	K02888	ko03010 Ribosome;	GO:0006412:translation	GO:0005840:ribosome	GO:0019843:rRNA binding;GO:0003735:structural constituent of ribosome
gene2095	1.43056	Ups	-	-	-	-	-	gene5202	1.13498	Ups	-	-	-	-	-	gene2690	1.33041	Ups	-	-	-	-	-
gene3300	1.42801	Ups	-	-	-	-	-	gene2561	1.1334	Ups	-	-	-	-	-	gene5743	1.32967	Ups	-	-	-	-	-
gene3775	1.42529	Ups	-	-	-	-	-	gene3942	1.13262	Ups	-	-	-	-	-	gene3620	1.32782	Ups	-	-	-	-	-
gene3895	1.42218	Ups	K03776	ko02020 Two-component system;ko02030 Bacterial chemotaxis;	-	-	-	gene2779	1.12875	Ups	K01247	ko03410 Base excision repair;	-	-	-	gene159	1.32676	Ups	-	-	-	-	-
gene860	1.41758	Ups	K00795	ko00900 Terpenoid backbone biosynthesis;ko01100 Metabolic pathways;ko01110 Biosynthesis of secondary metabolites;ko01130 Biosynthesis of antibiotics;	GO:0008299:isoprenoid biosynthetic process	GO:0005737:cytoplasm	GO:0004337:geranyltranstransferase activity;GO:0046872:metal ion binding	gene103	1.12629	Ups	-	-	-	-	-	gene4374	1.32628	Ups	-	-	-	-	-
gene4814	1.41731	Ups	-	-	-	-	-	gene3810	1.12411	Ups	-	-	-	-	-	gene1029	1.32213	Ups	K00332	ko00190 Oxidative phosphorylation;ko01100 Metabolic pathways;	-	GO:0005886:plasma membrane	GO:0008137:NADH dehydrogenase (ubiquinone) activity;GO:0048038:quinone binding
gene4352	1.41671	Ups	K01706	ko00053 Ascorbate and aldarate metabolism;ko01100 Metabolic pathways;	GO:0042838:D-glucarate catabolic process	-	GO:0008872:glucarate dehydratase activity;GO:0046872:metal ion binding	gene1009	1.12213	Ups	-	-	-	-	-	gene3651	1.32186	Ups	K01077	ko00730 Thiamine metabolism;ko00790 Folate biosynthesis;ko01100 Metabolic pathways;ko02020 Two-component system;	-	-	-
gene2527	1.41271	Ups	-	-	-	-	-	gene4356	1.11963	Ups	-	-	-	-	-	gene4773	1.3209	Ups	-	-	-	-	-
gene4048	1.41247	Ups	-	-	-	-	-	gene927	1.11903	Ups	-	-	-	-	-	gene3255	1.32017	Ups	K02992	ko03010 Ribosome;	GO:0006412:translation	GO:0015935:small ribosomal subunit	GO:0019843:rRNA binding;GO:0003735:structural constituent of ribosome;GO:0000049:tRNA binding
gene4575	1.41137	Ups	K06879	ko00790 Folate biosynthesis;ko01100 Metabolic pathways;	GO:0008616:queuosine biosynthetic process	GO:0005737:cytoplasm	GO:0046857:oxidoreductase activity, acting on other nitrogenous compounds as donors, with NAD or NADP as acceptor;GO:0033739:preQ1 synthase activity	gene2674	1.11873	Ups	-	-	-	GO:0005737:cytoplasm	GO:0003677:DNA binding	gene3932	1.31976	Ups	-	-	-	-	-
gene425	1.40469	Ups	K00632	ko00071 Fatty acid degradation;ko00280 Valine, leucine and isoleucine degradation;ko00281 Geraniol degradation;ko00362 Benzoate degradation;ko00592 alpha-Linolenic acid metabolism;ko00642 Ethylbenzene degradation;ko01100 Metabolic pathways;ko01110 Biosynthesis of secondary metabolites;ko01120 Microbial metabolism in diverse environments;ko01130 Biosynthesis of antibiotics;ko01212 Fatty acid metab…	-	-	-	gene2637	1.11798	Ups	-	-	GO:0055085:transmembrane transport	GO:0016021:integral component of membrane;GO:0005886:plasma membrane	-	gene926	1.31858	Ups	-	-	-	-	-
gene3346	1.40438	Ups	-	-	-	-	-	gene3616	1.11782	Ups	-	-	GO:0006355:regulation of transcription, DNA-templated	GO:0005737:cytoplasm	GO:0003677:DNA binding;GO:0046872:metal ion binding	gene2584	1.31801	Ups	-	-	-	-	-
gene275	1.40405	Ups	-	-	GO:0009399:nitrogen fixation;GO:0006808:regulation of nitrogen utilization	-	GO:0030234:enzyme regulator activity;GO:0000166:nucleotide binding	gene2505	1.11743	Ups	-	-	-	-	-	gene5350	1.31663	Ups	-	-	-	-	-
gene2958	1.40171	Ups	-	-	-	-	-	gene1570	1.11676	Ups	-	-	-	-	-	gene4316	1.31638	Ups	-	-	GO:0055085:transmembrane transport	GO:0043190:ATP-binding cassette (ABC) transporter complex;GO:0005886:plasma membrane	-
gene3942	1.3952	Ups	-	-	-	-	-	gene4196	1.11648	Ups	K16047	ko00984 Steroid degradation;ko01100 Metabolic pathways;ko01120 Microbial metabolism in diverse environments;	-	-	-	gene218	1.3162	Ups	K16171	ko00350 Tyrosine metabolism;ko00643 Styrene degradation;ko01100 Metabolic pathways;ko01120 Microbial metabolism in diverse environments;	-	-	-
gene1134	1.39425	Ups	-	-	-	-	-	gene1939	1.11536	Ups	-	-	-	-	GO:0005506:iron ion binding	gene5662	1.31492	Ups	-	-	-	-	-
gene2573	1.39418	Ups	-	-	-	-	-	gene5671	1.11535	Ups	-	-	-	-	-	gene4807	1.31492	Ups	K02387	ko02040 Flagellar assembly;	-	-	-
gene3630	1.3921	Ups	-	-	-	-	-	gene5018	1.11503	Ups	-	-	-	-	-	gene2738	1.31285	Ups	-	-	-	-	-
gene1593	1.39206	Ups	K01426	ko00330 Arginine and proline metabolism;ko00360 Phenylalanine metabolism;ko00380 Tryptophan metabolism;ko00627 Aminobenzoate degradation;ko00643 Styrene degradation;ko01120 Microbial metabolism in diverse environments;	-	-	-	gene1353	1.11477	Ups	-	-	-	-	-	gene2028	1.31217	Ups	-	-	-	-	-
gene5307	1.39161	Ups	-	-	-	-	-	gene1416	1.11454	Ups	-	-	-	-	-	gene3190	1.31181	Ups	K02067	ko02010 ABC transporters;	-	GO:0016021:integral component of membrane;GO:0005886:plasma membrane	GO:0005543:phospholipid binding;GO:0005548:phospholipid transporter activity
gene633	1.39095	Ups	-	-	GO:0046687:response to chromate	GO:0016021:integral component of membrane;GO:0005886:plasma membrane	GO:0015109:chromate transmembrane transporter activity	gene3299	1.11443	Ups	-	-	GO:0006101:citrate metabolic process	GO:0016021:integral component of membrane;GO:0005886:plasma membrane	GO:0015293:symporter activity	gene3127	1.31146	Ups	-	-	GO:0018364:peptidyl-glutamine methylation	-	GO:0003676:nucleic acid binding;GO:0102559:protein-(glutamine-N5) methyltransferase activity;GO:0036009:protein-glutamine N-methyltransferase activity
gene4354	1.389	Ups	-	-	-	-	-	gene5754	1.11259	Ups	-	-	-	-	-	gene2974	1.31017	Ups	-	-	-	-	-
gene2153	1.38667	Ups	-	-	-	-	-	gene4792	1.11232	Ups	K02421	ko02040 Flagellar assembly;	-	-	-	gene3482	1.3095	Ups	-	-	-	-	-
gene1202	1.38588	Ups	K02038	ko02010 ABC transporters;	GO:0035435:phosphate ion transmembrane transport	GO:0005887:integral component of plasma membrane	GO:0005315:inorganic phosphate transmembrane transporter activity	gene5677	1.11123	Ups	-	-	-	-	-	gene2937	1.30778	Ups	-	-	-	-	-
gene3765	1.38177	Ups	-	-	-	-	-	gene5771	1.11112	Ups	-	-	-	-	-	gene2835	1.30596	Ups	-	-	-	-	-
gene1455	1.38004	Ups	-	-	-	-	-	gene3454	1.10958	Ups	-	-	-	-	-	gene3070	1.30563	Ups	K00882	ko00051 Fructose and mannose metabolism;	-	-	-
gene1164	1.37856	Ups	-	-	-	-	-	gene5818	1.10867	Ups	-	-	-	-	-	gene5010	1.30345	Ups	-	-	-	-	-
gene1427	1.37725	Ups	-	-	-	-	-	gene4014	1.10771	Ups	-	-	-	-	-	gene2863	1.30163	Ups	-	-	-	-	-
gene710	1.37601	Ups	K00507	ko01040 Biosynthesis of unsaturated fatty acids;ko01212 Fatty acid metabolism;	-	-	-	gene4826	1.10719	Ups	-	-	-	-	-	gene5466	1.29806	Ups	-	-	-	-	-
gene3285	1.37579	Ups	-	-	-	-	-	gene3144	1.1067	Ups	-	-	-	-	-	gene5749	1.29592	Ups	-	-	-	-	-
gene3733	1.37522	Ups	K07657	ko02020 Two-component system;	-	-	-	gene4266	1.10415	Ups	-	-	-	-	-	gene5753	1.29332	Ups	-	-	-	-	-
gene5228	1.375	Ups	-	-	-	-	-	gene111	1.10342	Ups	-	-	-	-	-	gene5008	1.29159	Ups	-	-	-	-	-
gene2410	1.3739	Ups	-	-	-	-	-	gene3235	1.10259	Ups	K02881	ko03010 Ribosome;	GO:0006412:translation	GO:0005840:ribosome	GO:0019843:rRNA binding;GO:0003735:structural constituent of ribosome	gene5778	1.29077	Ups	-	-	-	-	-
gene5387	1.37371	Ups	-	-	-	-	-	gene3641	1.10258	Ups	K03147	ko00730 Thiamine metabolism;ko01100 Metabolic pathways;	GO:0009228:thiamine biosynthetic process;GO:0009229:thiamine diphosphate biosynthetic process	-	GO:0051539:4 iron, 4 sulfur cluster binding;GO:0016830:carbon-carbon lyase activity;GO:0008270:zinc ion binding	gene5805	1.28992	Ups	-	-	-	-	-
gene842	1.37325	Ups	-	-	-	-	-	gene2282	1.10188	Ups	-	-	-	-	-	gene5582	1.28843	Ups	-	-	-	-	-
gene1617	1.37311	Ups	-	-	-	-	-	gene459	1.10056	Ups	K01126	ko00564 Glycerophospholipid metabolism;	-	-	-	gene1328	1.28816	Ups	-	-	-	GO:0016021:integral component of membrane;GO:0005886:plasma membrane	GO:0022857:transmembrane transporter activity
gene2127	1.37136	Ups	-	-	GO:0045454:cell redox homeostasis;GO:0050787:detoxification of mercury ion;GO:0030001:metal ion transport	GO:0005623:cell	GO:0009055:electron transfer activity;GO:0050660:flavin adenine dinucleotide binding;GO:0016152:mercury (II) reductase activity;GO:0045340:mercury ion binding;GO:0050661:NADP binding;GO:0016668:oxidoreductase activity, acting on a sulfur group of donors, NAD(P) as acceptor	gene1426	1.09889	Ups	-	-	-	-	-	gene3424	1.28796	Ups	-	-	-	-	-
gene2906	1.36959	Ups	-	-	-	-	-	gene1176	1.09818	Ups	-	-	-	-	-	gene3706	1.28661	Ups	-	-	-	-	-
gene5439	1.36729	Ups	K03413	ko02020 Two-component system;ko02030 Bacterial chemotaxis;	-	-	-	gene3920	1.09617	Ups	-	-	-	-	-	gene5289	1.28632	Ups	-	-	-	-	-
gene2079	1.36595	Ups	-	-	-	GO:0016021:integral component of membrane;GO:0005886:plasma membrane	-	gene1581	1.09537	Ups	K02055	ko02024 Quorum sensing;	-	-	-	gene4838	1.2857	Ups	K00102	ko00620 Pyruvate metabolism;	-	-	-
gene1949	1.36545	Ups	-	-	-	GO:0005737:cytoplasm	GO:0046872:metal ion binding;GO:0070403:NAD+ binding;GO:0034979:NAD-dependent protein deacetylase activity;GO:0036054:protein-malonyllysine demalonylase activity;GO:0036055:protein-succinyllysine desuccinylase activity	gene3903	1.09477	Ups	-	-	-	-	-	gene5707	1.28515	Ups	-	-	-	-	-
gene3811	1.365	Ups	-	-	-	-	-	gene3751	1.09455	Ups	-	-	-	-	-	gene200	1.28463	Ups	-	-	-	-	-
gene5332	1.36493	Ups	K01897	ko00061 Fatty acid biosynthesis;ko00071 Fatty acid degradation;ko01100 Metabolic pathways;ko01212 Fatty acid metabolism;ko02024 Quorum sensing;	-	-	-	gene4288	1.09448	Ups	-	-	-	-	-	gene5810	1.28418	Ups	-	-	-	-	-
gene1728	1.36448	Ups	-	-	-	-	-	gene5471	1.09107	Ups	-	-	-	-	-	gene5013	1.28334	Ups	-	-	-	-	-
gene2907	1.36348	Ups	-	-	-	-	-	gene5246	1.09106	Ups	-	-	-	-	-	gene1955	1.28316	Ups	K02502	ko00340 Histidine metabolism;ko01100 Metabolic pathways;ko01110 Biosynthesis of secondary metabolites;ko01230 Biosynthesis of amino acids;	GO:0000105:histidine biosynthetic process	GO:0005737:cytoplasm	-
gene1687	1.36255	Ups	-	-	-	-	-	gene1580	1.0897	Ups	-	-	-	-	-	gene5771	1.28313	Ups	-	-	-	-	-
gene643	1.36198	Ups	-	-	-	-	-	gene4930	1.08855	Ups	-	-	-	-	-	gene1015	1.28203	Ups	K01613	ko00564 Glycerophospholipid metabolism;ko01100 Metabolic pathways;ko01110 Biosynthesis of secondary metabolites;	GO:0006646:phosphatidylethanolamine biosynthetic process	GO:0005886:plasma membrane	GO:0004609:phosphatidylserine decarboxylase activity
gene14	1.3619	Ups	-	-	-	-	-	gene1312	1.08372	Ups	-	-	-	GO:0005737:cytoplasm	GO:0003743:translation initiation factor activity	gene1233	1.28068	Ups	-	-	-	-	-
gene1069	1.3613	Ups	-	-	-	-	-	gene2705	1.0801	Ups	K01714	ko00261 Monobactam biosynthesis;ko00300 Lysine biosynthesis;ko01100 Metabolic pathways;ko01110 Biosynthesis of secondary metabolites;ko01120 Microbial metabolism in diverse environments;ko01130 Biosynthesis of antibiotics;ko01230 Biosynthesis of amino acids;	-	-	-	gene4677	1.27925	Ups	-	-	-	-	-
gene4282	1.36029	Ups	-	-	-	GO:0005737:cytoplasm	GO:0005525:GTP binding;GO:0003924:GTPase activity;GO:0003746:translation elongation factor activity	gene5508	1.07984	Ups	-	-	-	-	-	gene308	1.27785	Ups	-	-	-	-	-
gene3648	1.36004	Ups	K00941	ko00730 Thiamine metabolism;ko01100 Metabolic pathways;	-	-	-	gene1210	1.07377	Ups	-	-	-	-	-	gene3496	1.27638	Ups	-	-	-	-	-
gene17	1.35973	Ups	-	-	-	-	-	gene1550	1.07352	Ups	-	-	GO:0051260:protein homooligomerization	GO:0005887:integral component of plasma membrane;GO:0005886:plasma membrane	GO:0015171:amino acid transmembrane transporter activity;GO:0042802:identical protein binding;GO:0046982:protein heterodimerization activity	gene5725	1.2744	Ups	-	-	-	-	-
gene5127	1.35899	Ups	-	-	-	-	-	gene3785	1.07254	Ups	-	-	-	-	-	gene5055	1.27433	Ups	-	-	-	-	-
gene1729	1.35805	Ups	-	-	-	-	-	gene5331	1.07233	Ups	-	-	-	-	-	gene2586	1.27203	Ups	K01918	ko00410 beta-Alanine metabolism;ko00770 Pantothenate and CoA biosynthesis;ko01100 Metabolic pathways;ko01110 Biosynthesis of secondary metabolites;	GO:0015940:pantothenate biosynthetic process	GO:0005737:cytoplasm	GO:0005524:ATP binding;GO:0004592:pantoate-beta-alanine ligase activity
gene1677	1.35795	Ups	-	-	-	-	-	gene5403	1.0717	Ups	-	-	-	-	-	gene2725	1.27161	Ups	-	-	-	GO:0005887:integral component of plasma membrane	GO:0015128:gluconate transmembrane transporter activity
gene5150	1.35605	Ups	-	-	-	-	-	gene5118	1.0714	Ups	-	-	GO:0006310:DNA recombination	GO:0005737:cytoplasm;GO:0009295:nucleoid	-	gene1798	1.27087	Ups	-	-	-	-	GO:0005524:ATP binding;GO:0016887:ATPase activity
gene610	1.3559	Ups	-	-	-	-	-	gene8	1.07028	Ups	-	-	-	-	-	gene3528	1.27084	Ups	-	-	GO:0000902:cell morphogenesis;GO:0000917:division septum assembly;GO:1901891:regulation of cell septum assembly	-	-
gene4558	1.35461	Ups	K03415	ko02020 Two-component system;ko02030 Bacterial chemotaxis;	-	-	-	gene3141	1.06718	Ups	K02298	ko00190 Oxidative phosphorylation;ko01100 Metabolic pathways;	GO:0009060:aerobic respiration;GO:0015990:electron transport coupled proton transport	GO:0005887:integral component of plasma membrane;GO:0070469:respiratory chain	GO:0009486:cytochrome bo3 ubiquinol oxidase activity;GO:0004129:cytochrome-c oxidase activity;GO:0020037:heme binding;GO:0046872:metal ion binding;GO:0016682:oxidoreductase activity, acting on diphenols and related substances as donors, oxygen as acceptor	gene4967	1.27033	Ups	-	-	-	-	-
gene2308	1.35351	Ups	-	-	-	-	-	gene4201	1.06699	Ups	-	-	-	-	-	gene939	1.26809	Ups	-	-	GO:0016075:rRNA catabolic process;GO:0006364:rRNA processing;GO:0008033:tRNA processing	-	GO:0000175:3'-5'-exoribonuclease activity;GO:0000049:tRNA binding;GO:0009022:tRNA nucleotidyltransferase activity
gene1464	1.35307	Ups	-	-	-	-	-	gene5553	1.06573	Ups	-	-	-	-	-	gene438	1.26692	Ups	K10003	ko02010 ABC transporters;ko02020 Two-component system;	GO:0006865:amino acid transport	GO:0043190:ATP-binding cassette (ABC) transporter complex	GO:0022857:transmembrane transporter activity
gene4756	1.35241	Ups	-	-	-	-	-	gene2243	1.05861	Ups	-	-	-	GO:0005737:cytoplasm	GO:0000036:acyl carrier activity	gene2739	1.26633	Ups	-	-	-	-	-
gene580	1.3508	Ups	-	-	-	-	-	gene2852	1.05684	Ups	-	-	-	-	-	gene3841	1.26618	Ups	-	-	-	-	-
gene4716	1.35057	Ups	-	-	-	-	-	gene3242	1.05665	Ups	K02961	ko03010 Ribosome;	GO:0006412:translation	GO:0005840:ribosome	GO:0019843:rRNA binding;GO:0003735:structural constituent of ribosome	gene4415	1.26428	Ups	K03392	ko00380 Tryptophan metabolism;ko01100 Metabolic pathways;	-	-	-
gene1827	1.35033	Ups	-	-	-	-	-	gene1838	1.0551	Ups	-	-	-	-	-	gene2942	1.26347	Ups	K01869	ko00970 Aminoacyl-tRNA biosynthesis;	GO:0006429:leucyl-tRNA aminoacylation	GO:0005737:cytoplasm	GO:0002161:aminoacyl-tRNA editing activity;GO:0005524:ATP binding;GO:0004823:leucine-tRNA ligase activity
gene3426	1.35031	Ups	K01483	ko00230 Purine metabolism;ko01100 Metabolic pathways;	GO:0000256:allantoin catabolic process;GO:0006145:purine nucleobase catabolic process	-	GO:0004848:ureidoglycolate hydrolase activity;GO:0050385:ureidoglycolate lyase activity	gene865	1.05364	Ups	-	-	-	-	-	gene5309	1.26263	Ups	-	-	-	-	-
gene4557	1.34923	Ups	-	-	-	-	-	gene4720	1.05327	Ups	-	-	-	-	-	gene4800	1.25924	Ups	K02394	ko02040 Flagellar assembly;	GO:0071973:bacterial-type flagellum-dependent cell motility	GO:0009428:bacterial-type flagellum basal body, distal rod, P ring;GO:0030288:outer membrane-bounded periplasmic space	GO:0005198:structural molecule activity
gene2702	1.34913	Ups	K00681	ko00430 Taurine and hypotaurine metabolism;ko00460 Cyanoamino acid metabolism;ko00480 Glutathione metabolism;ko01100 Metabolic pathways;	-	-	-	gene2927	1.05267	Ups	-	-	-	-	-	gene1048	1.25749	Ups	K11959	ko02010 ABC transporters;	-	-	-
gene3372	1.34851	Ups	-	-	-	-	-	gene578	1.05155	Ups	K02433	ko00970 Aminoacyl-tRNA biosynthesis;ko01100 Metabolic pathways;	-	-	-	gene732	1.25587	Ups	-	-	GO:0006353:DNA-templated transcription, termination;GO:0031564:transcription antitermination	-	GO:0003723:RNA binding
gene3175	1.34754	Ups	K02500	ko00340 Histidine metabolism;ko01100 Metabolic pathways;ko01110 Biosynthesis of secondary metabolites;ko01230 Biosynthesis of amino acids;	GO:0000105:histidine biosynthetic process	GO:0005737:cytoplasm	GO:0000107:imidazoleglycerol-phosphate synthase activity;GO:0016829:lyase activity	gene863	1.04806	Ups	-	-	GO:0002949:tRNA threonylcarbamoyladenosine modification	GO:0005737:cytoplasm	GO:0005506:iron ion binding;GO:0004222:metalloendopeptidase activity;GO:0061711:N(6)-L-threonylcarbamoyladenine synthase activity	gene2805	1.25514	Ups	K01745	ko00340 Histidine metabolism;ko01100 Metabolic pathways;	GO:0019556:histidine catabolic process to glutamate and formamide;GO:0019557:histidine catabolic process to glutamate and formate	GO:0005737:cytoplasm	GO:0004397:histidine ammonia-lyase activity
gene3632	1.34751	Ups	-	-	-	-	-	gene4216	1.04755	Ups	K07008	ko00340 Histidine metabolism;	-	-	-	gene4331	1.25461	Ups	-	-	-	-	-
gene1123	1.3473	Ups	-	-	-	-	-	gene939	1.04674	Ups	-	-	GO:0016075:rRNA catabolic process;GO:0006364:rRNA processing;GO:0008033:tRNA processing	-	GO:0000175:3'-5'-exoribonuclease activity;GO:0000049:tRNA binding;GO:0009022:tRNA nucleotidyltransferase activity	gene467	1.25378	Ups	-	-	GO:0071732:cellular response to nitric oxide	GO:0016021:integral component of membrane;GO:0005886:plasma membrane	GO:0071111:cyclic-guanylate-specific phosphodiesterase activity;GO:0052621:diguanylate cyclase activity
gene2321	1.34718	Ups	-	-	-	-	-	gene4435	1.04565	Ups	-	-	-	-	-	gene287	1.25241	Ups	-	-	-	-	-
gene1887	1.34692	Ups	-	-	-	-	-	gene4092	1.04284	Ups	K00549	ko00270 Cysteine and methionine metabolism;ko00450 Selenocompound metabolism;ko01100 Metabolic pathways;ko01110 Biosynthesis of secondary metabolites;ko01230 Biosynthesis of amino acids;	GO:0009086:methionine biosynthetic process	-	GO:0003871:5-methyltetrahydropteroyltriglutamate-homocysteine S-methyltransferase activity;GO:0008270:zinc ion binding	gene302	1.24903	Ups	-	-	-	-	-
gene5386	1.34607	Ups	-	-	-	GO:0005886:plasma membrane	GO:0005524:ATP binding;GO:0015411:taurine-transporting ATPase activity	gene3340	1.04082	Ups	-	-	-	-	-	gene190	1.24833	Ups	K00626	ko00071 Fatty acid degradation;ko00072 Synthesis and degradation of ketone bodies;ko00280 Valine, leucine and isoleucine degradation;ko00310 Lysine degradation;ko00362 Benzoate degradation;ko00380 Tryptophan metabolism;ko00620 Pyruvate metabolism;ko00630 Glyoxylate and dicarboxylate metabolism;ko00640 Propanoate metabolism;ko00650 Butanoate metabolism;ko00720 Carbon fixation pathways in prokaryot…	-	-	-
gene3113	1.34596	Ups	-	-	-	-	-	gene3553	1.03941	Ups	-	-	-	-	-	gene4794	1.24771	Ups	K00059	ko00061 Fatty acid biosynthesis;ko00333 Prodigiosin biosynthesis;ko00780 Biotin metabolism;ko01040 Biosynthesis of unsaturated fatty acids;ko01100 Metabolic pathways;ko01130 Biosynthesis of antibiotics;ko01212 Fatty acid metabolism;	GO:0006633:fatty acid biosynthetic process	-	GO:0102131:3-oxo-glutaryl-[acp] methyl ester reductase activity;GO:0102132:3-oxo-pimeloyl-[acp] methyl ester reductase activity;GO:0004316:3-oxoacyl-[acyl-carrier-protein] reductase (NADPH) activity
gene3571	1.34471	Ups	-	-	-	-	-	gene3195	1.03843	Ups	K00265	ko00250 Alanine, aspartate and glutamate metabolism;ko00910 Nitrogen metabolism;ko01100 Metabolic pathways;ko01110 Biosynthesis of secondary metabolites;ko01120 Microbial metabolism in diverse environments;ko01130 Biosynthesis of antibiotics;ko01230 Biosynthesis of amino acids;	GO:0019676:ammonia assimilation cycle;GO:0006537:glutamate biosynthetic process;GO:0097054:L-glutamate biosynthetic process	-	GO:0051538:3 iron, 4 sulfur cluster binding;GO:0016041:glutamate synthase (ferredoxin) activity;GO:0046872:metal ion binding	gene4690	1.24707	Ups	-	-	-	-	-
gene1395	1.34455	Ups	-	-	-	-	-	gene1690	1.03782	Ups	-	-	-	-	-	gene1787	1.2462	Ups	-	-	GO:0018364:peptidyl-glutamine methylation	-	GO:0003676:nucleic acid binding;GO:0036009:protein-glutamine N-methyltransferase activity;GO:0009007:site-specific DNA-methyltransferase (adenine-specific) activity
gene2033	1.34407	Ups	K03406	ko02020 Two-component system;ko02030 Bacterial chemotaxis;	-	-	-	gene3648	1.03547	Ups	K00941	ko00730 Thiamine metabolism;ko01100 Metabolic pathways;	-	-	-	gene5085	1.24271	Ups	K10125	ko02020 Two-component system;	-	-	-
gene2712	1.3435	Ups	-	-	-	-	-	gene5699	1.03534	Ups	-	-	-	-	-	gene345	1.24222	Ups	K06041	ko00540 Lipopolysaccharide biosynthesis;ko01100 Metabolic pathways;	GO:0009103:lipopolysaccharide biosynthetic process	-	GO:0019146:arabinose-5-phosphate isomerase activity;GO:0097367:carbohydrate derivative binding;GO:0046872:metal ion binding
gene4236	1.34299	Ups	-	-	-	GO:0016021:integral component of membrane;GO:0005886:plasma membrane	GO:0022857:transmembrane transporter activity	gene3326	1.03307	Ups	-	-	-	-	-	gene1883	1.24148	Ups	-	-	-	-	-
gene3459	1.34168	Ups	-	-	-	-	-	gene446	1.03148	Ups	-	-	-	-	-	gene2667	1.23883	Ups	K03101	ko03060 Protein export;	-	GO:0016021:integral component of membrane;GO:0005886:plasma membrane	GO:0004190:aspartic-type endopeptidase activity
gene2338	1.34133	Ups	K10001	ko02010 ABC transporters;ko02020 Two-component system;	-	-	-	gene4987	1.03121	Ups	K00285	ko00360 Phenylalanine metabolism;	-	-	-	gene5425	1.23843	Ups	-	-	-	-	-
gene5418	1.34077	Ups	-	-	-	-	-	gene4860	1.02925	Ups	-	-	-	-	-	gene3355	1.23828	Ups	K02458	ko03070 Bacterial secretion system;ko05111 Biofilm formation - Vibrio cholerae;	-	-	-
gene5434	1.34026	Ups	K02403	ko02020 Two-component system;ko02024 Quorum sensing;ko02026 Biofilm formation - Escherichia coli;ko02040 Flagellar assembly;	GO:0044780:bacterial-type flagellum assembly;GO:0045893:positive regulation of transcription, DNA-templated;GO:1902208:regulation of bacterial-type flagellum assembly	GO:0005737:cytoplasm	GO:0003677:DNA binding	gene5099	1.0285	Ups	-	-	-	-	-	gene5317	1.23801	Ups	-	-	-	-	-
gene4066	1.33825	Ups	-	-	-	-	-	gene3308	1.02824	Ups	-	-	-	-	-	gene759	1.23623	Ups	K06920	ko00790 Folate biosynthesis;ko01100 Metabolic pathways;	GO:0008616:queuosine biosynthetic process	-	GO:0005524:ATP binding;GO:0016879:ligase activity, forming carbon-nitrogen bonds;GO:0008270:zinc ion binding
gene3549	1.33775	Ups	-	-	-	-	-	gene2213	1.02701	Ups	K01999	ko02010 ABC transporters;ko02024 Quorum sensing;	-	-	-	gene564	1.23566	Ups	K01589	ko00230 Purine metabolism;ko01100 Metabolic pathways;ko01110 Biosynthesis of secondary metabolites;ko01130 Biosynthesis of antibiotics;	-	-	-
gene5027	1.33664	Ups	-	-	-	-	-	gene4361	1.0269	Ups	K01652	ko00290 Valine, leucine and isoleucine biosynthesis;ko00650 Butanoate metabolism;ko00660 C5-Branched dibasic acid metabolism;ko00770 Pantothenate and CoA biosynthesis;ko01100 Metabolic pathways;ko01110 Biosynthesis of secondary metabolites;ko01130 Biosynthesis of antibiotics;ko01210 2-Oxocarboxylic acid metabolism;ko01230 Biosynthesis of amino acids;	-	-	-	gene2015	1.23417	Ups	K00928	ko00260 Glycine, serine and threonine metabolism;ko00261 Monobactam biosynthesis;ko00270 Cysteine and methionine metabolism;ko00300 Lysine biosynthesis;ko01100 Metabolic pathways;ko01110 Biosynthesis of secondary metabolites;ko01120 Microbial metabolism in diverse environments;ko01130 Biosynthesis of antibiotics;ko01210 2-Oxocarboxylic acid metabolism;ko01230 Biosynthesis of amino acids;	GO:0019877:diaminopimelate biosynthetic process;GO:0009089:lysine biosynthetic process via diaminopimelate;GO:0009086:methionine biosynthetic process;GO:0009088:threonine biosynthetic process	GO:0005737:cytoplasm	GO:0004072:aspartate kinase activity;GO:0005524:ATP binding
gene4207	1.33616	Ups	-	-	-	-	-	gene2679	1.02497	Ups	K00426	ko00190 Oxidative phosphorylation;ko01100 Metabolic pathways;ko02020 Two-component system;	GO:0055114:oxidation-reduction process;GO:0006119:oxidative phosphorylation	GO:0016021:integral component of membrane;GO:0005886:plasma membrane	GO:0046872:metal ion binding	gene562	1.23323	Ups	K01923	ko00230 Purine metabolism;ko01100 Metabolic pathways;ko01110 Biosynthesis of secondary metabolites;ko01130 Biosynthesis of antibiotics;	GO:0006189:'de novo' IMP biosynthetic process	-	GO:0005524:ATP binding;GO:0004639:phosphoribosylaminoimidazolesuccinocarboxamide synthase activity
gene122	1.33324	Ups	-	-	-	-	-	gene5741	1.0248	Ups	-	-	-	-	-	gene2477	1.23155	Ups	-	-	GO:0006310:DNA recombination;GO:0006355:regulation of transcription, DNA-templated;GO:0006417:regulation of translation	GO:0005694:chromosome	GO:0003677:DNA binding
gene5441	1.33291	Ups	K03408	ko02020 Two-component system;ko02030 Bacterial chemotaxis;	GO:0006935:chemotaxis;GO:0007165:signal transduction	GO:0005737:cytoplasm	-	gene4279	1.02421	Ups	-	-	-	-	-	gene554	1.22803	Ups	K02843	ko00540 Lipopolysaccharide biosynthesis;ko01100 Metabolic pathways;	-	-	-
gene67	1.33237	Ups	-	-	-	-	-	gene3620	1.02272	Ups	-	-	-	-	-	gene1733	1.22473	Ups	-	-	-	-	-
gene3550	1.33026	Ups	-	-	-	-	-	gene3652	1.02011	Ups	-	-	-	-	-	gene645	1.22453	Ups	-	-	-	-	-
gene2169	1.32915	Ups	-	-	-	-	-	gene1142	1.01856	Ups	K01895	ko00010 Glycolysis / Gluconeogenesis;ko00620 Pyruvate metabolism;ko00640 Propanoate metabolism;ko00680 Methane metabolism;ko00720 Carbon fixation pathways in prokaryotes;ko01100 Metabolic pathways;ko01110 Biosynthesis of secondary metabolites;ko01120 Microbial metabolism in diverse environments;ko01130 Biosynthesis of antibiotics;ko01200 Carbon metabolism;	GO:0019427:acetyl-CoA biosynthetic process from acetate	-	GO:0003987:acetate-CoA ligase activity;GO:0016208:AMP binding;GO:0005524:ATP binding;GO:0046872:metal ion binding	gene1767	1.224	Ups	-	-	GO:0006415:translational termination	GO:0005737:cytoplasm	-
gene4473	1.32753	Ups	-	-	-	-	-	gene3985	1.01728	Ups	-	-	-	-	-	gene3862	1.22361	Ups	-	-	-	-	-
gene4491	1.32296	Ups	-	-	-	-	-	gene4964	1.01362	Ups	K01057	ko00030 Pentose phosphate pathway;ko01100 Metabolic pathways;ko01110 Biosynthesis of secondary metabolites;ko01120 Microbial metabolism in diverse environments;ko01130 Biosynthesis of antibiotics;ko01200 Carbon metabolism;	-	-	-	gene4454	1.2235	Ups	-	-	-	-	-
gene3909	1.32129	Ups	-	-	-	-	-	gene1356	1.01171	Ups	-	-	-	-	-	gene5667	1.21912	Ups	-	-	-	-	-
gene2801	1.31921	Ups	-	-	-	-	-	gene5667	1.00999	Ups	-	-	-	-	-	gene925	1.21886	Ups	-	-	GO:0005975:carbohydrate metabolic process	-	GO:0017168:5-oxoprolinase (ATP-hydrolyzing) activity;GO:0005524:ATP binding
gene4065	1.31659	Ups	K00457	ko00130 Ubiquinone and other terpenoid-quinone biosynthesis;ko00350 Tyrosine metabolism;ko00360 Phenylalanine metabolism;ko01100 Metabolic pathways;	-	-	-	gene3830	1.00959	Ups	-	-	-	-	-	gene5413	1.2186	Ups	-	-	-	-	-
gene424	1.31632	Ups	K07516	ko00071 Fatty acid degradation;ko00362 Benzoate degradation;ko00650 Butanoate metabolism;ko01100 Metabolic pathways;ko01120 Microbial metabolism in diverse environments;ko01200 Carbon metabolism;ko01212 Fatty acid metabolism;	-	-	-	gene5312	1.00936	Ups	-	-	-	-	-	gene150	1.21589	Ups	K17838	ko01501 beta-Lactam resistance;	-	-	-
gene1200	1.31422	Ups	K02040	ko02010 ABC transporters;ko02020 Two-component system;ko05152 Tuberculosis;	GO:0006974:cellular response to DNA damage stimulus;GO:0035435:phosphate ion transmembrane transport;GO:0006817:phosphate ion transport;GO:0010921:regulation of phosphatase activity;GO:0009314:response to radiation	GO:0043190:ATP-binding cassette (ABC) transporter complex;GO:0030288:outer membrane-bounded periplasmic space	GO:0042301:phosphate ion binding	gene974	1.00829	Ups	-	-	-	-	-	gene354	1.21482	Ups	K03701	ko03420 Nucleotide excision repair;	GO:0006289:nucleotide-excision repair;GO:0009432:SOS response	GO:0005737:cytoplasm;GO:0009380:excinuclease repair complex	GO:0005524:ATP binding;GO:0016887:ATPase activity;GO:0003677:DNA binding;GO:0009381:excinuclease ABC activity;GO:0008270:zinc ion binding
gene1326	1.31333	Ups	-	-	-	-	-	gene4669	1.00505	Ups	-	-	-	-	-	gene2220	1.21377	Ups	-	-	-	-	-
gene5358	1.30835	Ups	-	-	-	-	-	gene481	1.00388	Ups	-	-	-	-	-	gene56	1.21324	Ups	-	-	-	-	-
gene538	1.30694	Ups	-	-	-	-	-	gene5624	1.00357	Ups	-	-	-	-	-	gene4598	1.21303	Ups	-	-	-	-	-
gene3995	1.30503	Ups	K01784	ko00052 Galactose metabolism;ko00520 Amino sugar and nucleotide sugar metabolism;ko01100 Metabolic pathways;	GO:0019388:galactose catabolic process;GO:0033499:galactose catabolic process via UDP-galactose	GO:0005829:cytosol	GO:0003978:UDP-glucose 4-epimerase activity	gene2708	1.00311	Ups	-	-	-	-	-	gene5094	1.20911	Ups	K01996	ko02010 ABC transporters;ko02024 Quorum sensing;	-	-	-
gene1939	1.30426	Ups	-	-	-	-	GO:0005506:iron ion binding	gene3791	1.00268	Ups	-	-	-	-	-	gene4758	1.20779	Ups	-	-	-	-	-
gene4723	1.30243	Ups	-	-	-	-	-	gene4615	1.0017	Ups	K08068	ko00520 Amino sugar and nucleotide sugar metabolism;	GO:0009246:enterobacterial common antigen biosynthetic process	GO:0005737:cytoplasm	GO:0008761:UDP-N-acetylglucosamine 2-epimerase activity	gene2565	1.20607	Ups	K01494	ko00240 Pyrimidine metabolism;ko01100 Metabolic pathways;	GO:0006226:dUMP biosynthetic process;GO:0006229:dUTP biosynthetic process	-	GO:0008829:dCTP deaminase activity;GO:0000166:nucleotide binding
gene1690	1.30077	Ups	-	-	-	-	-	gene4821	1.00095	Ups	K01649	ko00290 Valine, leucine and isoleucine biosynthesis;ko00620 Pyruvate metabolism;ko01100 Metabolic pathways;ko01110 Biosynthesis of secondary metabolites;ko01210 2-Oxocarboxylic acid metabolism;ko01230 Biosynthesis of amino acids;	GO:0009098:leucine biosynthetic process	-	GO:0003852:2-isopropylmalate synthase activity	gene2020	1.20436	Ups	-	-	-	-	-
gene4948	1.29854	Ups	K01704	ko00290 Valine, leucine and isoleucine biosynthesis;ko00660 C5-Branched dibasic acid metabolism;ko01100 Metabolic pathways;ko01110 Biosynthesis of secondary metabolites;ko01210 2-Oxocarboxylic acid metabolism;ko01230 Biosynthesis of amino acids;	GO:0009098:leucine biosynthetic process	GO:0009316:3-isopropylmalate dehydratase complex	GO:0003861:3-isopropylmalate dehydratase activity	gene5289	1.00029	Ups	-	-	-	-	-	gene1094	1.20208	Ups	K00024	ko00020 Citrate cycle (TCA cycle);ko00270 Cysteine and methionine metabolism;ko00620 Pyruvate metabolism;ko00630 Glyoxylate and dicarboxylate metabolism;ko00680 Methane metabolism;ko00710 Carbon fixation in photosynthetic organisms;ko00720 Carbon fixation pathways in prokaryotes;ko01100 Metabolic pathways;ko01110 Biosynthesis of secondary metabolites;ko01120 Microbial metabolism in diverse enviro…	GO:0005975:carbohydrate metabolic process;GO:0006108:malate metabolic process;GO:0006099:tricarboxylic acid cycle	-	GO:0030060:L-malate dehydrogenase activity
gene965	1.29851	Ups	-	-	-	-	-	gene5093	-1.00035	Down	K01995	ko02010 ABC transporters;ko02024 Quorum sensing;	-	-	-	gene4201	1.20108	Ups	-	-	-	-	-
gene1672	1.29798	Ups	-	-	-	-	-	gene2080	-1.00277	Down	-	-	-	-	-	gene92	1.19772	Ups	-	-	-	-	-
gene883	1.29705	Ups	K03809	ko00130 Ubiquinone and other terpenoid-quinone biosynthesis;ko01110 Biosynthesis of secondary metabolites;	-	-	GO:0010181:FMN binding;GO:0016491:oxidoreductase activity	gene4631	-1.00424	Down	-	-	GO:0006865:amino acid transport	GO:0016021:integral component of membrane;GO:0005886:plasma membrane	-	gene5708	1.19593	Ups	-	-	-	-	-
gene1456	1.29603	Ups	-	-	-	-	-	gene1991	-1.00517	Down	-	-	-	-	-	gene2922	1.19434	Ups	K00799	ko00480 Glutathione metabolism;ko00983 Drug metabolism - other enzymes;	-	-	-
gene857	1.29512	Ups	-	-	-	-	-	gene80	-1.00576	Down	-	-	-	-	-	gene439	1.19419	Ups	K10002	ko02010 ABC transporters;ko02020 Two-component system;	GO:0006865:amino acid transport	GO:0043190:ATP-binding cassette (ABC) transporter complex	GO:0022857:transmembrane transporter activity
gene1826	1.29283	Ups	-	-	-	-	-	gene2001	-1.00619	Down	-	-	-	-	-	gene4082	1.19377	Ups	-	-	-	-	-
gene2102	1.28932	Ups	-	-	-	-	-	gene1341	-1.00725	Down	-	-	-	-	-	gene1947	1.19307	Ups	K01807	ko00030 Pentose phosphate pathway;ko00710 Carbon fixation in photosynthetic organisms;ko01100 Metabolic pathways;ko01110 Biosynthesis of secondary metabolites;ko01120 Microbial metabolism in diverse environments;ko01130 Biosynthesis of antibiotics;ko01200 Carbon metabolism;ko01230 Biosynthesis of amino acids;	GO:0009052:pentose-phosphate shunt, non-oxidative branch	-	GO:0004751:ribose-5-phosphate isomerase activity
gene4627	1.28891	Ups	-	-	-	-	-	gene1544	-1.00727	Down	K01999	ko02010 ABC transporters;ko02024 Quorum sensing;	-	-	-	gene449	1.19006	Ups	-	-	-	-	-
gene5266	1.28835	Ups	-	-	-	-	-	gene1735	-1.00751	Down	-	-	-	-	-	gene77	1.18758	Ups	K01633	ko00790 Folate biosynthesis;ko01100 Metabolic pathways;	-	-	-
gene1201	1.28759	Ups	K02037	ko02010 ABC transporters;	GO:0006817:phosphate ion transport	GO:0016021:integral component of membrane;GO:0005886:plasma membrane	GO:0005315:inorganic phosphate transmembrane transporter activity	gene1764	-1.00771	Down	K00099	ko00900 Terpenoid backbone biosynthesis;ko01100 Metabolic pathways;ko01110 Biosynthesis of secondary metabolites;ko01130 Biosynthesis of antibiotics;	GO:0019288:isopentenyl diphosphate biosynthetic process, methylerythritol 4-phosphate pathway;GO:0016114:terpenoid biosynthetic process	-	GO:0030604:1-deoxy-D-xylulose-5-phosphate reductoisomerase activity;GO:0046872:metal ion binding;GO:0070402:NADPH binding	gene2838	1.18716	Ups	-	-	-	-	-
gene2710	1.28439	Ups	K13529	ko03410 Base excision repair;	-	-	-	gene5696	-1.00859	Down	-	-	-	-	-	gene5018	1.18709	Ups	-	-	-	-	-
gene2139	1.28423	Ups	-	-	-	-	-	gene885	-1.00963	Down	K02337	ko00230 Purine metabolism;ko00240 Pyrimidine metabolism;ko01100 Metabolic pathways;ko03030 DNA replication;ko03430 Mismatch repair;ko03440 Homologous recombination;	-	-	-	gene2522	1.18658	Ups	-	-	-	-	-
gene3398	1.28331	Ups	-	-	-	-	-	gene4680	-1.0102	Down	-	-	-	-	-	gene980	1.18525	Ups	-	-	-	-	-
gene29	1.28322	Ups	-	-	-	-	-	gene1958	-1.01084	Down	-	-	-	-	-	gene192	1.1838	Ups	-	-	GO:0006006:glucose metabolic process;GO:0006097:glyoxylate cycle;GO:0006099:tricarboxylic acid cycle	GO:0005737:cytoplasm	GO:0008772:[isocitrate dehydrogenase (NADP+)] kinase activity;GO:0005524:ATP binding;GO:0004721:phosphoprotein phosphatase activity;GO:0004674:protein serine/threonine kinase activity
gene2705	1.28281	Ups	K01714	ko00261 Monobactam biosynthesis;ko00300 Lysine biosynthesis;ko01100 Metabolic pathways;ko01110 Biosynthesis of secondary metabolites;ko01120 Microbial metabolism in diverse environments;ko01130 Biosynthesis of antibiotics;ko01230 Biosynthesis of amino acids;	-	-	-	gene4851	-1.01125	Down	-	-	-	-	-	gene2654	1.18171	Ups	K02913	ko03010 Ribosome;	GO:0006412:translation	GO:0005840:ribosome	GO:0003735:structural constituent of ribosome
gene4016	1.28027	Ups	-	-	-	-	-	gene3045	-1.01126	Down	K03531	ko04112 Cell cycle - Caulobacter;	-	-	-	gene4528	1.18086	Ups	-	-	-	-	-
gene2494	1.28007	Ups	-	-	-	-	-	gene5398	-1.01174	Down	-	-	-	-	-	gene1274	1.17925	Ups	-	-	-	-	-
gene3780	1.2791	Ups	K15553	ko00920 Sulfur metabolism;ko02010 ABC transporters;	-	-	-	gene3534	-1.01424	Down	-	-	GO:0006754:ATP biosynthetic process	-	GO:0008976:polyphosphate kinase activity	gene3275	1.17889	Ups	K14235	ko00970 Aminoacyl-tRNA biosynthesis;	-	-	-
gene1468	1.27896	Ups	-	-	-	-	-	gene4832	-1.01498	Down	-	-	-	-	-	gene5504	1.17703	Ups	-	-	-	-	-
gene571	1.27889	Ups	-	-	-	-	-	gene5512	-1.01543	Down	-	-	-	-	-	gene5452	1.17588	Ups	-	-	-	-	-
gene3746	1.27463	Ups	-	-	-	-	-	gene1989	-1.0158	Down	K02343	ko00230 Purine metabolism;ko00240 Pyrimidine metabolism;ko01100 Metabolic pathways;ko03030 DNA replication;ko03430 Mismatch repair;ko03440 Homologous recombination;	GO:0006260:DNA replication	GO:0043846:DNA polymerase III, clamp loader complex	GO:0005524:ATP binding;GO:0016887:ATPase activity;GO:0003677:DNA binding;GO:0030337:DNA polymerase processivity factor activity;GO:0003887:DNA-directed DNA polymerase activity;GO:0042802:identical protein binding;GO:0017111:nucleoside-triphosphatase activity	gene475	1.17578	Ups	-	-	-	GO:0005737:cytoplasm	GO:0052908:16S rRNA (adenine(1518)-N(6)/adenine(1519)-N(6))-dimethyltransferase activity;GO:0003723:RNA binding;GO:0000179:rRNA (adenine-N6,N6-)-dimethyltransferase activity
gene2603	1.27273	Ups	-	-	-	-	-	gene1960	-1.01586	Down	K03666	ko02024 Quorum sensing;ko03018 RNA degradation;ko05111 Biofilm formation - Vibrio cholerae;	GO:0006355:regulation of transcription, DNA-templated	-	GO:0003723:RNA binding	gene3520	1.17393	Ups	-	-	-	-	-
gene227	1.27245	Ups	-	-	-	-	-	gene3052	-1.01736	Down	K01925	ko00471 D-Glutamine and D-glutamate metabolism;ko00550 Peptidoglycan biosynthesis;ko01100 Metabolic pathways;	GO:0007049:cell cycle;GO:0051301:cell division;GO:0071555:cell wall organization;GO:0009252:peptidoglycan biosynthetic process;GO:0008360:regulation of cell shape	GO:0005737:cytoplasm	GO:0005524:ATP binding;GO:0008764:UDP-N-acetylmuramoylalanine-D-glutamate ligase activity	gene5416	1.17186	Ups	K00648	ko00061 Fatty acid biosynthesis;ko01100 Metabolic pathways;ko01212 Fatty acid metabolism;	-	-	-
gene1835	1.27205	Ups	K02047	ko00920 Sulfur metabolism;ko02010 ABC transporters;	-	GO:0016021:integral component of membrane;GO:0005886:plasma membrane	GO:0015419:ATPase-coupled sulfate transmembrane transporter activity	gene225	-1.01986	Down	-	-	-	-	-	gene356	1.17061	Ups	K03111	ko03030 DNA replication;ko03430 Mismatch repair;ko03440 Homologous recombination;	GO:0006310:DNA recombination;GO:0006281:DNA repair;GO:0006260:DNA replication	-	GO:0003697:single-stranded DNA binding
gene1185	1.27144	Ups	K03469	ko03030 DNA replication;	GO:0006401:RNA catabolic process	GO:0005737:cytoplasm	GO:0000287:magnesium ion binding;GO:0003676:nucleic acid binding;GO:0004523:RNA-DNA hybrid ribonuclease activity	gene2546	-1.02156	Down	K03183	ko00130 Ubiquinone and other terpenoid-quinone biosynthesis;ko01100 Metabolic pathways;ko01110 Biosynthesis of secondary metabolites;	-	-	-	gene5438	1.16992	Ups	K02557	ko02030 Bacterial chemotaxis;ko02040 Flagellar assembly;	-	-	-
gene3303	1.26969	Ups	-	-	-	-	-	gene1308	-1.02522	Down	-	-	-	-	-	gene4445	1.16704	Ups	K05973	ko00650 Butanoate metabolism;	GO:0016042:lipid catabolic process	GO:0005576:extracellular region	GO:0050526:poly(3-hydroxybutyrate) depolymerase activity
gene4514	1.26963	Ups	-	-	-	-	-	gene2660	-1.02635	Down	-	-	-	-	-	gene2929	1.16553	Ups	K01579	ko00410 beta-Alanine metabolism;ko00770 Pantothenate and CoA biosynthesis;ko01100 Metabolic pathways;ko01110 Biosynthesis of secondary metabolites;	GO:0006523:alanine biosynthetic process;GO:0015940:pantothenate biosynthetic process	GO:0005737:cytoplasm	GO:0004068:aspartate 1-decarboxylase activity
gene1183	1.26556	Ups	-	-	-	-	-	gene3043	-1.0268	Down	K02535	ko00540 Lipopolysaccharide biosynthesis;ko01100 Metabolic pathways;	GO:0009245:lipid A biosynthetic process	-	GO:0046872:metal ion binding;GO:0008759:UDP-3-O-[3-hydroxymyristoyl] N-acetylglucosamine deacetylase activity;GO:0103117:UDP-3-O-acyl-N-acetylglucosamine deacetylase activity	gene2975	1.16483	Ups	-	-	-	-	-
gene585	1.26379	Ups	-	-	-	-	-	gene3628	-1.02761	Down	-	-	-	-	-	gene4774	1.16313	Ups	-	-	-	-	-
gene127	1.26207	Ups	-	-	-	-	-	gene4621	-1.03165	Down	K01999	ko02010 ABC transporters;ko02024 Quorum sensing;	-	-	-	gene2930	1.16281	Ups	K00324	ko00760 Nicotinate and nicotinamide metabolism;ko01100 Metabolic pathways;	-	GO:0016021:integral component of membrane;GO:0005886:plasma membrane	-
gene5193	1.26205	Ups	-	-	-	-	-	gene3408	-1.03166	Down	K17223	ko00920 Sulfur metabolism;ko01100 Metabolic pathways;ko01120 Microbial metabolism in diverse environments;	-	-	-	gene90	1.16093	Ups	K04042	ko00520 Amino sugar and nucleotide sugar metabolism;ko01100 Metabolic pathways;ko01130 Biosynthesis of antibiotics;	GO:0000902:cell morphogenesis;GO:0071555:cell wall organization;GO:0009245:lipid A biosynthetic process;GO:0009103:lipopolysaccharide biosynthetic process;GO:0009252:peptidoglycan biosynthetic process;GO:0008360:regulation of cell shape;GO:0006048:UDP-N-acetylglucosamine biosynthetic process	GO:0005737:cytoplasm	GO:0019134:glucosamine-1-phosphate N-acetyltransferase activity;GO:0000287:magnesium ion binding;GO:0003977:UDP-N-acetylglucosamine diphosphorylase activity
gene526	1.2588	Ups	-	-	-	-	-	gene771	-1.03431	Down	-	-	-	-	-	gene686	1.15664	Ups	-	-	-	-	-
gene1714	1.25878	Ups	-	-	-	-	-	gene1100	-1.03598	Down	-	-	-	GO:0005737:cytoplasm	-	gene4713	1.15575	Ups	-	-	-	-	-
gene575	1.25768	Ups	-	-	-	-	-	gene2524	-1.03611	Down	-	-	-	-	-	gene4808	1.15543	Ups	K02386	ko02040 Flagellar assembly;	-	-	-
gene3996	1.25745	Ups	-	-	-	-	-	gene30	-1.03689	Down	-	-	-	-	-	gene2649	1.15331	Ups	K01999	ko02010 ABC transporters;ko02024 Quorum sensing;	-	-	-
gene2243	1.25696	Ups	-	-	-	GO:0005737:cytoplasm	GO:0000036:acyl carrier activity	gene3365	-1.03719	Down	-	-	-	-	-	gene4792	1.15302	Ups	K02421	ko02040 Flagellar assembly;	-	-	-
gene4717	1.25336	Ups	-	-	-	-	-	gene3106	-1.03954	Down	-	-	-	-	-	gene5441	1.15292	Ups	K03408	ko02020 Two-component system;ko02030 Bacterial chemotaxis;	GO:0006935:chemotaxis;GO:0007165:signal transduction	GO:0005737:cytoplasm	-
gene4096	1.25182	Ups	K01980	ko03010 Ribosome;	-	GO:0009507:chloroplast	-	gene3037	-1.03955	Down	-	-	-	-	-	gene2335	1.1524	Ups	-	-	GO:0007059:chromosome segregation;GO:0006265:DNA topological change	GO:0005694:chromosome;GO:0009340:DNA topoisomerase IV complex	GO:0005524:ATP binding;GO:0003677:DNA binding;GO:0003918:DNA topoisomerase type II (ATP-hydrolyzing) activity;GO:0046872:metal ion binding
gene3518	1.25158	Ups	-	-	-	-	-	gene4418	-1.04396	Down	K01617	ko00362 Benzoate degradation;ko00621 Dioxin degradation;ko00622 Xylene degradation;ko01100 Metabolic pathways;ko01120 Microbial metabolism in diverse environments;ko01220 Degradation of aromatic compounds;	GO:0019439:aromatic compound catabolic process	-	GO:0047437:4-oxalocrotonate decarboxylase activity	gene2612	1.15185	Ups	K07091	ko02010 ABC transporters;	-	-	-
gene1272	1.25097	Ups	-	-	-	-	-	gene2290	-1.04531	Down	K10773	ko03410 Base excision repair;	GO:0006284:base-excision repair	-	GO:0051539:4 iron, 4 sulfur cluster binding;GO:0140078:class I DNA-(apurinic or apyrimidinic site) endonuclease activity;GO:0003677:DNA binding;GO:0019104:DNA N-glycosylase activity;GO:0046872:metal ion binding	gene4564	1.14909	Ups	-	-	-	-	-
gene3652	1.25051	Ups	-	-	-	-	-	gene587	-1.04647	Down	-	-	-	-	-	gene3353	1.1453	Ups	K02456	ko03070 Bacterial secretion system;ko05111 Biofilm formation - Vibrio cholerae;	GO:0015628:protein secretion by the type II secretion system	GO:0015627:type II protein secretion system complex	GO:0008565:protein transporter activity
gene2379	1.25046	Ups	-	-	-	-	-	gene1749	-1.04745	Down	-	-	-	-	-	gene1892	1.13905	Ups	-	-	-	-	GO:0005525:GTP binding;GO:0003924:GTPase activity
gene381	1.24949	Ups	-	-	-	-	-	gene1559	-1.05072	Down	-	-	-	-	-	gene3118	1.13872	Ups	-	-	-	-	-
gene995	1.24874	Ups	-	-	-	-	-	gene395	-1.05131	Down	-	-	-	-	-	gene682	1.13868	Ups	K00973	ko00521 Streptomycin biosynthesis;ko00523 Polyketide sugar unit biosynthesis;ko00525 Acarbose and validamycin biosynthesis;ko01130 Biosynthesis of antibiotics;	GO:0019305:dTDP-rhamnose biosynthetic process;GO:0045226:extracellular polysaccharide biosynthetic process;GO:0009243:O antigen biosynthetic process	-	GO:0008879:glucose-1-phosphate thymidylyltransferase activity;GO:0046872:metal ion binding
gene5385	1.24797	Ups	-	-	-	-	-	gene2831	-1.05178	Down	K00104	ko00630 Glyoxylate and dicarboxylate metabolism;ko01100 Metabolic pathways;ko01110 Biosynthesis of secondary metabolites;ko01120 Microbial metabolism in diverse environments;ko01130 Biosynthesis of antibiotics;	-	GO:0009339:glycolate oxidase complex	GO:0071949:FAD binding;GO:0008891:glycolate oxidase activity	gene4535	1.13631	Ups	-	-	-	-	-
gene1416	1.24692	Ups	-	-	-	-	-	gene1830	-1.05617	Down	-	-	-	-	-	gene996	1.13618	Ups	K05772	ko02010 ABC transporters;	-	-	-
gene4984	1.24657	Ups	-	-	-	-	-	gene2285	-1.05822	Down	K03702	ko03420 Nucleotide excision repair;	GO:0006289:nucleotide-excision repair;GO:0009432:SOS response	GO:0005737:cytoplasm;GO:0009380:excinuclease repair complex	GO:0005524:ATP binding;GO:0016887:ATPase activity;GO:0003677:DNA binding;GO:0009381:excinuclease ABC activity	gene2246	1.13536	Ups	K00648	ko00061 Fatty acid biosynthesis;ko01100 Metabolic pathways;ko01212 Fatty acid metabolism;	GO:0006633:fatty acid biosynthetic process	GO:0005737:cytoplasm	GO:0004315:3-oxoacyl-[acyl-carrier-protein] synthase activity;GO:0033818:beta-ketoacyl-acyl-carrier-protein synthase III activity
gene3956	1.24603	Ups	-	-	-	-	-	gene2713	-1.05875	Down	-	-	-	-	-	gene2334	1.13438	Ups	-	-	-	-	-
gene4253	1.2459	Ups	-	-	GO:0055114:oxidation-reduction process	-	GO:0008198:ferrous iron binding;GO:0005506:iron ion binding;GO:0016702:oxidoreductase activity, acting on single donors with incorporation of molecular oxygen, incorporation of two atoms of oxygen	gene1846	-1.05909	Down	K02048	ko00920 Sulfur metabolism;ko02010 ABC transporters;	GO:0008272:sulfate transport;GO:0006790:sulfur compound metabolic process	GO:0030288:outer membrane-bounded periplasmic space	GO:0015419:ATPase-coupled sulfate transmembrane transporter activity;GO:0043199:sulfate binding	gene849	1.1342	Ups	K02204	ko00260 Glycine, serine and threonine metabolism;ko01100 Metabolic pathways;ko01110 Biosynthesis of secondary metabolites;ko01120 Microbial metabolism in diverse environments;ko01230 Biosynthesis of amino acids;	GO:0009088:threonine biosynthetic process	-	GO:0005524:ATP binding;GO:0004413:homoserine kinase activity
gene4563	1.24494	Ups	K13590	ko04112 Cell cycle - Caulobacter;	-	-	-	gene198	-1.06148	Down	-	-	-	-	-	gene4762	1.13377	Ups	K02411	ko02040 Flagellar assembly;	-	-	-
gene452	1.24485	Ups	-	-	GO:0097175:1,6-anhydro-N-acetyl-beta-muramic acid catabolic process;GO:0006040:amino sugar metabolic process;GO:0005975:carbohydrate metabolic process;GO:0009254:peptidoglycan turnover	-	GO:0005524:ATP binding;GO:0016301:kinase activity;GO:0016773:phosphotransferase activity, alcohol group as acceptor	gene4468	-1.06216	Down	-	-	-	-	-	gene4590	1.12968	Ups	-	-	-	-	-
gene1418	1.24339	Ups	-	-	-	-	-	gene4572	-1.0623	Down	-	-	-	-	-	gene1345	1.12844	Ups	K00163	ko00010 Glycolysis / Gluconeogenesis;ko00020 Citrate cycle (TCA cycle);ko00620 Pyruvate metabolism;ko01100 Metabolic pathways;ko01110 Biosynthesis of secondary metabolites;ko01120 Microbial metabolism in diverse environments;ko01130 Biosynthesis of antibiotics;ko01200 Carbon metabolism;	GO:0006096:glycolytic process	-	GO:0004739:pyruvate dehydrogenase (acetyl-transferring) activity
gene1605	1.24213	Ups	-	-	-	-	-	gene4448	-1.06358	Down	-	-	-	-	-	gene1707	1.12687	Ups	-	-	-	-	GO:0005524:ATP binding;GO:0016887:ATPase activity
gene31	1.2398	Ups	-	-	-	-	-	gene411	-1.0639	Down	-	-	-	-	-	gene298	1.1257	Ups	-	-	-	-	-
gene641	1.2397	Ups	-	-	-	-	-	gene2041	-1.0644	Down	-	-	-	-	-	gene1314	1.12404	Ups	K02887	ko03010 Ribosome;	GO:0000027:ribosomal large subunit assembly;GO:0006412:translation	GO:0005840:ribosome	GO:0019843:rRNA binding;GO:0003735:structural constituent of ribosome
gene5068	1.23935	Ups	-	-	-	-	-	gene197	-1.06455	Down	-	-	-	-	-	gene1055	1.12363	Ups	-	-	-	-	-
gene204	1.23927	Ups	-	-	-	-	-	gene1557	-1.06538	Down	-	-	-	-	-	gene4799	1.12304	Ups	-	-	-	-	-
gene5392	1.23912	Ups	-	-	-	-	-	gene4574	-1.06545	Down	-	-	-	-	-	gene5463	1.12262	Ups	-	-	-	-	-
gene1356	1.23783	Ups	-	-	-	-	-	gene887	-1.06567	Down	K02847	ko00540 Lipopolysaccharide biosynthesis;ko01100 Metabolic pathways;	-	-	-	gene2002	1.11978	Ups	K14221	ko00970 Aminoacyl-tRNA biosynthesis;	-	-	-
gene953	1.2366	Ups	-	-	-	-	-	gene5785	-1.06729	Down	-	-	-	-	-	gene4268	1.11688	Ups	K05306	ko00440 Phosphonate and phosphinate metabolism;ko01100 Metabolic pathways;ko01120 Microbial metabolism in diverse environments;	GO:0019700:organic phosphonate catabolic process	-	GO:0000287:magnesium ion binding;GO:0050194:phosphonoacetaldehyde hydrolase activity
gene931	1.23353	Ups	-	-	-	-	-	gene2187	-1.06739	Down	-	-	-	-	-	gene53	1.11627	Ups	-	-	-	-	-
gene500	1.23303	Ups	-	-	-	-	-	gene522	-1.06874	Down	-	-	-	-	-	gene4404	1.11613	Ups	-	-	GO:0009086:methionine biosynthetic process	GO:0005737:cytoplasm	GO:0003677:DNA binding;GO:0003700:DNA-binding transcription factor activity
gene1117	1.23269	Ups	K09694	ko02010 ABC transporters;	GO:0009877:nodulation;GO:0015772:oligosaccharide transport;GO:0055085:transmembrane transport	GO:0043190:ATP-binding cassette (ABC) transporter complex	GO:0005215:transporter activity	gene2548	-1.07015	Down	-	-	-	-	-	gene4761	1.11481	Ups	K02412	ko02040 Flagellar assembly;	GO:0006754:ATP biosynthetic process;GO:0044780:bacterial-type flagellum assembly;GO:0071973:bacterial-type flagellum-dependent cell motility;GO:0006811:ion transport;GO:0030254:protein secretion by the type III secretion system	GO:0005737:cytoplasm;GO:0030257:type III protein secretion system complex	GO:0005524:ATP binding;GO:0016887:ATPase activity;GO:0042802:identical protein binding
gene3898	1.23079	Ups	K02575	ko00910 Nitrogen metabolism;	-	-	-	gene215	-1.07058	Down	K01055	ko00362 Benzoate degradation;ko01100 Metabolic pathways;ko01120 Microbial metabolism in diverse environments;ko01220 Degradation of aromatic compounds;	-	-	-	gene1313	1.1146	Ups	K02916	ko03010 Ribosome;	GO:0006412:translation	GO:0005840:ribosome	GO:0003735:structural constituent of ribosome
gene2621	1.23039	Ups	K00957	ko00230 Purine metabolism;ko00261 Monobactam biosynthesis;ko00450 Selenocompound metabolism;ko00920 Sulfur metabolism;ko01100 Metabolic pathways;ko01120 Microbial metabolism in diverse environments;ko01130 Biosynthesis of antibiotics;	GO:0070814:hydrogen sulfide biosynthetic process;GO:0000103:sulfate assimilation;GO:0019419:sulfate reduction	-	GO:0005524:ATP binding;GO:0004781:sulfate adenylyltransferase (ATP) activity	gene1380	-1.07232	Down	-	-	GO:0006355:regulation of transcription, DNA-templated	-	-	gene4848	1.11446	Ups	-	-	-	-	-
gene919	1.23004	Ups	-	-	-	-	-	gene1207	-1.07252	Down	K00937	ko00190 Oxidative phosphorylation;ko03018 RNA degradation;	GO:0006799:polyphosphate biosynthetic process	GO:0009358:polyphosphate kinase complex	GO:0005524:ATP binding;GO:0046872:metal ion binding;GO:0008976:polyphosphate kinase activity	gene4592	1.11403	Ups	-	-	-	-	-
gene291	1.22981	Ups	-	-	-	GO:0005737:cytoplasm	GO:0003723:RNA binding;GO:0008757:S-adenosylmethionine-dependent methyltransferase activity;GO:0008175:tRNA methyltransferase activity	gene413	-1.0726	Down	-	-	-	-	-	gene5068	1.11368	Ups	-	-	-	-	-
gene3957	1.22726	Ups	K07642	ko02020 Two-component system;	-	-	-	gene3396	-1.07263	Down	-	-	-	-	-	gene5405	1.1122	Ups	-	-	-	-	-
gene4783	1.22338	Ups	K02406	ko02020 Two-component system;ko02040 Flagellar assembly;ko04621 NOD-like receptor signaling pathway;ko04626 Plant-pathogen interaction;ko05132 Salmonella infection;ko05134 Legionellosis;	-	-	-	gene4490	-1.0743	Down	-	-	-	-	-	gene3708	1.10967	Ups	-	-	GO:0051603:proteolysis involved in cellular protein catabolic process	GO:0009376:HslUV protease complex;GO:0005839:proteasome core complex	GO:0046872:metal ion binding;GO:0004298:threonine-type endopeptidase activity
gene809	1.22306	Ups	K07793	ko02020 Two-component system;	-	-	-	gene2082	-1.07455	Down	-	-	-	-	-	gene2910	1.10804	Ups	-	-	GO:0008616:queuosine biosynthetic process	GO:0005737:cytoplasm	GO:0016853:isomerase activity;GO:0016740:transferase activity
gene2962	1.22283	Ups	-	-	-	-	-	gene5800	-1.07482	Down	-	-	-	-	-	gene2582	1.10803	Ups	-	-	-	-	-
gene4902	1.22208	Ups	K00639	ko00260 Glycine, serine and threonine metabolism;	GO:0009058:biosynthetic process;GO:0019518:L-threonine catabolic process to glycine	-	GO:0008890:glycine C-acetyltransferase activity;GO:0030170:pyridoxal phosphate binding	gene666	-1.07635	Down	K02657	ko02020 Two-component system;ko02025 Biofilm formation - Pseudomonas aeruginosa;	GO:0000160:phosphorelay signal transduction system	-	-	gene2040	1.10801	Ups	-	-	-	-	-
gene3773	1.21925	Ups	-	-	-	-	-	gene4690	-1.07759	Down	-	-	-	-	-	gene244	1.10761	Ups	-	-	-	-	-
gene4167	1.21824	Ups	-	-	-	-	-	gene744	-1.07826	Down	-	-	-	-	-	gene187	1.1074	Ups	-	-	-	-	-
gene2107	1.21788	Ups	K03111	ko03030 DNA replication;ko03430 Mismatch repair;ko03440 Homologous recombination;	-	-	-	gene1745	-1.07852	Down	-	-	-	-	-	gene5468	1.10713	Ups	-	-	-	-	-
gene1414	1.21337	Ups	-	-	-	-	-	gene389	-1.08062	Down	-	-	-	-	-	gene5500	1.10681	Ups	-	-	-	-	-
gene3847	1.2128	Ups	K10916	ko02020 Two-component system;ko02024 Quorum sensing;ko05111 Biofilm formation - Vibrio cholerae;	-	-	-	gene3055	-1.08186	Down	K01928	ko00300 Lysine biosynthesis;ko00550 Peptidoglycan biosynthesis;	GO:0007049:cell cycle;GO:0051301:cell division;GO:0071555:cell wall organization;GO:0009252:peptidoglycan biosynthetic process;GO:0008360:regulation of cell shape	GO:0005737:cytoplasm	GO:0005524:ATP binding;GO:0000287:magnesium ion binding;GO:0008765:UDP-N-acetylmuramoylalanyl-D-glutamate-2,6-diaminopimelate ligase activity	gene3301	1.10635	Ups	-	-	-	-	-
gene323	1.21274	Ups	-	-	-	-	-	gene224	-1.08257	Down	-	-	-	-	-	gene733	1.10556	Ups	K00794	ko00740 Riboflavin metabolism;ko01100 Metabolic pathways;ko01110 Biosynthesis of secondary metabolites;	GO:0009231:riboflavin biosynthetic process	GO:0009349:riboflavin synthase complex	GO:0000906:6,7-dimethyl-8-ribityllumazine synthase activity
gene4901	1.21127	Ups	-	-	-	-	-	gene4632	-1.08262	Down	-	-	-	-	-	gene680	1.10375	Ups	K01710	ko00521 Streptomycin biosynthesis;ko00523 Polyketide sugar unit biosynthesis;ko00525 Acarbose and validamycin biosynthesis;ko01055 Biosynthesis of vancomycin group antibiotics;ko01130 Biosynthesis of antibiotics;	GO:0019305:dTDP-rhamnose biosynthetic process;GO:0045226:extracellular polysaccharide biosynthetic process;GO:0009103:lipopolysaccharide biosynthetic process;GO:0009243:O antigen biosynthetic process	-	GO:0008460:dTDP-glucose 4,6-dehydratase activity
gene4561	1.21036	Ups	-	-	-	-	-	gene1802	-1.08283	Down	-	-	GO:0000725:recombinational repair	-	GO:0005524:ATP binding;GO:0003684:damaged DNA binding;GO:0008094:DNA-dependent ATPase activity;GO:0046872:metal ion binding	gene5720	1.10366	Ups	-	-	-	-	-
gene2847	1.20861	Ups	-	-	-	-	-	gene3016	-1.08382	Down	-	-	-	-	-	gene927	1.10175	Ups	-	-	-	-	-
gene3887	1.20857	Ups	-	-	-	-	-	gene5746	-1.08528	Down	-	-	-	-	-	gene5472	1.10159	Ups	-	-	-	-	-
gene1129	1.20786	Ups	-	-	-	-	-	gene1400	-1.08535	Down	-	-	-	-	-	gene305	1.10153	Ups	-	-	-	-	-
gene3831	1.20745	Ups	-	-	-	-	-	gene4498	-1.08545	Down	-	-	-	-	-	gene5457	1.10133	Ups	-	-	-	-	-
gene2777	1.20612	Ups	-	-	-	-	-	gene175	-1.08575	Down	-	-	-	-	-	gene437	1.10127	Ups	K10001	ko02010 ABC transporters;ko02020 Two-component system;	GO:0006865:amino acid transport	GO:0030288:outer membrane-bounded periplasmic space	-
gene3702	1.20493	Ups	-	-	-	-	-	gene46	-1.08654	Down	-	-	-	-	-	gene3800	1.09983	Ups	-	-	-	-	-
gene3865	1.20464	Ups	-	-	-	-	-	gene748	-1.08782	Down	-	-	-	-	-	gene1631	1.09943	Ups	-	-	-	-	-
gene2181	1.20385	Ups	-	-	-	-	-	gene2380	-1.08807	Down	-	-	-	-	-	gene3501	1.09904	Ups	K01998	ko02010 ABC transporters;ko02024 Quorum sensing;	-	-	-
gene1354	1.20316	Ups	-	-	-	-	-	gene701	-1.08817	Down	K12340	ko01501 beta-Lactam resistance;ko01503 Cationic antimicrobial peptide (CAMP) resistance;ko02020 Two-component system;ko03070 Bacterial secretion system;ko04626 Plant-pathogen interaction;ko05133 Pertussis;	-	-	-	gene924	1.09846	Ups	-	-	-	-	-
gene2279	1.20171	Ups	K10439	ko02010 ABC transporters;ko02030 Bacterial chemotaxis;	-	-	-	gene5328	-1.09216	Down	K00020	ko00280 Valine, leucine and isoleucine degradation;ko01100 Metabolic pathways;	GO:0006574:valine catabolic process	GO:0005739:mitochondrion	GO:0008442:3-hydroxyisobutyrate dehydrogenase activity;GO:0051287:NAD binding;GO:0050661:NADP binding	gene2234	1.096	Ups	K03100	ko02024 Quorum sensing;ko03060 Protein export;	-	-	-
gene2772	1.1988	Ups	-	-	-	-	-	gene4	-1.09565	Down	-	-	-	-	-	gene5222	1.09468	Ups	-	-	-	-	-
gene3983	1.19867	Ups	-	-	-	-	-	gene1331	-1.09646	Down	K05921	ko00350 Tyrosine metabolism;ko01120 Microbial metabolism in diverse environments;ko01220 Degradation of aromatic compounds;	-	-	-	gene3688	1.09466	Ups	K05515	ko00550 Peptidoglycan biosynthesis;ko01501 beta-Lactam resistance;	-	-	-
gene3092	1.19825	Ups	-	-	-	-	-	gene3954	-1.09661	Down	-	-	-	-	-	gene2628	1.09114	Ups	-	-	-	-	-
gene508	1.19632	Ups	-	-	-	-	-	gene2833	-1.09891	Down	K11472	ko00630 Glyoxylate and dicarboxylate metabolism;ko01100 Metabolic pathways;ko01110 Biosynthesis of secondary metabolites;ko01120 Microbial metabolism in diverse environments;ko01130 Biosynthesis of antibiotics;	-	-	-	gene2911	1.08875	Ups	-	-	GO:0008616:queuosine biosynthetic process;GO:0101030:tRNA-guanine transglycosylation	-	GO:0046872:metal ion binding;GO:0008479:queuine tRNA-ribosyltransferase activity
gene5607	1.19304	Ups	-	-	-	-	-	gene3054	-1.09938	Down	K01929	ko00300 Lysine biosynthesis;ko00550 Peptidoglycan biosynthesis;ko01100 Metabolic pathways;ko01502 Vancomycin resistance;	-	-	-	gene5716	1.08499	Ups	-	-	-	-	-
gene1805	1.19257	Ups	-	-	-	-	-	gene1531	-1.09969	Down	K07649	ko02020 Two-component system;	-	-	-	gene5243	1.08477	Ups	-	-	-	-	-
gene4214	1.1924	Ups	-	-	-	-	-	gene3653	-1.10164	Down	-	-	-	-	-	gene5512	1.08223	Ups	-	-	-	-	-
gene2346	1.1915	Ups	-	-	-	-	-	gene3836	-1.10224	Down	-	-	-	-	-	gene2250	1.08091	Ups	-	-	GO:0009117:nucleotide metabolic process	GO:0005737:cytoplasm	GO:0047429:nucleoside-triphosphate diphosphatase activity
gene1323	1.19036	Ups	K01785	ko00010 Glycolysis / Gluconeogenesis;ko00052 Galactose metabolism;ko01100 Metabolic pathways;ko01110 Biosynthesis of secondary metabolites;ko01120 Microbial metabolism in diverse environments;ko01130 Biosynthesis of antibiotics;	-	-	-	gene5302	-1.10233	Down	-	-	GO:0009250:glucan biosynthetic process	GO:0042597:periplasmic space	GO:0030246:carbohydrate binding;GO:0003824:catalytic activity	gene4546	1.08066	Ups	-	-	-	-	-
gene4129	1.19003	Ups	-	-	-	-	-	gene4437	-1.10429	Down	-	-	-	-	-	gene2	1.07855	Ups	-	-	GO:0006265:DNA topological change;GO:0006261:DNA-dependent DNA replication	GO:0005694:chromosome;GO:0005737:cytoplasm	GO:0005524:ATP binding;GO:0003677:DNA binding;GO:0003918:DNA topoisomerase type II (ATP-hydrolyzing) activity;GO:0046872:metal ion binding
gene5209	1.18968	Ups	-	-	-	-	-	gene3505	-1.1053	Down	K01995	ko02010 ABC transporters;ko02024 Quorum sensing;	-	-	-	gene2077	1.07847	Ups	K14228	ko00970 Aminoacyl-tRNA biosynthesis;	-	-	-
gene814	1.18965	Ups	-	-	-	-	-	gene1793	-1.10591	Down	K13890	ko02010 ABC transporters;	GO:0055085:transmembrane transport	GO:0016021:integral component of membrane;GO:0005886:plasma membrane	-	gene2797	1.07829	Ups	-	-	-	-	-
gene2504	1.18955	Ups	-	-	-	-	-	gene2121	-1.10745	Down	-	-	-	-	-	gene3354	1.07771	Ups	K02457	ko03070 Bacterial secretion system;ko05111 Biofilm formation - Vibrio cholerae;	-	-	-
gene2516	1.18947	Ups	-	-	-	-	-	gene2011	-1.10762	Down	K13894	ko02010 ABC transporters;	GO:0055085:transmembrane transport	GO:0016021:integral component of membrane;GO:0005886:plasma membrane	-	gene2493	1.07756	Ups	-	-	-	-	-
gene2719	1.18904	Ups	-	-	-	-	-	gene5514	-1.10779	Down	-	-	-	-	-	gene3483	1.07168	Ups	-	-	-	GO:0005737:cytoplasm	GO:0070043:rRNA (guanine-N7-)-methyltransferase activity
gene1615	1.18853	Ups	-	-	-	-	-	gene1853	-1.10903	Down	-	-	-	GO:0005887:integral component of plasma membrane	GO:0015103:inorganic anion transmembrane transporter activity	gene905	1.06892	Ups	K01945	ko00230 Purine metabolism;ko01100 Metabolic pathways;ko01110 Biosynthesis of secondary metabolites;ko01130 Biosynthesis of antibiotics;	GO:0006189:'de novo' IMP biosynthetic process;GO:0009113:purine nucleobase biosynthetic process	-	GO:0005524:ATP binding;GO:0046872:metal ion binding;GO:0004637:phosphoribosylamine-glycine ligase activity
gene3981	1.18799	Ups	-	-	-	-	-	gene5495	-1.11086	Down	-	-	-	-	-	gene3395	1.06851	Ups	-	-	-	-	-
gene4235	1.1874	Ups	K01706	ko00053 Ascorbate and aldarate metabolism;ko01100 Metabolic pathways;	GO:0042838:D-glucarate catabolic process	-	GO:0008872:glucarate dehydratase activity;GO:0000287:magnesium ion binding	gene3091	-1.11334	Down	-	-	-	-	-	gene5576	1.06391	Ups	-	-	-	-	-
gene2484	1.1862	Ups	K00831	ko00260 Glycine, serine and threonine metabolism;ko00680 Methane metabolism;ko00750 Vitamin B6 metabolism;ko01100 Metabolic pathways;ko01120 Microbial metabolism in diverse environments;ko01130 Biosynthesis of antibiotics;ko01200 Carbon metabolism;ko01230 Biosynthesis of amino acids;	GO:0006564:L-serine biosynthetic process;GO:0008615:pyridoxine biosynthetic process	GO:0005737:cytoplasm	GO:0004648:O-phospho-L-serine:2-oxoglutarate aminotransferase activity;GO:0030170:pyridoxal phosphate binding	gene792	-1.11543	Down	-	-	-	-	GO:0005506:iron ion binding;GO:0005344:oxygen carrier activity	gene5271	1.06163	Ups	K00705	ko00500 Starch and sucrose metabolism;ko01100 Metabolic pathways;	-	-	-
gene877	1.18592	Ups	-	-	-	-	-	gene2751	-1.11636	Down	-	-	-	-	-	gene5063	1.06131	Ups	-	-	GO:0006449:regulation of translational termination	GO:0005737:cytoplasm	GO:0005525:GTP binding;GO:0003924:GTPase activity;GO:0016149:translation release factor activity, codon specific
gene3462	1.18546	Ups	-	-	-	-	-	gene2120	-1.11848	Down	-	-	-	-	-	gene382	1.06066	Ups	-	-	-	-	-
gene5155	1.18514	Ups	-	-	-	-	-	gene5510	-1.12121	Down	-	-	-	-	-	gene5550	1.05592	Ups	-	-	-	-	-
gene1130	1.18149	Ups	-	-	-	-	-	gene5695	-1.12153	Down	-	-	-	-	-	gene3645	1.05532	Ups	K00788	ko00730 Thiamine metabolism;ko01100 Metabolic pathways;	-	-	-
gene4966	1.18108	Ups	K01690	ko00030 Pentose phosphate pathway;ko01100 Metabolic pathways;ko01120 Microbial metabolism in diverse environments;ko01200 Carbon metabolism;	GO:0019521:D-gluconate metabolic process;GO:0009255:Entner-Doudoroff pathway through 6-phosphogluconate	GO:0005829:cytosol	GO:0051539:4 iron, 4 sulfur cluster binding;GO:0046872:metal ion binding;GO:0004456:phosphogluconate dehydratase activity	gene2435	-1.12239	Down	K01754	ko00260 Glycine, serine and threonine metabolism;ko00290 Valine, leucine and isoleucine biosynthesis;ko01100 Metabolic pathways;ko01110 Biosynthesis of secondary metabolites;ko01130 Biosynthesis of antibiotics;ko01200 Carbon metabolism;ko01230 Biosynthesis of amino acids;	-	-	-	gene2627	1.05479	Ups	K01999	ko02010 ABC transporters;ko02024 Quorum sensing;	-	-	-
gene5604	1.17613	Ups	-	-	-	-	-	gene3713	-1.12392	Down	-	-	-	-	-	gene5647	1.05452	Ups	-	-	-	-	-
gene4481	1.17516	Ups	-	-	-	-	-	gene2263	-1.12434	Down	-	-	-	-	-	gene2633	1.05426	Ups	K01687	ko00290 Valine, leucine and isoleucine biosynthesis;ko00770 Pantothenate and CoA biosynthesis;ko01100 Metabolic pathways;ko01110 Biosynthesis of secondary metabolites;ko01130 Biosynthesis of antibiotics;ko01210 2-Oxocarboxylic acid metabolism;ko01230 Biosynthesis of amino acids;	GO:0009097:isoleucine biosynthetic process;GO:0009099:valine biosynthetic process	-	GO:0051539:4 iron, 4 sulfur cluster binding;GO:0004160:dihydroxy-acid dehydratase activity;GO:0046872:metal ion binding
gene5069	1.17503	Ups	-	-	-	-	-	gene313	-1.12743	Down	K15576	ko00910 Nitrogen metabolism;ko02010 ABC transporters;	-	-	-	gene455	1.05379	Ups	K15634	ko00010 Glycolysis / Gluconeogenesis;ko00260 Glycine, serine and threonine metabolism;ko00680 Methane metabolism;ko01100 Metabolic pathways;ko01110 Biosynthesis of secondary metabolites;ko01120 Microbial metabolism in diverse environments;ko01130 Biosynthesis of antibiotics;ko01200 Carbon metabolism;ko01230 Biosynthesis of amino acids;	-	-	-
gene1329	1.17388	Ups	-	-	-	-	-	gene2589	-1.12889	Down	K02231	ko00860 Porphyrin and chlorophyll metabolism;ko01100 Metabolic pathways;	GO:0009236:cobalamin biosynthetic process	-	GO:0043752:adenosylcobinamide kinase activity;GO:0005524:ATP binding;GO:0008820:cobinamide phosphate guanylyltransferase activity;GO:0005525:GTP binding	gene321	1.05319	Ups	K00954	ko00770 Pantothenate and CoA biosynthesis;ko01100 Metabolic pathways;	GO:0015937:coenzyme A biosynthetic process	GO:0005737:cytoplasm	GO:0005524:ATP binding;GO:0004595:pantetheine-phosphate adenylyltransferase activity
gene966	1.17372	Ups	-	-	-	-	-	gene673	-1.12918	Down	-	-	-	-	-	gene5509	1.05286	Ups	-	-	-	-	-
gene4877	1.17296	Ups	-	-	-	-	-	gene1988	-1.12938	Down	-	-	-	GO:0043590:bacterial nucleoid;GO:0005737:cytoplasm	GO:0003677:DNA binding	gene2585	1.05253	Ups	-	-	-	-	-
gene5581	1.17286	Ups	-	-	-	-	-	gene2235	-1.12998	Down	K03596	ko05134 Legionellosis;	GO:0045727:positive regulation of translation	GO:0005886:plasma membrane	GO:0005525:GTP binding;GO:0003924:GTPase activity;GO:0043022:ribosome binding;GO:0003746:translation elongation factor activity	gene3498	1.05238	Ups	-	-	-	-	-
gene1371	1.17197	Ups	-	-	-	-	-	gene406	-1.13117	Down	-	-	-	-	-	gene76	1.05232	Ups	-	-	-	-	-
gene5296	1.16783	Ups	-	-	-	-	-	gene4029	-1.13162	Down	-	-	-	-	-	gene1101	1.05227	Ups	K01647	ko00020 Citrate cycle (TCA cycle);ko00630 Glyoxylate and dicarboxylate metabolism;ko01100 Metabolic pathways;ko01110 Biosynthesis of secondary metabolites;ko01120 Microbial metabolism in diverse environments;ko01130 Biosynthesis of antibiotics;ko01200 Carbon metabolism;ko01210 2-Oxocarboxylic acid metabolism;ko01230 Biosynthesis of amino acids;	GO:0006099:tricarboxylic acid cycle	GO:0005737:cytoplasm	GO:0004108:citrate (Si)-synthase activity
gene1289	1.16725	Ups	-	-	-	-	-	gene3663	-1.13553	Down	-	-	GO:0042245:RNA repair;GO:0001680:tRNA 3'-terminal CCA addition	-	GO:0005524:ATP binding;GO:0052929:ATP:3'-cytidine-cytidine-tRNA adenylyltransferase activity;GO:0052928:CTP:3'-cytidine-tRNA cytidylyltransferase activity;GO:0052927:CTP:tRNA cytidylyltransferase activity;GO:0004112:cyclic-nucleotide phosphodiesterase activity;GO:0000287:magnesium ion binding;GO:0016791:phosphatase activity;GO:0000049:tRNA binding;GO:0016437:tRNA cytidylyltransferase activity	gene3041	1.04912	Ups	-	-	-	-	-
gene1184	1.1659	Ups	-	-	-	-	-	gene1236	-1.13704	Down	-	-	-	-	-	gene3279	1.0479	Ups	K14236	ko00970 Aminoacyl-tRNA biosynthesis;	-	-	-
gene56	1.16569	Ups	-	-	-	-	-	gene2349	-1.14237	Down	-	-	-	-	-	gene94	1.04714	Ups	-	-	-	-	-
gene3908	1.16543	Ups	-	-	-	-	-	gene2658	-1.14244	Down	K00507	ko01040 Biosynthesis of unsaturated fatty acids;ko01212 Fatty acid metabolism;	-	-	-	gene2478	1.04512	Ups	K02945	ko03010 Ribosome;	GO:0006412:translation	GO:0022627:cytosolic small ribosomal subunit	GO:0003729:mRNA binding;GO:0003735:structural constituent of ribosome
gene1844	1.16511	Ups	K15553	ko00920 Sulfur metabolism;ko02010 ABC transporters;	-	-	-	gene4025	-1.14452	Down	-	-	-	-	-	gene5123	1.04414	Ups	-	-	-	-	-
gene4480	1.16367	Ups	-	-	-	GO:0009279:cell outer membrane	GO:0008289:lipid binding;GO:0005215:transporter activity	gene3418	-1.14469	Down	-	-	-	-	GO:0004518:nuclease activity;GO:0003676:nucleic acid binding	gene4101	1.04332	Ups	-	-	-	-	-
gene1667	1.16277	Ups	-	-	-	-	-	gene2488	-1.14563	Down	-	-	-	-	-	gene2662	1.04298	Ups	K11175	ko00230 Purine metabolism;ko00670 One carbon pool by folate;ko01100 Metabolic pathways;ko01110 Biosynthesis of secondary metabolites;ko01130 Biosynthesis of antibiotics;	GO:0006189:'de novo' IMP biosynthetic process;GO:0006974:cellular response to DNA damage stimulus	GO:0005829:cytosol	GO:0004644:phosphoribosylglycinamide formyltransferase activity
gene4804	1.16251	Ups	K02390	ko02040 Flagellar assembly;	-	-	-	gene3575	-1.14663	Down	K01547	ko02020 Two-component system;	-	GO:0005887:integral component of plasma membrane	GO:0005524:ATP binding;GO:0000287:magnesium ion binding;GO:0008556:potassium-transporting ATPase activity	gene4940	1.04177	Ups	-	-	-	-	-
gene18	1.16171	Ups	-	-	-	-	-	gene2557	-1.14794	Down	K01595	ko00620 Pyruvate metabolism;ko00680 Methane metabolism;ko00710 Carbon fixation in photosynthetic organisms;ko00720 Carbon fixation pathways in prokaryotes;ko01100 Metabolic pathways;ko01120 Microbial metabolism in diverse environments;ko01200 Carbon metabolism;	GO:0015977:carbon fixation;GO:0006107:oxaloacetate metabolic process;GO:0006099:tricarboxylic acid cycle	-	GO:0000287:magnesium ion binding;GO:0008964:phosphoenolpyruvate carboxylase activity	gene3529	1.04114	Ups	-	-	GO:0000917:division septum assembly	GO:0005886:plasma membrane	GO:0005524:ATP binding;GO:0016887:ATPase activity
gene1144	1.15958	Ups	K05874	ko02020 Two-component system;ko02030 Bacterial chemotaxis;	-	-	-	gene1746	-1.14982	Down	-	-	-	-	-	gene5579	1.03716	Ups	-	-	-	-	-
gene4870	1.15873	Ups	-	-	-	-	-	gene334	-1.15022	Down	-	-	-	-	-	gene4900	1.03598	Ups	-	-	-	-	-
gene2113	1.1567	Ups	-	-	-	-	-	gene5123	-1.15056	Down	-	-	-	-	-	gene2629	1.0328	Ups	K00042	ko00630 Glyoxylate and dicarboxylate metabolism;ko01100 Metabolic pathways;	-	-	-
gene3402	1.1563	Ups	-	-	-	-	-	gene372	-1.1539	Down	K00647	ko00061 Fatty acid biosynthesis;ko00780 Biotin metabolism;ko01100 Metabolic pathways;ko01212 Fatty acid metabolism;	-	-	-	gene5740	1.03165	Ups	-	-	-	-	-
gene1225	1.15624	Ups	-	-	-	-	-	gene3612	-1.15535	Down	-	-	-	GO:0005737:cytoplasm	GO:0030798:trans-aconitate 2-methyltransferase activity	gene490	1.03128	Ups	K01878	ko00970 Aminoacyl-tRNA biosynthesis;	GO:0006426:glycyl-tRNA aminoacylation	GO:0005737:cytoplasm	GO:0005524:ATP binding;GO:0004820:glycine-tRNA ligase activity
gene1611	1.15615	Ups	-	-	-	-	-	gene412	-1.15651	Down	-	-	GO:0010795:regulation of ubiquinone biosynthetic process;GO:0006744:ubiquinone biosynthetic process	GO:0016021:integral component of membrane;GO:0005886:plasma membrane	GO:0005524:ATP binding;GO:0004672:protein kinase activity	gene2292	1.03117	Ups	-	-	-	-	-
gene4947	1.15596	Ups	K01703	ko00290 Valine, leucine and isoleucine biosynthesis;ko00660 C5-Branched dibasic acid metabolism;ko01100 Metabolic pathways;ko01110 Biosynthesis of secondary metabolites;ko01210 2-Oxocarboxylic acid metabolism;ko01230 Biosynthesis of amino acids;	GO:0009098:leucine biosynthetic process	-	GO:0003861:3-isopropylmalate dehydratase activity;GO:0051539:4 iron, 4 sulfur cluster binding;GO:0046872:metal ion binding	gene403	-1.15733	Down	-	-	-	-	-	gene3523	1.03063	Ups	-	-	-	-	-
gene5340	1.15558	Ups	K01053	ko00030 Pentose phosphate pathway;ko00053 Ascorbate and aldarate metabolism;ko00930 Caprolactam degradation;ko01100 Metabolic pathways;ko01110 Biosynthesis of secondary metabolites;ko01120 Microbial metabolism in diverse environments;ko01130 Biosynthesis of antibiotics;ko01200 Carbon metabolism;ko01220 Degradation of aromatic compounds;	-	-	-	gene5806	-1.15978	Down	-	-	-	-	-	gene315	1.0302	Ups	K16165	ko00350 Tyrosine metabolism;ko01100 Metabolic pathways;ko01120 Microbial metabolism in diverse environments;	-	-	-
gene1119	1.15533	Ups	-	-	-	-	-	gene1379	-1.16043	Down	K00023	ko00630 Glyoxylate and dicarboxylate metabolism;ko00650 Butanoate metabolism;ko01120 Microbial metabolism in diverse environments;ko01200 Carbon metabolism;	GO:0042619:poly-hydroxybutyrate biosynthetic process	GO:0005737:cytoplasm	GO:0018454:acetoacetyl-CoA reductase activity	gene4765	1.02826	Ups	K02408	ko02040 Flagellar assembly;	GO:0071973:bacterial-type flagellum-dependent cell motility	GO:0009425:bacterial-type flagellum basal body	GO:0003774:motor activity;GO:0005198:structural molecule activity
gene4023	1.15528	Ups	-	-	-	-	-	gene1012	-1.16523	Down	K01652	ko00290 Valine, leucine and isoleucine biosynthesis;ko00650 Butanoate metabolism;ko00660 C5-Branched dibasic acid metabolism;ko00770 Pantothenate and CoA biosynthesis;ko01100 Metabolic pathways;ko01110 Biosynthesis of secondary metabolites;ko01130 Biosynthesis of antibiotics;ko01210 2-Oxocarboxylic acid metabolism;ko01230 Biosynthesis of amino acids;	GO:0009097:isoleucine biosynthetic process;GO:0009099:valine biosynthetic process	-	GO:0003984:acetolactate synthase activity;GO:0050660:flavin adenine dinucleotide binding;GO:0000287:magnesium ion binding;GO:0030976:thiamine pyrophosphate binding	gene3745	1.02703	Ups	K02970	ko03010 Ribosome;	GO:0006412:translation	GO:0005840:ribosome	GO:0003735:structural constituent of ribosome
gene2881	1.15096	Ups	-	-	-	-	-	gene5168	-1.16625	Down	-	-	-	-	-	gene2804	1.02701	Ups	K01479	ko00340 Histidine metabolism;ko01100 Metabolic pathways;	GO:0019556:histidine catabolic process to glutamate and formamide;GO:0019557:histidine catabolic process to glutamate and formate	-	GO:0050415:formimidoylglutamase activity;GO:0030145:manganese ion binding
gene3985	1.14944	Ups	-	-	-	-	-	gene1280	-1.16633	Down	-	-	-	-	-	gene289	1.02599	Ups	K03071	ko02024 Quorum sensing;ko03060 Protein export;ko03070 Bacterial secretion system;	GO:0006457:protein folding;GO:0051262:protein tetramerization;GO:0015031:protein transport	GO:0005737:cytoplasm	GO:0051082:unfolded protein binding
gene4254	1.14884	Ups	-	-	-	-	-	gene2540	-1.16768	Down	-	-	GO:0042953:lipoprotein transport	GO:0042597:periplasmic space	GO:0008565:protein transporter activity	gene3669	1.02547	Ups	-	-	-	-	-
gene1353	1.14817	Ups	-	-	-	-	-	gene464	-1.16772	Down	K00285	ko00360 Phenylalanine metabolism;	-	-	-	gene1386	1.02359	Ups	K01079	ko00260 Glycine, serine and threonine metabolism;ko00680 Methane metabolism;ko01100 Metabolic pathways;ko01120 Microbial metabolism in diverse environments;ko01130 Biosynthesis of antibiotics;ko01200 Carbon metabolism;ko01230 Biosynthesis of amino acids;	GO:0006564:L-serine biosynthetic process	-	GO:0046872:metal ion binding;GO:0004647:phosphoserine phosphatase activity
gene5535	1.14414	Ups	-	-	-	-	-	gene1350	-1.1684	Down	-	-	-	-	-	gene5546	1.02284	Ups	-	-	-	-	-
gene3694	1.14364	Ups	-	-	-	-	-	gene5583	-1.1685	Down	-	-	-	-	-	gene65	1.02124	Ups	K00145	ko00220 Arginine biosynthesis;ko01100 Metabolic pathways;ko01110 Biosynthesis of secondary metabolites;ko01130 Biosynthesis of antibiotics;ko01210 2-Oxocarboxylic acid metabolism;ko01230 Biosynthesis of amino acids;	GO:0006526:arginine biosynthetic process	GO:0005737:cytoplasm	GO:0003942:N-acetyl-gamma-glutamyl-phosphate reductase activity;GO:0051287:NAD binding
gene2760	1.14201	Ups	-	-	-	-	-	gene2314	-1.17063	Down	-	-	-	-	-	gene239	1.01924	Ups	-	-	-	-	-
gene5180	1.14087	Ups	-	-	-	-	-	gene193	-1.17112	Down	K00253	ko00280 Valine, leucine and isoleucine degradation;ko01100 Metabolic pathways;	GO:1902198:3-methylbut-2-enoyl-CoA(4-) metabolic process;GO:1902196:isovaleryl-CoA(4-) catabolic process;GO:0006552:leucine catabolic process	GO:0005739:mitochondrion	GO:0050660:flavin adenine dinucleotide binding;GO:0008470:isovaleryl-CoA dehydrogenase activity	gene1138	1.01752	Ups	K01776	ko00471 D-Glutamine and D-glutamate metabolism;ko01100 Metabolic pathways;	GO:0071555:cell wall organization;GO:0009252:peptidoglycan biosynthetic process;GO:0008360:regulation of cell shape	-	GO:0008881:glutamate racemase activity
gene2703	1.13937	Ups	-	-	-	-	-	gene1184	-1.17317	Down	-	-	-	-	-	gene4844	1.01721	Ups	-	-	-	-	-
gene2274	1.13691	Ups	-	-	-	-	-	gene3222	-1.17376	Down	-	-	-	-	-	gene274	1.01561	Ups	-	-	-	-	-
gene4383	1.1351	Ups	K00824	ko00310 Lysine degradation;ko00330 Arginine and proline metabolism;ko00360 Phenylalanine metabolism;ko00472 D-Arginine and D-ornithine metabolism;ko00473 D-Alanine metabolism;ko01100 Metabolic pathways;	-	-	-	gene2300	-1.17574	Down	-	-	-	-	-	gene3471	1.01498	Ups	-	-	-	-	-
gene89	1.13483	Ups	-	-	-	-	-	gene3286	-1.18005	Down	-	-	GO:0006071:glycerol metabolic process;GO:0010677:negative regulation of cellular carbohydrate metabolic process	-	GO:0003677:DNA binding;GO:0003700:DNA-binding transcription factor activity	gene2939	1.01418	Ups	K00147	ko00330 Arginine and proline metabolism;ko00332 Carbapenem biosynthesis;ko01100 Metabolic pathways;ko01110 Biosynthesis of secondary metabolites;ko01130 Biosynthesis of antibiotics;ko01230 Biosynthesis of amino acids;	GO:0055129:L-proline biosynthetic process	GO:0005737:cytoplasm	GO:0004350:glutamate-5-semialdehyde dehydrogenase activity;GO:0050661:NADP binding
gene4861	1.13392	Ups	-	-	-	-	-	gene3856	-1.18167	Down	-	-	-	-	-	gene5083	1.01241	Ups	K00963	ko00040 Pentose and glucuronate interconversions;ko00052 Galactose metabolism;ko00500 Starch and sucrose metabolism;ko00520 Amino sugar and nucleotide sugar metabolism;ko01100 Metabolic pathways;ko01130 Biosynthesis of antibiotics;	GO:0009246:enterobacterial common antigen biosynthetic process;GO:0006011:UDP-glucose metabolic process	-	GO:0003983:UTP:glucose-1-phosphate uridylyltransferase activity
gene3486	1.13234	Ups	-	-	-	-	-	gene1903	-1.18582	Down	-	-	-	-	-	gene3406	1.01235	Ups	K17224	ko00920 Sulfur metabolism;ko01100 Metabolic pathways;ko01120 Microbial metabolism in diverse environments;	-	-	-
gene4979	1.1322	Ups	-	-	-	-	-	gene2545	-1.18809	Down	K04751	ko02020 Two-component system;	GO:0009399:nitrogen fixation;GO:0006808:regulation of nitrogen utilization	-	GO:0030234:enzyme regulator activity;GO:0000166:nucleotide binding	gene4726	1.01092	Ups	-	-	-	-	-
gene4552	1.13029	Ups	-	-	-	-	-	gene3059	-1.19077	Down	-	-	-	GO:0005737:cytoplasm;GO:0009295:nucleoid	GO:0003677:DNA binding;GO:0003700:DNA-binding transcription factor activity	gene4046	1.01004	Ups	-	-	-	-	-
gene646	1.13013	Ups	-	-	-	-	-	gene3819	-1.19189	Down	K07248	ko00620 Pyruvate metabolism;ko00630 Glyoxylate and dicarboxylate metabolism;ko01120 Microbial metabolism in diverse environments;	-	-	-	gene4599	1.00917	Ups	-	-	-	-	-
gene3507	1.12954	Ups	-	-	-	-	-	gene5422	-1.19252	Down	-	-	-	-	-	gene1091	1.00697	Ups	-	-	-	-	-
gene3531	1.12945	Ups	K01647	ko00020 Citrate cycle (TCA cycle);ko00630 Glyoxylate and dicarboxylate metabolism;ko01100 Metabolic pathways;ko01110 Biosynthesis of secondary metabolites;ko01120 Microbial metabolism in diverse environments;ko01130 Biosynthesis of antibiotics;ko01200 Carbon metabolism;ko01210 2-Oxocarboxylic acid metabolism;ko01230 Biosynthesis of amino acids;	-	-	-	gene1084	-1.19292	Down	-	-	-	-	-	gene523	1.00358	Ups	-	-	-	-	-
gene4568	1.12837	Ups	-	-	-	-	-	gene2579	-1.19383	Down	-	-	-	-	-	gene111	1.00054	Ups	-	-	-	-	-
gene15	1.1253	Ups	-	-	-	-	-	gene4110	-1.19446	Down	K02072	ko02010 ABC transporters;	-	-	-	gene3188	1.00043	Ups	K07323	ko02010 ABC transporters;	-	-	-
gene592	1.12476	Ups	-	-	-	-	-	gene5106	-1.19519	Down	-	-	-	-	-	gene462	1.00035	Ups	K03557	ko05111 Biofilm formation - Vibrio cholerae;	GO:0006355:regulation of transcription, DNA-templated	-	GO:0043565:sequence-specific DNA binding
gene2182	1.1242	Ups	-	-	GO:0006825:copper ion transport	GO:0016021:integral component of membrane;GO:0005886:plasma membrane	GO:0005524:ATP binding;GO:0019829:cation-transporting ATPase activity;GO:0046872:metal ion binding;GO:0016491:oxidoreductase activity	gene1026	-1.19556	Down	K14228	ko00970 Aminoacyl-tRNA biosynthesis;	-	-	-	gene773	-1.00239	Down	-	-	GO:0098710:guanine import across plasma membrane;GO:0035344:hypoxanthine transport	GO:0016021:integral component of membrane;GO:0005886:plasma membrane	GO:0015208:guanine transmembrane transporter activity
gene3726	1.12407	Ups	-	-	-	-	-	gene2016	-1.19684	Down	-	-	GO:0006400:tRNA modification	GO:0005737:cytoplasm	GO:0005524:ATP binding;GO:0016879:ligase activity, forming carbon-nitrogen bonds	gene3595	-1.00293	Down	-	-	-	-	-
gene3594	1.12171	Ups	-	-	-	-	-	gene1810	-1.19698	Down	-	-	-	-	-	gene2695	-1.00303	Down	-	-	-	GO:0009279:cell outer membrane	-
gene3918	1.12138	Ups	-	-	-	-	-	gene1980	-1.19817	Down	-	-	-	-	-	gene2082	-1.00347	Down	-	-	-	-	-
gene4161	1.1204	Ups	-	-	-	-	-	gene2052	-1.20385	Down	-	-	-	-	-	gene5390	-1.00354	Down	-	-	-	-	-
gene9	1.11908	Ups	-	-	-	-	-	gene1309	-1.20869	Down	K00951	ko00230 Purine metabolism;	-	-	-	gene3855	-1.00637	Down	-	-	-	-	-
gene1469	1.11816	Ups	-	-	-	-	-	gene3051	-1.20931	Down	K03588	ko04112 Cell cycle - Caulobacter;	GO:0071555:cell wall organization;GO:0043093:FtsZ-dependent cytokinesis;GO:0009252:peptidoglycan biosynthetic process;GO:0008360:regulation of cell shape	GO:0032153:cell division site;GO:0005887:integral component of plasma membrane	GO:0008955:peptidoglycan glycosyltransferase activity	gene1075	-1.00642	Down	-	-	-	-	-
gene125	1.11706	Ups	-	-	-	-	-	gene407	-1.20991	Down	K02471	ko02010 ABC transporters;	-	-	-	gene1951	-1.0077	Down	K12573	ko03018 RNA degradation;	-	-	-
gene544	1.11639	Ups	-	-	-	-	-	gene1106	-1.21068	Down	-	-	-	-	-	gene3397	-1.00815	Down	-	-	-	GO:0005737:cytoplasm	GO:0003677:DNA binding
gene4625	1.11562	Ups	-	-	GO:0046686:response to cadmium ion	GO:0016021:integral component of membrane;GO:0005886:plasma membrane	GO:0046873:metal ion transmembrane transporter activity	gene1101	-1.21163	Down	K01647	ko00020 Citrate cycle (TCA cycle);ko00630 Glyoxylate and dicarboxylate metabolism;ko01100 Metabolic pathways;ko01110 Biosynthesis of secondary metabolites;ko01120 Microbial metabolism in diverse environments;ko01130 Biosynthesis of antibiotics;ko01200 Carbon metabolism;ko01210 2-Oxocarboxylic acid metabolism;ko01230 Biosynthesis of amino acids;	GO:0006099:tricarboxylic acid cycle	GO:0005737:cytoplasm	GO:0004108:citrate (Si)-synthase activity	gene4356	-1.01094	Down	-	-	-	-	-
gene2707	1.11381	Ups	-	-	-	-	-	gene319	-1.21214	Down	-	-	-	-	-	gene4729	-1.01135	Down	-	-	-	-	-
gene4040	1.11372	Ups	-	-	-	-	GO:0051539:4 iron, 4 sulfur cluster binding;GO:0008863:formate dehydrogenase (NAD+) activity;GO:0030151:molybdenum ion binding	gene5580	-1.2124	Down	-	-	-	-	-	gene4282	-1.01182	Down	-	-	-	GO:0005737:cytoplasm	GO:0005525:GTP binding;GO:0003924:GTPase activity;GO:0003746:translation elongation factor activity
gene5599	1.11353	Ups	-	-	-	-	-	gene4573	-1.21259	Down	-	-	-	-	-	gene3954	-1.01316	Down	-	-	-	-	-
gene5691	1.11328	Ups	-	-	-	-	-	gene4001	-1.21381	Down	-	-	-	-	-	gene5636	-1.01348	Down	-	-	-	-	-
gene4809	1.11159	Ups	K02398	ko02020 Two-component system;ko02025 Biofilm formation - Pseudomonas aeruginosa;ko02026 Biofilm formation - Escherichia coli;ko02040 Flagellar assembly;	-	-	-	gene830	-1.21386	Down	K00632	ko00071 Fatty acid degradation;ko00280 Valine, leucine and isoleucine degradation;ko00281 Geraniol degradation;ko00362 Benzoate degradation;ko00592 alpha-Linolenic acid metabolism;ko00642 Ethylbenzene degradation;ko01100 Metabolic pathways;ko01110 Biosynthesis of secondary metabolites;ko01120 Microbial metabolism in diverse environments;ko01130 Biosynthesis of antibiotics;ko01212 Fatty acid metab…	GO:0019619:3,4-dihydroxybenzoate catabolic process;GO:0042952:beta-ketoadipate pathway;GO:0006635:fatty acid beta-oxidation;GO:0010124:phenylacetate catabolic process	-	GO:0033812:3-oxoadipyl-CoA thiolase activity;GO:0003988:acetyl-CoA C-acyltransferase activity	gene3391	-1.01389	Down	-	-	-	-	-
gene3515	1.11131	Ups	-	-	-	-	-	gene2175	-1.21477	Down	-	-	-	-	-	gene4209	-1.01458	Down	-	-	GO:0015074:DNA integration	-	GO:0003676:nucleic acid binding
gene3340	1.11127	Ups	-	-	-	-	-	gene1811	-1.21534	Down	-	-	-	-	-	gene5604	-1.01551	Down	-	-	-	-	-
gene1703	1.10998	Ups	-	-	-	-	-	gene199	-1.21556	Down	K03673	ko01503 Cationic antimicrobial peptide (CAMP) resistance;	-	-	-	gene5622	-1.01718	Down	-	-	-	-	-
gene3176	1.10968	Ups	K01814	ko00340 Histidine metabolism;ko01100 Metabolic pathways;ko01110 Biosynthesis of secondary metabolites;ko01230 Biosynthesis of amino acids;	GO:0000105:histidine biosynthetic process	GO:0005737:cytoplasm	GO:0003949:1-(5-phosphoribosyl)-5-[(5-phosphoribosylamino)methylideneamino]imidazole-4-carboxamide isomerase activity	gene2170	-1.2166	Down	-	-	-	-	-	gene3120	-1.01743	Down	-	-	-	-	-
gene3955	1.10559	Ups	-	-	-	-	-	gene1370	-1.21837	Down	-	-	-	-	-	gene5602	-1.01777	Down	-	-	-	-	-
gene2129	1.10436	Ups	-	-	-	-	-	gene4145	-1.21916	Down	-	-	-	-	-	gene604	-1.01795	Down	-	-	-	-	-
gene3774	1.10427	Ups	-	-	-	-	-	gene194	-1.22064	Down	-	-	-	-	-	gene4471	-1.01929	Down	-	-	-	-	-
gene5612	1.10331	Ups	K07798	ko02020 Two-component system;	-	-	-	gene1078	-1.22224	Down	K00074	ko00360 Phenylalanine metabolism;ko00362 Benzoate degradation;ko00650 Butanoate metabolism;ko01100 Metabolic pathways;ko01120 Microbial metabolism in diverse environments;	-	-	-	gene4911	-1.02105	Down	-	-	-	-	-
gene1613	1.10319	Ups	-	-	-	-	-	gene2233	-1.22284	Down	-	-	-	-	-	gene1610	-1.02143	Down	-	-	-	-	-
gene2025	1.10312	Ups	-	-	-	-	-	gene5391	-1.22762	Down	-	-	GO:0006635:fatty acid beta-oxidation	GO:0005759:mitochondrial matrix;GO:0005739:mitochondrion	GO:0003995:acyl-CoA dehydrogenase activity;GO:0050660:flavin adenine dinucleotide binding;GO:0016787:hydrolase activity	gene2532	-1.02166	Down	-	-	-	-	-
gene26	1.10228	Ups	-	-	-	-	-	gene5400	-1.22778	Down	-	-	-	-	-	gene967	-1.02172	Down	-	-	-	-	-
gene827	1.098	Ups	-	-	-	-	-	gene4646	-1.22834	Down	-	-	-	-	-	gene2451	-1.02366	Down	-	-	-	-	-
gene1598	1.09779	Ups	-	-	-	-	-	gene5301	-1.22851	Down	-	-	-	-	-	gene1564	-1.02383	Down	K00043	ko00650 Butanoate metabolism;ko01100 Metabolic pathways;ko01200 Carbon metabolism;	-	-	-
gene1616	1.09509	Ups	K00812	ko00220 Arginine biosynthesis;ko00250 Alanine, aspartate and glutamate metabolism;ko00270 Cysteine and methionine metabolism;ko00330 Arginine and proline metabolism;ko00350 Tyrosine metabolism;ko00360 Phenylalanine metabolism;ko00400 Phenylalanine, tyrosine and tryptophan biosynthesis;ko00401 Novobiocin biosynthesis;ko01100 Metabolic pathways;ko01110 Biosynthesis of secondary metabolites;ko01130 …	GO:0009058:biosynthetic process	GO:0005737:cytoplasm	GO:0004069:L-aspartate:2-oxoglutarate aminotransferase activity;GO:0030170:pyridoxal phosphate binding	gene2614	-1.22917	Down	-	-	-	-	-	gene966	-1.02396	Down	-	-	-	-	-
gene1754	1.09301	Ups	-	-	-	-	-	gene2416	-1.23169	Down	-	-	-	-	-	gene5161	-1.02406	Down	-	-	-	-	-
gene3902	1.09013	Ups	K00372	ko00910 Nitrogen metabolism;ko01120 Microbial metabolism in diverse environments;	-	-	-	gene1297	-1.23256	Down	-	-	-	-	-	gene3302	-1.02465	Down	-	-	-	-	-
gene2966	1.08777	Ups	K00946	ko00730 Thiamine metabolism;ko01100 Metabolic pathways;	GO:0009228:thiamine biosynthetic process;GO:0009229:thiamine diphosphate biosynthetic process	-	GO:0005524:ATP binding;GO:0000287:magnesium ion binding;GO:0009030:thiamine-phosphate kinase activity	gene3288	-1.23419	Down	K17324	ko02010 ABC transporters;	-	-	-	gene3776	-1.02483	Down	-	-	-	-	-
gene3471	1.08691	Ups	-	-	-	-	-	gene330	-1.23525	Down	-	-	-	-	-	gene1749	-1.02504	Down	-	-	-	-	-
gene911	1.08512	Ups	-	-	-	-	-	gene933	-1.23921	Down	-	-	-	-	-	gene3624	-1.02518	Down	-	-	-	-	-
gene1140	1.08441	Ups	-	-	-	-	-	gene4687	-1.2403	Down	K11890	ko02025 Biofilm formation - Pseudomonas aeruginosa;	-	-	-	gene1450	-1.026	Down	-	-	-	-	-
gene3969	1.08437	Ups	K02052	ko02024 Quorum sensing;	-	-	-	gene3015	-1.24601	Down	-	-	-	-	-	gene4936	-1.02646	Down	-	-	-	-	-
gene3825	1.08404	Ups	K00826	ko00270 Cysteine and methionine metabolism;ko00280 Valine, leucine and isoleucine degradation;ko00290 Valine, leucine and isoleucine biosynthesis;ko00770 Pantothenate and CoA biosynthesis;ko01100 Metabolic pathways;ko01110 Biosynthesis of secondary metabolites;ko01130 Biosynthesis of antibiotics;ko01210 2-Oxocarboxylic acid metabolism;ko01230 Biosynthesis of amino acids;	GO:0009097:isoleucine biosynthetic process;GO:0009098:leucine biosynthetic process;GO:0009099:valine biosynthetic process	-	GO:0052656:L-isoleucine transaminase activity;GO:0052654:L-leucine transaminase activity;GO:0052655:L-valine transaminase activity	gene2021	-1.24706	Down	K03767	ko01503 Cationic antimicrobial peptide (CAMP) resistance;	GO:0006308:DNA catabolic process;GO:0006457:protein folding	GO:0005737:cytoplasm;GO:0005576:extracellular region	GO:0004519:endonuclease activity;GO:0000287:magnesium ion binding;GO:0003755:peptidyl-prolyl cis-trans isomerase activity	gene4472	-1.02668	Down	-	-	-	-	-
gene1176	1.0816	Ups	-	-	-	-	-	gene1358	-1.24759	Down	-	-	-	-	-	gene2163	-1.02703	Down	-	-	-	-	-
gene2189	1.08146	Ups	-	-	-	-	-	gene4636	-1.2485	Down	K15553	ko00920 Sulfur metabolism;ko02010 ABC transporters;	-	-	-	gene4831	-1.02817	Down	-	-	-	-	-
gene5312	1.07878	Ups	-	-	-	-	-	gene3047	-1.24981	Down	K03589	ko04112 Cell cycle - Caulobacter;	-	-	-	gene1071	-1.02878	Down	-	-	-	-	-
gene2006	1.07813	Ups	-	-	-	-	-	gene2834	-1.251	Down	K11473	ko00630 Glyoxylate and dicarboxylate metabolism;ko01100 Metabolic pathways;ko01110 Biosynthesis of secondary metabolites;ko01120 Microbial metabolism in diverse environments;ko01130 Biosynthesis of antibiotics;	GO:0046296:glycolate catabolic process	-	GO:0051539:4 iron, 4 sulfur cluster binding;GO:0019154:glycolate dehydrogenase activity;GO:0046872:metal ion binding	gene3299	-1.03011	Down	-	-	GO:0006101:citrate metabolic process	GO:0016021:integral component of membrane;GO:0005886:plasma membrane	GO:0015293:symporter activity
gene4061	1.0779	Ups	-	-	-	-	-	gene3389	-1.25385	Down	-	-	-	-	-	gene2698	-1.03093	Down	-	-	-	-	-
gene5308	1.0745	Ups	-	-	-	-	-	gene3470	-1.25386	Down	-	-	-	-	-	gene5359	-1.031	Down	-	-	-	-	-
gene2454	1.07296	Ups	-	-	-	-	-	gene3050	-1.25494	Down	K02563	ko00550 Peptidoglycan biosynthesis;ko01100 Metabolic pathways;ko01502 Vancomycin resistance;ko04112 Cell cycle - Caulobacter;	GO:0005975:carbohydrate metabolic process;GO:0007049:cell cycle;GO:0051301:cell division;GO:0071555:cell wall organization;GO:0030259:lipid glycosylation;GO:0009252:peptidoglycan biosynthetic process;GO:0008360:regulation of cell shape	GO:0005886:plasma membrane	GO:0051991:UDP-N-acetyl-D-glucosamine:N-acetylmuramoyl-L-alanyl-D-glutamyl-meso-2,6-diaminopimelyl-D-alanyl-D-alanine-diphosphoundecaprenol 4-beta-N-acetylglucosaminlytransferase activity;GO:0050511:undecaprenyldiphospho-muramoylpentapeptide beta-N-acetylglucosaminyltransferase activity	gene1527	-1.03208	Down	K02053	ko02024 Quorum sensing;	-	-	-
gene2252	1.07221	Ups	-	-	-	-	-	gene2844	-1.25539	Down	-	-	-	-	GO:0030170:pyridoxal phosphate binding	gene1940	-1.03348	Down	K05874	ko02020 Two-component system;ko02030 Bacterial chemotaxis;	GO:0048870:cell motility;GO:0071230:cellular response to amino acid stimulus;GO:0006935:chemotaxis;GO:0009593:detection of chemical stimulus;GO:0051260:protein homooligomerization;GO:0043113:receptor clustering;GO:1902021:regulation of bacterial-type flagellum-dependent cell motility;GO:0050920:regulation of chemotaxis;GO:0032110:regulation of protein histidine kinase activity;GO:0043200:response…	GO:0005887:integral component of plasma membrane;GO:0098561:methyl accepting chemotaxis protein complex;GO:0005886:plasma membrane	GO:0043424:protein histidine kinase binding;GO:0042803:protein homodimerization activity;GO:0004888:transmembrane signaling receptor activity
gene148	1.07187	Ups	-	-	-	-	-	gene2083	-1.25543	Down	-	-	-	-	-	gene3380	-1.03398	Down	-	-	-	-	-
gene4949	1.07081	Ups	K11616	ko02020 Two-component system;	-	-	-	gene4609	-1.25805	Down	-	-	-	-	-	gene1778	-1.03592	Down	-	-	GO:0030261:chromosome condensation;GO:0006260:DNA replication;GO:0007062:sister chromatid cohesion	GO:0005694:chromosome;GO:0005737:cytoplasm	GO:0005524:ATP binding;GO:0003677:DNA binding
gene2120	1.07063	Ups	-	-	-	-	-	gene2134	-1.26279	Down	-	-	-	-	-	gene2097	-1.036	Down	K14222	ko00970 Aminoacyl-tRNA biosynthesis;	-	-	-
gene4213	1.0698	Ups	-	-	-	-	-	gene2554	-1.2674	Down	-	-	-	-	-	gene2962	-1.03606	Down	-	-	-	-	-
gene2544	1.06941	Ups	-	-	-	-	-	gene3276	-1.26898	Down	-	-	-	GO:0005737:cytoplasm	GO:0005525:GTP binding;GO:0003924:GTPase activity;GO:0003746:translation elongation factor activity	gene4207	-1.03606	Down	-	-	-	-	-
gene4808	1.06831	Ups	K02386	ko02040 Flagellar assembly;	-	-	-	gene5031	-1.26926	Down	K00249	ko00071 Fatty acid degradation;ko00280 Valine, leucine and isoleucine degradation;ko00410 beta-Alanine metabolism;ko00640 Propanoate metabolism;ko01100 Metabolic pathways;ko01110 Biosynthesis of secondary metabolites;ko01130 Biosynthesis of antibiotics;ko01200 Carbon metabolism;ko01212 Fatty acid metabolism;	GO:0019254:carnitine metabolic process, CoA-linked;GO:0033539:fatty acid beta-oxidation using acyl-CoA dehydrogenase;GO:0042758:long-chain fatty acid catabolic process	GO:0005759:mitochondrial matrix;GO:0005739:mitochondrion	GO:0050660:flavin adenine dinucleotide binding;GO:0004466:long-chain-acyl-CoA dehydrogenase activity;GO:0016401:palmitoyl-CoA oxidase activity	gene954	-1.03625	Down	-	-	-	-	-
gene1810	1.06768	Ups	-	-	-	-	-	gene4456	-1.2701	Down	-	-	-	-	-	gene4051	-1.03626	Down	-	-	-	-	-
gene1587	1.06674	Ups	K03566	ko02026 Biofilm formation - Escherichia coli;	-	-	-	gene3962	-1.2707	Down	-	-	-	-	-	gene4363	-1.03702	Down	-	-	-	-	-
gene1088	1.06636	Ups	-	-	-	-	-	gene2483	-1.27325	Down	K14170	ko00400 Phenylalanine, tyrosine and tryptophan biosynthesis;ko01100 Metabolic pathways;ko01110 Biosynthesis of secondary metabolites;ko01130 Biosynthesis of antibiotics;ko01230 Biosynthesis of amino acids;	GO:0046417:chorismate metabolic process;GO:0009094:L-phenylalanine biosynthetic process	GO:0005737:cytoplasm	GO:0004106:chorismate mutase activity;GO:0004664:prephenate dehydratase activity	gene2435	-1.03729	Down	K01754	ko00260 Glycine, serine and threonine metabolism;ko00290 Valine, leucine and isoleucine biosynthesis;ko01100 Metabolic pathways;ko01110 Biosynthesis of secondary metabolites;ko01130 Biosynthesis of antibiotics;ko01200 Carbon metabolism;ko01230 Biosynthesis of amino acids;	-	-	-
gene964	1.06501	Ups	-	-	-	-	-	gene833	-1.27399	Down	K01607	ko00362 Benzoate degradation;ko01100 Metabolic pathways;ko01120 Microbial metabolism in diverse environments;ko01220 Degradation of aromatic compounds;	GO:0042952:beta-ketoadipate pathway	-	GO:0047575:4-carboxymuconolactone decarboxylase activity;GO:0051920:peroxiredoxin activity	gene2673	-1.03745	Down	-	-	GO:0030163:protein catabolic process;GO:0006508:proteolysis	-	-
gene4827	1.06397	Ups	-	-	-	-	-	gene5089	-1.276	Down	-	-	-	-	-	gene2526	-1.03788	Down	-	-	-	-	-
gene4054	1.06213	Ups	-	-	-	-	-	gene5511	-1.27657	Down	-	-	-	-	-	gene2518	-1.03871	Down	-	-	-	-	-
gene3948	1.06138	Ups	-	-	-	-	-	gene1000	-1.27859	Down	-	-	-	-	-	gene3318	-1.04184	Down	K07679	ko02020 Two-component system;ko05133 Pertussis;	-	-	-
gene4117	1.05969	Ups	-	-	-	-	-	gene746	-1.27925	Down	-	-	-	-	-	gene5535	-1.04457	Down	-	-	-	-	-
gene336	1.05966	Ups	-	-	-	-	-	gene5582	-1.27992	Down	-	-	-	-	-	gene2496	-1.04496	Down	-	-	-	-	-
gene4015	1.05871	Ups	-	-	-	-	-	gene2714	-1.28031	Down	-	-	-	-	-	gene3073	-1.0451	Down	K01438	ko00220 Arginine biosynthesis;ko01100 Metabolic pathways;ko01110 Biosynthesis of secondary metabolites;ko01130 Biosynthesis of antibiotics;ko01210 2-Oxocarboxylic acid metabolism;ko01230 Biosynthesis of amino acids;	-	-	-
gene5675	1.05661	Ups	-	-	-	-	-	gene3512	-1.2842	Down	-	-	-	-	-	gene3774	-1.04548	Down	-	-	-	-	-
gene3201	1.05509	Ups	K00891	ko00400 Phenylalanine, tyrosine and tryptophan biosynthesis;ko01100 Metabolic pathways;ko01110 Biosynthesis of secondary metabolites;ko01130 Biosynthesis of antibiotics;ko01230 Biosynthesis of amino acids;	GO:0009073:aromatic amino acid family biosynthetic process;GO:0009423:chorismate biosynthetic process	GO:0005737:cytoplasm	GO:0005524:ATP binding;GO:0000287:magnesium ion binding;GO:0004765:shikimate kinase activity	gene2012	-1.28546	Down	K13893	ko02010 ABC transporters;	-	-	-	gene5028	-1.04562	Down	-	-	-	-	-
gene3425	1.05503	Ups	-	-	-	-	-	gene1674	-1.28597	Down	-	-	-	-	-	gene1492	-1.04573	Down	K00249	ko00071 Fatty acid degradation;ko00280 Valine, leucine and isoleucine degradation;ko00410 beta-Alanine metabolism;ko00640 Propanoate metabolism;ko01100 Metabolic pathways;ko01110 Biosynthesis of secondary metabolites;ko01130 Biosynthesis of antibiotics;ko01200 Carbon metabolism;ko01212 Fatty acid metabolism;	-	-	-
gene5265	1.05459	Ups	-	-	-	-	-	gene778	-1.2877	Down	K07130	ko00380 Tryptophan metabolism;ko00630 Glyoxylate and dicarboxylate metabolism;ko01100 Metabolic pathways;	GO:0019441:tryptophan catabolic process to kynurenine	-	GO:0004061:arylformamidase activity;GO:0004328:formamidase activity;GO:0008270:zinc ion binding	gene1225	-1.04616	Down	-	-	-	-	-
gene4860	1.05447	Ups	-	-	-	-	-	gene5052	-1.28776	Down	-	-	-	-	-	gene3966	-1.04648	Down	-	-	-	-	-
gene3930	1.05398	Ups	K07638	ko02020 Two-component system;ko02026 Biofilm formation - Escherichia coli;	-	-	-	gene1521	-1.28782	Down	-	-	-	-	-	gene5356	-1.04666	Down	-	-	-	-	-
gene4562	1.05373	Ups	-	-	-	-	-	gene631	-1.28963	Down	-	-	-	-	-	gene641	-1.04809	Down	-	-	-	-	-
gene2458	1.05356	Ups	K00285	ko00360 Phenylalanine metabolism;	GO:0019478:D-amino acid catabolic process	-	GO:0008718:D-amino-acid dehydrogenase activity	gene994	-1.29246	Down	K13481	ko00230 Purine metabolism;ko01100 Metabolic pathways;ko01120 Microbial metabolism in diverse environments;	-	-	-	gene1377	-1.04887	Down	K03821	ko00650 Butanoate metabolism;	GO:0042619:poly-hydroxybutyrate biosynthetic process	GO:0005737:cytoplasm	GO:0016746:transferase activity, transferring acyl groups
gene4062	1.05214	Ups	K00014	ko00400 Phenylalanine, tyrosine and tryptophan biosynthesis;ko01100 Metabolic pathways;ko01110 Biosynthesis of secondary metabolites;ko01130 Biosynthesis of antibiotics;ko01230 Biosynthesis of amino acids;	-	-	-	gene2453	-1.29273	Down	-	-	-	-	-	gene224	-1.04996	Down	-	-	-	-	-
gene2999	1.05181	Ups	-	-	-	-	-	gene5169	-1.29373	Down	-	-	-	-	-	gene2283	-1.051	Down	K00852	ko00030 Pentose phosphate pathway;	-	-	-
gene3561	1.0509	Ups	-	-	-	-	-	gene4059	-1.2987	Down	K00681	ko00430 Taurine and hypotaurine metabolism;ko00460 Cyanoamino acid metabolism;ko00480 Glutathione metabolism;ko01100 Metabolic pathways;	GO:0006750:glutathione biosynthetic process;GO:0006751:glutathione catabolic process	GO:0042597:periplasmic space	GO:0036374:glutathione hydrolase activity;GO:0102953:hypoglycin A gamma-glutamyl transpeptidase activity;GO:0103068:leukotriene C4 gamma-glutamyl transferase activity	gene3959	-1.05141	Down	-	-	-	-	-
gene4202	1.05075	Ups	-	-	-	-	-	gene796	-1.3018	Down	-	-	-	-	-	gene2051	-1.05218	Down	-	-	-	-	-
gene5341	1.04875	Ups	-	-	-	-	-	gene5793	-1.30328	Down	-	-	-	-	-	gene2469	-1.05366	Down	-	-	-	-	-
gene4489	1.04862	Ups	-	-	-	-	-	gene2754	-1.30399	Down	-	-	GO:0008616:queuosine biosynthetic process;GO:0008033:tRNA processing	GO:0005737:cytoplasm	GO:0051539:4 iron, 4 sulfur cluster binding;GO:0052693:epoxyqueuosine reductase activity;GO:0046872:metal ion binding	gene3393	-1.0538	Down	-	-	-	-	-
gene1352	1.04829	Ups	-	-	-	-	-	gene4825	-1.3044	Down	-	-	-	-	-	gene4557	-1.05586	Down	-	-	-	-	-
gene583	1.04785	Ups	-	-	-	-	-	gene3863	-1.30448	Down	-	-	-	-	-	gene2710	-1.05732	Down	K13529	ko03410 Base excision repair;	-	-	-
gene3578	1.04675	Ups	K07646	ko02020 Two-component system;	-	-	-	gene3375	-1.30478	Down	-	-	-	-	-	gene18	-1.05908	Down	-	-	-	-	-
gene400	1.04673	Ups	-	-	-	-	-	gene425	-1.3048	Down	K00632	ko00071 Fatty acid degradation;ko00280 Valine, leucine and isoleucine degradation;ko00281 Geraniol degradation;ko00362 Benzoate degradation;ko00592 alpha-Linolenic acid metabolism;ko00642 Ethylbenzene degradation;ko01100 Metabolic pathways;ko01110 Biosynthesis of secondary metabolites;ko01120 Microbial metabolism in diverse environments;ko01130 Biosynthesis of antibiotics;ko01212 Fatty acid metab…	-	-	-	gene2212	-1.05923	Down	K01426	ko00330 Arginine and proline metabolism;ko00360 Phenylalanine metabolism;ko00380 Tryptophan metabolism;ko00627 Aminobenzoate degradation;ko00643 Styrene degradation;ko01120 Microbial metabolism in diverse environments;	GO:0006807:nitrogen compound metabolic process	-	GO:0004040:amidase activity;GO:0043864:indoleacetamide hydrolase activity
gene134	1.04565	Ups	-	-	-	-	-	gene3110	-1.3074	Down	K02423	ko02040 Flagellar assembly;	-	-	-	gene2428	-1.06151	Down	-	-	-	-	-
gene2173	1.04562	Ups	-	-	-	-	-	gene1366	-1.30776	Down	-	-	-	-	-	gene2358	-1.06354	Down	-	-	-	-	-
gene4912	1.04424	Ups	-	-	-	-	-	gene3502	-1.30945	Down	K01997	ko02010 ABC transporters;ko02024 Quorum sensing;	-	-	-	gene2282	-1.06411	Down	-	-	-	-	-
gene1270	1.04419	Ups	-	-	-	-	-	gene392	-1.31198	Down	-	-	-	-	-	gene14	-1.06478	Down	-	-	-	-	-
gene1422	1.04335	Ups	-	-	-	-	-	gene176	-1.31342	Down	-	-	-	-	-	gene117	-1.0648	Down	K00799	ko00480 Glutathione metabolism;ko00983 Drug metabolism - other enzymes;	GO:0006979:response to oxidative stress	-	GO:0015036:disulfide oxidoreductase activity;GO:0004601:peroxidase activity
gene1195	1.04284	Ups	-	-	-	-	-	gene625	-1.3153	Down	-	-	-	-	-	gene2071	-1.06863	Down	K09810	ko02010 ABC transporters;	GO:0044873:lipoprotein localization to membrane;GO:0042953:lipoprotein transport	GO:0005886:plasma membrane	GO:0005524:ATP binding;GO:0016887:ATPase activity
gene5357	1.0407	Ups	K14205	ko01503 Cationic antimicrobial peptide (CAMP) resistance;ko02020 Two-component system;ko05150 Staphylococcus aureus infection;	-	-	-	gene5055	-1.3161	Down	-	-	-	-	-	gene5342	-1.07088	Down	-	-	-	-	-
gene2718	1.04024	Ups	-	-	GO:0006811:ion transport;GO:0046677:response to antibiotic	GO:0016021:integral component of membrane;GO:0005886:plasma membrane	GO:0015297:antiporter activity;GO:0015238:drug transmembrane transporter activity	gene2750	-1.31891	Down	-	-	-	-	-	gene819	-1.0711	Down	-	-	-	-	-
gene5644	1.04014	Ups	-	-	-	-	-	gene1076	-1.31935	Down	K15634	ko00010 Glycolysis / Gluconeogenesis;ko00260 Glycine, serine and threonine metabolism;ko00680 Methane metabolism;ko01100 Metabolic pathways;ko01110 Biosynthesis of secondary metabolites;ko01120 Microbial metabolism in diverse environments;ko01130 Biosynthesis of antibiotics;ko01200 Carbon metabolism;ko01230 Biosynthesis of amino acids;	-	-	-	gene1643	-1.07495	Down	-	-	-	-	-
gene3042	1.04014	Ups	-	-	-	-	-	gene1621	-1.32243	Down	-	-	-	-	-	gene3549	-1.07649	Down	-	-	-	-	-
gene5671	1.03837	Ups	-	-	-	-	-	gene756	-1.32298	Down	-	-	GO:0007049:cell cycle;GO:0051301:cell division;GO:0017038:protein import	GO:0042597:periplasmic space	-	gene3022	-1.07707	Down	K08311	ko03018 RNA degradation;	-	-	GO:0016818:hydrolase activity, acting on acid anhydrides, in phosphorus-containing anhydrides
gene4788	1.03744	Ups	K02417	ko02030 Bacterial chemotaxis;ko02040 Flagellar assembly;	GO:0071973:bacterial-type flagellum-dependent cell motility;GO:0006935:chemotaxis	GO:0009425:bacterial-type flagellum basal body;GO:0005886:plasma membrane	GO:0003774:motor activity	gene3657	-1.32373	Down	-	-	-	-	-	gene1583	-1.07719	Down	K02053	ko02024 Quorum sensing;	-	-	-
gene5219	1.03614	Ups	-	-	-	-	-	gene3167	-1.32399	Down	K02011	ko02010 ABC transporters;	-	-	-	gene3912	-1.07758	Down	-	-	-	-	-
gene660	1.03613	Ups	-	-	-	-	-	gene4171	-1.32461	Down	-	-	-	-	-	gene907	-1.07801	Down	-	-	-	-	-
gene5128	1.03353	Ups	-	-	-	-	-	gene2316	-1.32476	Down	-	-	-	-	-	gene3323	-1.07836	Down	-	-	-	-	-
gene1071	1.03328	Ups	-	-	-	-	-	gene897	-1.32574	Down	-	-	-	-	-	gene1330	-1.07862	Down	-	-	-	-	-
gene458	1.03318	Ups	K03550	ko03440 Homologous recombination;	GO:0006310:DNA recombination;GO:0006281:DNA repair;GO:0009432:SOS response	GO:0009379:Holliday junction helicase complex	GO:0005524:ATP binding;GO:0003677:DNA binding;GO:0009378:four-way junction helicase activity	gene3168	-1.32586	Down	K02010	ko02010 ABC transporters;	GO:0008643:carbohydrate transport	GO:0005886:plasma membrane	GO:0005524:ATP binding;GO:0016887:ATPase activity;GO:0046872:metal ion binding	gene5193	-1.08001	Down	-	-	-	-	-
gene5367	1.03315	Ups	-	-	-	-	-	gene2071	-1.32701	Down	K09810	ko02010 ABC transporters;	GO:0044873:lipoprotein localization to membrane;GO:0042953:lipoprotein transport	GO:0005886:plasma membrane	GO:0005524:ATP binding;GO:0016887:ATPase activity	gene2363	-1.08057	Down	-	-	-	-	-
gene263	1.03175	Ups	-	-	-	-	-	gene1935	-1.332	Down	-	-	-	-	-	gene3164	-1.08075	Down	K07774	ko02020 Two-component system;	-	-	-
gene4837	1.03151	Ups	K05825	ko00300 Lysine biosynthesis;ko01100 Metabolic pathways;ko01130 Biosynthesis of antibiotics;ko01210 2-Oxocarboxylic acid metabolism;	-	-	-	gene190	-1.33238	Down	K00626	ko00071 Fatty acid degradation;ko00072 Synthesis and degradation of ketone bodies;ko00280 Valine, leucine and isoleucine degradation;ko00310 Lysine degradation;ko00362 Benzoate degradation;ko00380 Tryptophan metabolism;ko00620 Pyruvate metabolism;ko00630 Glyoxylate and dicarboxylate metabolism;ko00640 Propanoate metabolism;ko00650 Butanoate metabolism;ko00720 Carbon fixation pathways in prokaryot…	-	-	-	gene3830	-1.08118	Down	-	-	-	-	-
gene1706	1.03005	Ups	-	-	-	-	-	gene1013	-1.33361	Down	K01653	ko00290 Valine, leucine and isoleucine biosynthesis;ko00650 Butanoate metabolism;ko00660 C5-Branched dibasic acid metabolism;ko00770 Pantothenate and CoA biosynthesis;ko01100 Metabolic pathways;ko01110 Biosynthesis of secondary metabolites;ko01130 Biosynthesis of antibiotics;ko01210 2-Oxocarboxylic acid metabolism;ko01230 Biosynthesis of amino acids;	GO:0009097:isoleucine biosynthetic process;GO:0009099:valine biosynthetic process	GO:0005829:cytosol	GO:0003984:acetolactate synthase activity	gene4950	-1.08134	Down	K04771	ko01503 Cationic antimicrobial peptide (CAMP) resistance;ko02020 Two-component system;	-	GO:0042597:periplasmic space	GO:0004252:serine-type endopeptidase activity
gene2992	1.02676	Ups	-	-	-	-	-	gene2191	-1.33426	Down	-	-	-	-	-	gene1721	-1.08277	Down	-	-	-	-	-
gene2640	1.02545	Ups	-	-	-	-	-	gene2748	-1.33667	Down	-	-	GO:0006637:acyl-CoA metabolic process;GO:0008209:androgen metabolic process;GO:0008205:ecdysone metabolic process;GO:0008210:estrogen metabolic process;GO:0006631:fatty acid metabolic process;GO:0090646:mitochondrial tRNA processing;GO:0090502:RNA phosphodiester bond hydrolysis, endonucleolytic;GO:0008202:steroid metabolic process	GO:0005829:cytosol;GO:0030678:mitochondrial ribonuclease P complex;GO:0005739:mitochondrion	GO:0047015:3-hydroxy-2-methylbutyryl-CoA dehydrogenase activity;GO:0003857:3-hydroxyacyl-CoA dehydrogenase activity;GO:0047022:7-beta-hydroxysteroid dehydrogenase (NADP+) activity;GO:0018454:acetoacetyl-CoA reductase activity;GO:0035410:dihydrotestosterone 17-beta-dehydrogenase activity;GO:0004303:estradiol 17-beta-dehydrogenase activity;GO:0016229:steroid dehydrogenase activity;GO:0047035:testos…	gene2133	-1.08324	Down	-	-	-	-	-
gene5272	1.02362	Ups	K01236	ko00500 Starch and sucrose metabolism;ko01100 Metabolic pathways;ko01110 Biosynthesis of secondary metabolites;	-	-	-	gene433	-1.33914	Down	-	-	-	-	-	gene1691	-1.08348	Down	-	-	-	-	-
gene4876	1.02344	Ups	K07677	ko02020 Two-component system;ko02026 Biofilm formation - Escherichia coli;	-	-	-	gene2262	-1.34003	Down	K00015	ko00630 Glyoxylate and dicarboxylate metabolism;ko01100 Metabolic pathways;ko01110 Biosynthesis of secondary metabolites;ko01120 Microbial metabolism in diverse environments;	-	-	-	gene1134	-1.08354	Down	-	-	-	-	-
gene572	1.02286	Ups	-	-	-	-	-	gene4934	-1.34299	Down	-	-	-	-	-	gene2491	-1.0843	Down	-	-	-	-	-
gene87	1.02146	Ups	K00077	ko00770 Pantothenate and CoA biosynthesis;ko01100 Metabolic pathways;ko01110 Biosynthesis of secondary metabolites;	-	-	-	gene4954	-1.34873	Down	K01997	ko02010 ABC transporters;ko02024 Quorum sensing;	-	-	-	gene3400	-1.08549	Down	-	-	-	-	-
gene1834	1.02077	Ups	K02045	ko00920 Sulfur metabolism;ko02010 ABC transporters;	-	GO:0043190:ATP-binding cassette (ABC) transporter complex	GO:0005524:ATP binding;GO:0015419:ATPase-coupled sulfate transmembrane transporter activity	gene329	-1.34911	Down	-	-	-	GO:0009279:cell outer membrane	GO:0008565:protein transporter activity	gene4001	-1.08642	Down	-	-	-	-	-
gene5236	1.02044	Ups	-	-	-	-	-	gene822	-1.35049	Down	-	-	-	GO:0005886:plasma membrane	GO:0015424:amino acid-transporting ATPase activity;GO:0005524:ATP binding	gene1584	-1.08715	Down	K02052	ko02024 Quorum sensing;	-	-	-
gene4838	1.02029	Ups	K00102	ko00620 Pyruvate metabolism;	-	-	-	gene4641	-1.35075	Down	K00640	ko00270 Cysteine and methionine metabolism;ko00920 Sulfur metabolism;ko01100 Metabolic pathways;ko01110 Biosynthesis of secondary metabolites;ko01120 Microbial metabolism in diverse environments;ko01200 Carbon metabolism;ko01230 Biosynthesis of amino acids;ko05111 Biofilm formation - Vibrio cholerae;	GO:0006535:cysteine biosynthetic process from serine	GO:0005737:cytoplasm	GO:0009001:serine O-acetyltransferase activity	gene2675	-1.08903	Down	-	-	-	-	-
gene3001	1.02005	Ups	-	-	-	-	-	gene2009	-1.35139	Down	K13896	ko02010 ABC transporters;	GO:0015031:protein transport	GO:0005886:plasma membrane	GO:0005524:ATP binding;GO:0016887:ATPase activity	gene4225	-1.09053	Down	-	-	-	-	-
gene73	1.01937	Ups	-	-	-	-	-	gene3217	-1.35653	Down	-	-	-	-	-	gene5304	-1.0906	Down	-	-	-	-	-
gene27	1.01634	Ups	-	-	-	-	-	gene1092	-1.35866	Down	K03417	ko00640 Propanoate metabolism;	GO:0019629:propionate catabolic process, 2-methylcitrate cycle	-	GO:0000287:magnesium ion binding;GO:0046421:methylisocitrate lyase activity	gene13	-1.09323	Down	-	-	-	-	-
gene941	1.01522	Ups	-	-	-	-	-	gene700	-1.36239	Down	-	-	-	-	-	gene4825	-1.09347	Down	-	-	-	-	-
gene5758	1.01476	Ups	-	-	-	-	-	gene2112	-1.36364	Down	-	-	-	-	-	gene387	-1.09348	Down	-	-	-	-	-
gene4263	1.01441	Ups	-	-	-	-	-	gene5515	-1.36481	Down	-	-	-	-	-	gene276	-1.09481	Down	-	-	-	-	-
gene3387	1.01137	Ups	-	-	-	-	-	gene5487	-1.36599	Down	-	-	-	-	-	gene1938	-1.09517	Down	K14682	ko00220 Arginine biosynthesis;ko01100 Metabolic pathways;ko01110 Biosynthesis of secondary metabolites;ko01130 Biosynthesis of antibiotics;ko01210 2-Oxocarboxylic acid metabolism;ko01230 Biosynthesis of amino acids;	GO:0006526:arginine biosynthetic process	GO:0005737:cytoplasm	GO:0004042:acetyl-CoA:L-glutamate N-acetyltransferase activity;GO:0103045:methione N-acyltransferase activity
gene4068	1.01111	Ups	-	-	-	-	-	gene3166	-1.36632	Down	K02012	ko02010 ABC transporters;	-	-	-	gene4327	-1.09524	Down	-	-	-	-	-
gene679	1.01093	Ups	K01525	ko00230 Purine metabolism;	-	-	GO:0008803:bis(5'-nucleosyl)-tetraphosphatase (symmetrical) activity	gene2318	-1.36764	Down	K05825	ko00300 Lysine biosynthesis;ko01100 Metabolic pathways;ko01130 Biosynthesis of antibiotics;ko01210 2-Oxocarboxylic acid metabolism;	-	-	-	gene4382	-1.09528	Down	-	-	-	-	-
gene3211	1.00971	Ups	-	-	GO:0030091:protein repair	GO:0005887:integral component of plasma membrane	GO:0009055:electron transfer activity;GO:0010181:FMN binding;GO:0020037:heme binding;GO:0046872:metal ion binding	gene5004	-1.36775	Down	-	-	-	-	-	gene5641	-1.09668	Down	-	-	-	-	-
gene4963	1.0086	Ups	K00845	ko00010 Glycolysis / Gluconeogenesis;ko00052 Galactose metabolism;ko00500 Starch and sucrose metabolism;ko00520 Amino sugar and nucleotide sugar metabolism;ko00521 Streptomycin biosynthesis;ko00524 Neomycin, kanamycin and gentamicin biosynthesis;ko01100 Metabolic pathways;ko01110 Biosynthesis of secondary metabolites;ko01120 Microbial metabolism in diverse environments;ko01130 Biosynthesis of ant…	GO:0006096:glycolytic process	GO:0005737:cytoplasm	GO:0005524:ATP binding;GO:0004340:glucokinase activity;GO:0005536:glucose binding	gene4475	-1.36833	Down	K01673	ko00910 Nitrogen metabolism;	GO:0015976:carbon utilization;GO:0009440:cyanate catabolic process	GO:0005737:cytoplasm	GO:0004089:carbonate dehydratase activity;GO:0008270:zinc ion binding	gene2504	-1.0968	Down	-	-	-	-	-
gene4560	1.00858	Ups	-	-	-	-	-	gene182	-1.36922	Down	-	-	-	-	-	gene519	-1.09782	Down	K01997	ko02010 ABC transporters;ko02024 Quorum sensing;	-	-	-
gene3109	1.00704	Ups	-	-	-	-	-	gene779	-1.37324	Down	-	-	-	-	-	gene2676	-1.09954	Down	-	-	-	-	-
gene2128	1.00623	Ups	-	-	GO:0006313:transposition, DNA-mediated	-	GO:0003677:DNA binding;GO:0004803:transposase activity	gene162	-1.37391	Down	-	-	-	-	-	gene2052	-1.10022	Down	-	-	-	-	-
gene1599	1.0042	Ups	-	-	-	-	-	gene2749	-1.37489	Down	-	-	-	-	-	gene2280	-1.10248	Down	K10441	ko02010 ABC transporters;	-	-	-
gene602	1.00274	Ups	-	-	-	-	-	gene4030	-1.37573	Down	K00019	ko00072 Synthesis and degradation of ketone bodies;ko00650 Butanoate metabolism;ko01100 Metabolic pathways;	-	-	-	gene1556	-1.10257	Down	-	-	-	-	-
gene3769	1.00031	Ups	K02405	ko02020 Two-component system;ko02025 Biofilm formation - Pseudomonas aeruginosa;ko02026 Biofilm formation - Escherichia coli;ko02040 Flagellar assembly;ko05111 Biofilm formation - Vibrio cholerae;	GO:0001123:transcription initiation from bacterial-type RNA polymerase promoter	GO:0005737:cytoplasm	GO:0003677:DNA binding;GO:0003700:DNA-binding transcription factor activity;GO:0003899:DNA-directed 5'-3' RNA polymerase activity;GO:0016987:sigma factor activity	gene5138	-1.37687	Down	-	-	-	-	-	gene1418	-1.10285	Down	-	-	-	-	-
gene3259	-1.00112	Ups	K03654	ko03018 RNA degradation;	-	-	-	gene2047	-1.37735	Down	-	-	-	-	GO:0003725:double-stranded RNA binding	gene2819	-1.10719	Down	K14645	ko02024 Quorum sensing;	-	-	-
gene5102	-1.00152	Ups	-	-	-	-	GO:0016706:oxidoreductase activity, acting on paired donors, with incorporation or reduction of molecular oxygen, 2-oxoglutarate as one donor, and incorporation of one atom each of oxygen into both donors;GO:0005506:iron ion binding;GO:0031418:L-ascorbic acid binding	gene1736	-1.37818	Down	-	-	-	-	-	gene3347	-1.10756	Down	-	-	-	-	-
gene5809	-1.00156	Ups	-	-	-	-	-	gene1981	-1.37959	Down	-	-	-	-	-	gene1948	-1.10835	Down	K00616	ko00030 Pentose phosphate pathway;ko01100 Metabolic pathways;ko01110 Biosynthesis of secondary metabolites;ko01120 Microbial metabolism in diverse environments;ko01130 Biosynthesis of antibiotics;ko01200 Carbon metabolism;ko01230 Biosynthesis of amino acids;	GO:0005975:carbohydrate metabolic process;GO:0006098:pentose-phosphate shunt	GO:0005737:cytoplasm	GO:0004801:sedoheptulose-7-phosphate:D-glyceraldehyde-3-phosphate glyceronetransferase activity
gene3534	-1.00368	Ups	-	-	GO:0006754:ATP biosynthetic process	-	GO:0008976:polyphosphate kinase activity	gene236	-1.38167	Down	-	-	-	-	-	gene104	-1.11154	Down	-	-	-	-	-
gene3519	-1.00503	Ups	-	-	-	-	-	gene664	-1.3904	Down	K01845	ko00860 Porphyrin and chlorophyll metabolism;ko01100 Metabolic pathways;ko01110 Biosynthesis of secondary metabolites;ko01120 Microbial metabolism in diverse environments;	GO:0006782:protoporphyrinogen IX biosynthetic process	GO:0005737:cytoplasm	GO:0042286:glutamate-1-semialdehyde 2,1-aminomutase activity;GO:0030170:pyridoxal phosphate binding;GO:0008483:transaminase activity	gene4378	-1.11195	Down	-	-	-	-	-
gene5504	-1.00543	Ups	-	-	-	-	-	gene1624	-1.39619	Down	-	-	-	-	-	gene1826	-1.11302	Down	-	-	-	-	-
gene2763	-1.00711	Ups	K00075	ko00520 Amino sugar and nucleotide sugar metabolism;ko00550 Peptidoglycan biosynthesis;ko01100 Metabolic pathways;	GO:0007049:cell cycle;GO:0051301:cell division;GO:0071555:cell wall organization;GO:0009252:peptidoglycan biosynthetic process;GO:0008360:regulation of cell shape	GO:0005737:cytoplasm	GO:0071949:FAD binding;GO:0008762:UDP-N-acetylmuramate dehydrogenase activity	gene5791	-1.39823	Down	-	-	-	-	-	gene1802	-1.11377	Down	-	-	GO:0000725:recombinational repair	-	GO:0005524:ATP binding;GO:0003684:damaged DNA binding;GO:0008094:DNA-dependent ATPase activity;GO:0046872:metal ion binding
gene4550	-1.00722	Ups	-	-	-	-	-	gene5399	-1.39969	Down	-	-	-	-	-	gene2205	-1.11595	Down	-	-	GO:0006313:transposition, DNA-mediated	-	GO:0003677:DNA binding;GO:0004803:transposase activity
gene1900	-1.00726	Ups	-	-	GO:0006353:DNA-templated transcription, termination;GO:0031564:transcription antitermination	GO:0005829:cytosol	GO:0003700:DNA-binding transcription factor activity;GO:0000166:nucleotide binding;GO:0003723:RNA binding	gene5257	-1.3999	Down	K01241	ko00230 Purine metabolism;	GO:0044209:AMP salvage;GO:0009116:nucleoside metabolic process	-	GO:0008714:AMP nucleosidase activity	gene2337	-1.11655	Down	-	-	-	-	-
gene2752	-1.0079	Ups	K01448	ko01503 Cationic antimicrobial peptide (CAMP) resistance;	GO:0071555:cell wall organization;GO:0009253:peptidoglycan catabolic process	GO:0042597:periplasmic space	GO:0008745:N-acetylmuramoyl-L-alanine amidase activity	gene165	-1.40128	Down	K13778	ko00281 Geraniol degradation;	-	-	-	gene2821	-1.11821	Down	-	-	-	-	-
gene2869	-1.00888	Ups	-	-	-	-	-	gene2819	-1.40429	Down	K14645	ko02024 Quorum sensing;	-	-	-	gene1605	-1.11897	Down	-	-	-	-	-
gene1232	-1.01005	Ups	-	-	-	-	-	gene2051	-1.40462	Down	-	-	-	-	-	gene4857	-1.12018	Down	-	-	-	-	-
gene3043	-1.011	Ups	K02535	ko00540 Lipopolysaccharide biosynthesis;ko01100 Metabolic pathways;	GO:0009245:lipid A biosynthetic process	-	GO:0046872:metal ion binding;GO:0008759:UDP-3-O-[3-hydroxymyristoyl] N-acetylglucosamine deacetylase activity;GO:0103117:UDP-3-O-acyl-N-acetylglucosamine deacetylase activity	gene1543	-1.40654	Down	-	-	GO:0006631:fatty acid metabolic process	-	GO:0016878:acid-thiol ligase activity;GO:0003996:acyl-CoA ligase activity;GO:0005524:ATP binding;GO:0046872:metal ion binding	gene4205	-1.12042	Down	-	-	-	-	-
gene2988	-1.01463	Ups	-	-	-	-	-	gene4144	-1.40752	Down	-	-	-	-	-	gene4029	-1.12165	Down	-	-	-	-	-
gene850	-1.01484	Ups	-	-	-	-	-	gene4599	-1.40855	Down	-	-	-	-	-	gene4866	-1.12174	Down	-	-	-	-	-
gene1245	-1.01524	Ups	-	-	-	-	-	gene3060	-1.40969	Down	K06134	ko00130 Ubiquinone and other terpenoid-quinone biosynthesis;ko01100 Metabolic pathways;ko01110 Biosynthesis of secondary metabolites;	GO:0006744:ubiquinone biosynthetic process	GO:0005886:plasma membrane	GO:0046872:metal ion binding;GO:0004497:monooxygenase activity	gene3801	-1.12176	Down	-	-	-	-	-
gene2060	-1.01532	Ups	-	-	-	-	-	gene5388	-1.41081	Down	-	-	-	-	-	gene637	-1.12196	Down	-	-	-	-	-
gene2658	-1.0155	Ups	K00507	ko01040 Biosynthesis of unsaturated fatty acids;ko01212 Fatty acid metabolism;	-	-	-	gene958	-1.41114	Down	-	-	-	-	-	gene3908	-1.12336	Down	-	-	-	-	-
gene4538	-1.01707	Ups	-	-	-	-	-	gene239	-1.41241	Down	-	-	-	-	-	gene413	-1.12642	Down	-	-	-	-	-
gene5803	-1.01838	Ups	-	-	-	-	-	gene2567	-1.41342	Down	-	-	-	-	-	gene1615	-1.13022	Down	-	-	-	-	-
gene1855	-1.01917	Ups	K03636	ko04122 Sulfur relay system;	-	-	-	gene192	-1.41373	Down	-	-	GO:0006006:glucose metabolic process;GO:0006097:glyoxylate cycle;GO:0006099:tricarboxylic acid cycle	GO:0005737:cytoplasm	GO:0008772:[isocitrate dehydrogenase (NADP+)] kinase activity;GO:0005524:ATP binding;GO:0004721:phosphoprotein phosphatase activity;GO:0004674:protein serine/threonine kinase activity	gene4513	-1.13072	Down	-	-	-	-	-
gene4455	-1.02094	Ups	-	-	-	-	-	gene3351	-1.41416	Down	-	-	-	-	-	gene26	-1.13199	Down	-	-	-	-	-
gene4595	-1.02105	Ups	K04751	ko02020 Two-component system;	-	-	-	gene5005	-1.41484	Down	-	-	-	-	-	gene5025	-1.13306	Down	-	-	-	-	-
gene3105	-1.0211	Ups	-	-	-	-	-	gene5329	-1.41724	Down	-	-	-	-	-	gene2301	-1.13756	Down	-	-	-	-	-
gene1549	-1.0233	Ups	-	-	-	-	-	gene4833	-1.41838	Down	K00459	ko00910 Nitrogen metabolism;	-	-	-	gene1282	-1.13818	Down	K11103	ko02020 Two-component system;	GO:0006835:dicarboxylic acid transport	GO:0016021:integral component of membrane;GO:0005886:plasma membrane	GO:0015293:symporter activity
gene2519	-1.02361	Ups	-	-	-	-	-	gene3734	-1.42179	Down	K01596	ko00010 Glycolysis / Gluconeogenesis;ko00020 Citrate cycle (TCA cycle);ko00620 Pyruvate metabolism;ko01100 Metabolic pathways;ko01110 Biosynthesis of secondary metabolites;ko01120 Microbial metabolism in diverse environments;ko01130 Biosynthesis of antibiotics;	GO:0006094:gluconeogenesis	GO:0005737:cytoplasm	GO:0005525:GTP binding;GO:0030145:manganese ion binding;GO:0004613:phosphoenolpyruvate carboxykinase (GTP) activity	gene1322	-1.13849	Down	-	-	-	-	GO:0051920:peroxiredoxin activity
gene2304	-1.02502	Ups	-	-	-	-	-	gene1844	-1.42184	Down	K15553	ko00920 Sulfur metabolism;ko02010 ABC transporters;	-	-	-	gene2771	-1.13943	Down	-	-	-	-	-
gene4940	-1.02571	Ups	-	-	-	-	-	gene2264	-1.42419	Down	-	-	-	-	-	gene5298	-1.14049	Down	-	-	-	-	-
gene3533	-1.02652	Ups	-	-	-	-	-	gene2019	-1.42596	Down	K01883	ko00970 Aminoacyl-tRNA biosynthesis;	GO:0006423:cysteinyl-tRNA aminoacylation	GO:0005737:cytoplasm	GO:0005524:ATP binding;GO:0004817:cysteine-tRNA ligase activity;GO:0008270:zinc ion binding	gene1800	-1.14112	Down	-	-	-	-	-
gene4535	-1.02802	Ups	-	-	-	-	-	gene1093	-1.42712	Down	K01644	ko02020 Two-component system;	-	-	-	gene2176	-1.14131	Down	K07644	ko02020 Two-component system;	-	GO:0016021:integral component of membrane;GO:0005886:plasma membrane	GO:0005524:ATP binding;GO:0000155:phosphorelay sensor kinase activity
gene1799	-1.02814	Ups	-	-	-	-	-	gene2485	-1.42749	Down	-	-	-	-	-	gene2362	-1.14421	Down	-	-	-	-	-
gene3431	-1.02859	Ups	-	-	-	-	-	gene1328	-1.43221	Down	-	-	-	GO:0016021:integral component of membrane;GO:0005886:plasma membrane	GO:0022857:transmembrane transporter activity	gene5336	-1.14458	Down	-	-	-	-	-
gene894	-1.02897	Ups	K01576	ko00627 Aminobenzoate degradation;ko01120 Microbial metabolism in diverse environments;	-	-	-	gene40	-1.43363	Down	-	-	-	GO:0005886:plasma membrane	GO:0015424:amino acid-transporting ATPase activity;GO:0005524:ATP binding	gene2549	-1.14475	Down	-	-	-	-	-
gene1296	-1.02947	Ups	K01740	ko00270 Cysteine and methionine metabolism;ko01100 Metabolic pathways;	-	-	-	gene5094	-1.43698	Down	K01996	ko02010 ABC transporters;ko02024 Quorum sensing;	-	-	-	gene4358	-1.14533	Down	-	-	-	-	-
gene3553	-1.03371	Ups	-	-	-	-	-	gene785	-1.43889	Down	K00275	ko00750 Vitamin B6 metabolism;ko01100 Metabolic pathways;ko01120 Microbial metabolism in diverse environments;	GO:0008615:pyridoxine biosynthetic process	-	GO:0010181:FMN binding;GO:0004733:pyridoxamine-phosphate oxidase activity	gene1359	-1.14771	Down	-	-	-	-	-
gene4934	-1.03535	Ups	-	-	-	-	-	gene3803	-1.4396	Down	-	-	-	-	-	gene5	-1.14794	Down	-	-	-	-	-
gene805	-1.03543	Ups	-	-	-	-	-	gene889	-1.44006	Down	-	-	-	-	-	gene5360	-1.14924	Down	-	-	-	-	-
gene5103	-1.03658	Ups	-	-	-	-	-	gene1549	-1.44333	Down	-	-	-	-	-	gene2677	-1.14927	Down	-	-	-	-	-
gene2787	-1.03671	Ups	K00970	ko03018 RNA degradation;	-	-	-	gene166	-1.44524	Down	K11731	ko00281 Geraniol degradation;	GO:0006552:leucine catabolic process	-	GO:0003995:acyl-CoA dehydrogenase activity;GO:0050660:flavin adenine dinucleotide binding	gene1472	-1.14934	Down	-	-	-	-	-
gene2345	-1.03688	Ups	-	-	-	-	-	gene168	-1.4482	Down	K01897	ko00061 Fatty acid biosynthesis;ko00071 Fatty acid degradation;ko01100 Metabolic pathways;ko01212 Fatty acid metabolism;ko02024 Quorum sensing;	-	-	-	gene827	-1.14992	Down	-	-	-	-	-
gene4675	-1.03692	Ups	-	-	-	-	-	gene1596	-1.44923	Down	-	-	-	-	-	gene3401	-1.15167	Down	-	-	-	-	-
gene2290	-1.03911	Ups	K10773	ko03410 Base excision repair;	GO:0006284:base-excision repair	-	GO:0051539:4 iron, 4 sulfur cluster binding;GO:0140078:class I DNA-(apurinic or apyrimidinic site) endonuclease activity;GO:0003677:DNA binding;GO:0019104:DNA N-glycosylase activity;GO:0046872:metal ion binding	gene4184	-1.44945	Down	K01692	ko00071 Fatty acid degradation;ko00280 Valine, leucine and isoleucine degradation;ko00281 Geraniol degradation;ko00310 Lysine degradation;ko00360 Phenylalanine metabolism;ko00362 Benzoate degradation;ko00380 Tryptophan metabolism;ko00410 beta-Alanine metabolism;ko00627 Aminobenzoate degradation;ko00640 Propanoate metabolism;ko00650 Butanoate metabolism;ko00903 Limonene and pinene degradation;ko00…	-	-	-	gene427	-1.15305	Down	-	-	-	-	-
gene3679	-1.04068	Ups	-	-	-	-	-	gene4953	-1.45148	Down	K01999	ko02010 ABC transporters;ko02024 Quorum sensing;	-	-	-	gene3392	-1.15353	Down	-	-	-	-	-
gene3662	-1.04166	Ups	K04097	ko00480 Glutathione metabolism;ko00590 Arachidonic acid metabolism;ko01100 Metabolic pathways;	-	-	-	gene34	-1.4533	Down	-	-	-	-	-	gene4572	-1.15407	Down	-	-	-	-	-
gene3520	-1.04195	Ups	-	-	-	-	-	gene2988	-1.45571	Down	-	-	-	-	-	gene2904	-1.15414	Down	-	-	-	-	-
gene2717	-1.04205	Ups	K01713	ko00400 Phenylalanine, tyrosine and tryptophan biosynthesis;ko01100 Metabolic pathways;ko01110 Biosynthesis of secondary metabolites;ko01130 Biosynthesis of antibiotics;ko01230 Biosynthesis of amino acids;	GO:0009094:L-phenylalanine biosynthetic process	GO:0042597:periplasmic space	GO:0047769:arogenate dehydratase activity;GO:0004664:prephenate dehydratase activity	gene2037	-1.45752	Down	-	-	-	-	-	gene1489	-1.15594	Down	K02300	ko00190 Oxidative phosphorylation;ko01100 Metabolic pathways;	-	-	-
gene5466	-1.04319	Ups	-	-	-	-	-	gene2241	-1.45812	Down	-	-	-	-	-	gene3802	-1.1575	Down	-	-	-	-	-
gene4632	-1.04361	Ups	-	-	-	-	-	gene5513	-1.45909	Down	-	-	-	-	-	gene3369	-1.15943	Down	-	-	-	-	-
gene703	-1.0448	Ups	-	-	-	-	-	gene3104	-1.46058	Down	K00001	ko00010 Glycolysis / Gluconeogenesis;ko00071 Fatty acid degradation;ko00350 Tyrosine metabolism;ko00625 Chloroalkane and chloroalkene degradation;ko00626 Naphthalene degradation;ko01100 Metabolic pathways;ko01110 Biosynthesis of secondary metabolites;ko01120 Microbial metabolism in diverse environments;ko01130 Biosynthesis of antibiotics;ko01220 Degradation of aromatic compounds;	-	GO:0005737:cytoplasm	GO:0043957:acryloyl-CoA reductase (NADP+) activity	gene4644	-1.16044	Down	K02455	ko03070 Bacterial secretion system;ko05111 Biofilm formation - Vibrio cholerae;	-	-	-
gene2983	-1.04549	Ups	K01961	ko00061 Fatty acid biosynthesis;ko00620 Pyruvate metabolism;ko00640 Propanoate metabolism;ko00720 Carbon fixation pathways in prokaryotes;ko01100 Metabolic pathways;ko01110 Biosynthesis of secondary metabolites;ko01120 Microbial metabolism in diverse environments;ko01130 Biosynthesis of antibiotics;ko01200 Carbon metabolism;ko01212 Fatty acid metabolism;	GO:0006633:fatty acid biosynthetic process;GO:2001295:malonyl-CoA biosynthetic process	-	GO:0003989:acetyl-CoA carboxylase activity;GO:0005524:ATP binding;GO:0004075:biotin carboxylase activity;GO:0046872:metal ion binding	gene5700	-1.4621	Down	-	-	-	-	-	gene2047	-1.16172	Down	-	-	-	-	GO:0003725:double-stranded RNA binding
gene4499	-1.04609	Ups	-	-	-	-	-	gene2513	-1.46472	Down	-	-	-	-	-	gene5391	-1.1619	Down	-	-	GO:0006635:fatty acid beta-oxidation	GO:0005759:mitochondrial matrix;GO:0005739:mitochondrion	GO:0003995:acyl-CoA dehydrogenase activity;GO:0050660:flavin adenine dinucleotide binding;GO:0016787:hydrolase activity
gene637	-1.04929	Ups	-	-	-	-	-	gene3350	-1.46875	Down	K00457	ko00130 Ubiquinone and other terpenoid-quinone biosynthesis;ko00350 Tyrosine metabolism;ko00360 Phenylalanine metabolism;ko01100 Metabolic pathways;	GO:0006559:L-phenylalanine catabolic process;GO:0006572:tyrosine catabolic process	-	GO:0003868:4-hydroxyphenylpyruvate dioxygenase activity;GO:0046872:metal ion binding	gene2396	-1.16267	Down	-	-	-	-	-
gene295	-1.05059	Ups	K02275	ko00190 Oxidative phosphorylation;ko01100 Metabolic pathways;	-	-	-	gene5003	-1.46939	Down	K10544	ko02010 ABC transporters;	-	-	-	gene4473	-1.1632	Down	-	-	-	-	-
gene4418	-1.05098	Ups	K01617	ko00362 Benzoate degradation;ko00621 Dioxin degradation;ko00622 Xylene degradation;ko01100 Metabolic pathways;ko01120 Microbial metabolism in diverse environments;ko01220 Degradation of aromatic compounds;	GO:0019439:aromatic compound catabolic process	-	GO:0047437:4-oxalocrotonate decarboxylase activity	gene2299	-1.47476	Down	-	-	-	-	-	gene4008	-1.16455	Down	-	-	-	-	-
gene5508	-1.05225	Ups	-	-	-	-	-	gene2301	-1.47692	Down	-	-	-	-	-	gene1808	-1.16487	Down	-	-	-	-	-
gene2842	-1.05286	Ups	-	-	-	-	-	gene3293	-1.47804	Down	K17321	ko02010 ABC transporters;	-	-	-	gene1268	-1.16634	Down	-	-	-	-	-
gene2789	-1.05303	Ups	-	-	-	-	-	gene513	-1.47971	Down	-	-	-	-	-	gene3112	-1.16844	Down	-	-	-	-	-
gene523	-1.05508	Ups	-	-	-	-	-	gene1982	-1.48059	Down	-	-	-	-	-	gene1074	-1.17161	Down	-	-	-	-	-
gene683	-1.05524	Ups	-	-	GO:0019305:dTDP-rhamnose biosynthetic process;GO:0045226:extracellular polysaccharide biosynthetic process;GO:0009103:lipopolysaccharide biosynthetic process;GO:0009244:lipopolysaccharide core region biosynthetic process	-	GO:0008830:dTDP-4-dehydrorhamnose 3,5-epimerase activity	gene1152	-1.48156	Down	-	-	-	-	-	gene3915	-1.1727	Down	-	-	-	-	-
gene1412	-1.05551	Ups	-	-	-	-	-	gene245	-1.48299	Down	-	-	-	-	-	gene4033	-1.17294	Down	K00822	ko00280 Valine, leucine and isoleucine degradation;ko00410 beta-Alanine metabolism;ko00640 Propanoate metabolism;ko01100 Metabolic pathways;	-	-	-
gene4545	-1.0575	Ups	-	-	-	-	-	gene183	-1.48508	Down	K01969	ko00280 Valine, leucine and isoleucine degradation;ko01100 Metabolic pathways;	GO:0015936:coenzyme A metabolic process;GO:0006552:leucine catabolic process	GO:1905202:methylcrotonoyl-CoA carboxylase complex;GO:0005759:mitochondrial matrix;GO:0005739:mitochondrion	GO:0005524:ATP binding;GO:0004485:methylcrotonoyl-CoA carboxylase activity	gene5379	-1.17608	Down	-	-	-	-	-
gene2565	-1.05784	Ups	K01494	ko00240 Pyrimidine metabolism;ko01100 Metabolic pathways;	GO:0006226:dUMP biosynthetic process;GO:0006229:dUTP biosynthetic process	-	GO:0008829:dCTP deaminase activity;GO:0000166:nucleotide binding	gene2023	-1.48667	Down	K03269	ko00540 Lipopolysaccharide biosynthesis;ko01100 Metabolic pathways;	GO:0009245:lipid A biosynthetic process	GO:0005737:cytoplasm;GO:0019897:extrinsic component of plasma membrane	GO:0030145:manganese ion binding;GO:0008758:UDP-2,3-diacylglucosamine hydrolase activity	gene5221	-1.17652	Down	-	-	-	-	-
gene2461	-1.05881	Ups	-	-	-	-	GO:0050660:flavin adenine dinucleotide binding;GO:0052890:oxidoreductase activity, acting on the CH-CH group of donors, with a flavin as acceptor	gene1412	-1.48746	Down	-	-	-	-	-	gene253	-1.17657	Down	-	-	-	-	-
gene319	-1.05943	Ups	-	-	-	-	-	gene3145	-1.49261	Down	-	-	-	-	-	gene426	-1.17684	Down	-	-	-	-	-
gene4453	-1.06023	Ups	K01999	ko02010 ABC transporters;ko02024 Quorum sensing;	-	-	-	gene4193	-1.49362	Down	K05296	ko00984 Steroid degradation;ko01100 Metabolic pathways;ko01120 Microbial metabolism in diverse environments;	-	-	-	gene1996	-1.17882	Down	-	-	-	-	-
gene2524	-1.06213	Ups	-	-	-	-	-	gene1303	-1.49383	Down	-	-	-	-	-	gene4492	-1.17916	Down	-	-	-	-	-
gene108	-1.06258	Ups	-	-	GO:0000160:phosphorelay signal transduction system;GO:0045893:positive regulation of transcription, DNA-templated	-	GO:0005524:ATP binding;GO:0003677:DNA binding;GO:0003700:DNA-binding transcription factor activity;GO:0008134:transcription factor binding	gene1556	-1.49462	Down	-	-	-	-	-	gene4893	-1.18015	Down	K15371	ko00220 Arginine biosynthesis;ko00250 Alanine, aspartate and glutamate metabolism;ko00430 Taurine and hypotaurine metabolism;ko00910 Nitrogen metabolism;ko01100 Metabolic pathways;	-	-	-
gene1303	-1.06475	Ups	-	-	-	-	-	gene5645	-1.49514	Down	-	-	-	-	-	gene5385	-1.1812	Down	-	-	-	-	-
gene5478	-1.0654	Ups	-	-	-	-	-	gene43	-1.49763	Down	-	-	-	-	-	gene2989	-1.18149	Down	-	-	-	-	-
gene4259	-1.06592	Ups	-	-	-	-	-	gene1504	-1.50304	Down	-	-	GO:0002097:tRNA wobble base modification	GO:0005737:cytoplasm	GO:0050660:flavin adenine dinucleotide binding;GO:0016645:oxidoreductase activity, acting on the CH-NH group of donors;GO:0004808:tRNA (5-methylaminomethyl-2-thiouridylate)-methyltransferase activity	gene3319	-1.18149	Down	K03379	ko00930 Caprolactam degradation;ko01120 Microbial metabolism in diverse environments;ko01220 Degradation of aromatic compounds;	GO:0055114:oxidation-reduction process	-	GO:0050660:flavin adenine dinucleotide binding;GO:0004499:N,N-dimethylaniline monooxygenase activity;GO:0050661:NADP binding;GO:0016709:oxidoreductase activity, acting on paired donors, with incorporation or reduction of molecular oxygen, NAD(P)H as one donor, and incorporation of one atom of oxygen
gene5740	-1.06671	Ups	-	-	-	-	-	gene3088	-1.50342	Down	K02614	ko00360 Phenylalanine metabolism;	-	-	-	gene3615	-1.18162	Down	-	-	GO:0006824:cobalt ion transport	GO:0016021:integral component of membrane;GO:0005886:plasma membrane	GO:0046872:metal ion binding;GO:0015099:nickel cation transmembrane transporter activity
gene256	-1.06685	Ups	-	-	-	-	-	gene2188	-1.50784	Down	-	-	-	-	-	gene17	-1.18179	Down	-	-	-	-	-
gene732	-1.06807	Ups	-	-	GO:0006353:DNA-templated transcription, termination;GO:0031564:transcription antitermination	-	GO:0003723:RNA binding	gene4416	-1.50924	Down	K00452	ko00380 Tryptophan metabolism;ko01100 Metabolic pathways;	GO:0034354:'de novo' NAD biosynthetic process from tryptophan;GO:0043420:anthranilate metabolic process;GO:0019805:quinolinate biosynthetic process;GO:0006569:tryptophan catabolic process	-	GO:0000334:3-hydroxyanthranilate 3,4-dioxygenase activity;GO:0008198:ferrous iron binding	gene2427	-1.18216	Down	-	-	-	-	-
gene2246	-1.06828	Ups	K00648	ko00061 Fatty acid biosynthesis;ko01100 Metabolic pathways;ko01212 Fatty acid metabolism;	GO:0006633:fatty acid biosynthetic process	GO:0005737:cytoplasm	GO:0004315:3-oxoacyl-[acyl-carrier-protein] synthase activity;GO:0033818:beta-ketoacyl-acyl-carrier-protein synthase III activity	gene1075	-1.52511	Down	-	-	-	-	-	gene4200	-1.18344	Down	-	-	-	-	-
gene5540	-1.07045	Ups	K03199	ko03070 Bacterial secretion system;	-	-	-	gene4938	-1.53912	Down	K03462	ko00760 Nicotinate and nicotinamide metabolism;ko01100 Metabolic pathways;ko04621 NOD-like receptor signaling pathway;	-	-	-	gene1590	-1.18479	Down	K00161	ko00010 Glycolysis / Gluconeogenesis;ko00020 Citrate cycle (TCA cycle);ko00620 Pyruvate metabolism;ko01100 Metabolic pathways;ko01110 Biosynthesis of secondary metabolites;ko01120 Microbial metabolism in diverse environments;ko01130 Biosynthesis of antibiotics;ko01200 Carbon metabolism;	-	-	-
gene5577	-1.07047	Ups	-	-	-	-	-	gene2468	-1.53938	Down	-	-	-	-	-	gene4491	-1.18503	Down	-	-	-	-	-
gene2799	-1.0723	Ups	-	-	GO:0006457:protein folding	GO:0005737:cytoplasm	GO:0000774:adenyl-nucleotide exchange factor activity;GO:0051087:chaperone binding;GO:0042803:protein homodimerization activity	gene5053	-1.54053	Down	-	-	-	GO:0005737:cytoplasm	GO:0016740:transferase activity	gene2544	-1.18537	Down	-	-	-	-	-
gene4339	-1.07463	Ups	-	-	-	-	-	gene2089	-1.54108	Down	-	-	-	-	-	gene2191	-1.18848	Down	-	-	-	-	-
gene3355	-1.07528	Ups	K02458	ko03070 Bacterial secretion system;ko05111 Biofilm formation - Vibrio cholerae;	-	-	-	gene4239	-1.55461	Down	-	-	-	-	-	gene3095	-1.18934	Down	K01657	ko00400 Phenylalanine, tyrosine and tryptophan biosynthesis;ko00405 Phenazine biosynthesis;ko01100 Metabolic pathways;ko01110 Biosynthesis of secondary metabolites;ko01130 Biosynthesis of antibiotics;ko01230 Biosynthesis of amino acids;ko02024 Quorum sensing;ko02025 Biofilm formation - Pseudomonas aeruginosa;	GO:0000162:tryptophan biosynthetic process	-	GO:0004049:anthranilate synthase activity;GO:0046872:metal ion binding
gene1096	-1.07573	Ups	K00241	ko00020 Citrate cycle (TCA cycle);ko00190 Oxidative phosphorylation;ko00650 Butanoate metabolism;ko00720 Carbon fixation pathways in prokaryotes;ko01100 Metabolic pathways;ko01110 Biosynthesis of secondary metabolites;ko01120 Microbial metabolism in diverse environments;ko01130 Biosynthesis of antibiotics;ko01200 Carbon metabolism;	-	-	-	gene1885	-1.555	Down	-	-	-	-	-	gene2561	-1.19045	Down	-	-	-	-	-
gene1104	-1.07851	Ups	K00052	ko00290 Valine, leucine and isoleucine biosynthesis;ko00660 C5-Branched dibasic acid metabolism;ko01100 Metabolic pathways;ko01110 Biosynthesis of secondary metabolites;ko01210 2-Oxocarboxylic acid metabolism;ko01230 Biosynthesis of amino acids;	GO:0009098:leucine biosynthetic process	GO:0005737:cytoplasm	GO:0003862:3-isopropylmalate dehydrogenase activity;GO:0000287:magnesium ion binding;GO:0051287:NAD binding	gene3065	-1.55598	Down	K01897	ko00061 Fatty acid biosynthesis;ko00071 Fatty acid degradation;ko01100 Metabolic pathways;ko01212 Fatty acid metabolism;ko02024 Quorum sensing;	-	GO:0016020:membrane	GO:0003996:acyl-CoA ligase activity;GO:0005524:ATP binding;GO:0102391:decanoate-CoA ligase activity;GO:0004467:long-chain fatty acid-CoA ligase activity	gene1995	-1.19074	Down	-	-	-	-	-
gene1028	-1.08002	Ups	K00331	ko00190 Oxidative phosphorylation;ko01100 Metabolic pathways;	-	GO:0005886:plasma membrane	GO:0051539:4 iron, 4 sulfur cluster binding;GO:0005506:iron ion binding;GO:0008137:NADH dehydrogenase (ubiquinone) activity;GO:0048038:quinone binding	gene5327	-1.5597	Down	K00140	ko00280 Valine, leucine and isoleucine degradation;ko00410 beta-Alanine metabolism;ko00562 Inositol phosphate metabolism;ko00640 Propanoate metabolism;ko01100 Metabolic pathways;ko01200 Carbon metabolism;	GO:0006979:response to oxidative stress;GO:0006210:thymine catabolic process;GO:0006574:valine catabolic process;GO:0006573:valine metabolic process	GO:0005739:mitochondrion	GO:0005507:copper ion binding;GO:0018478:malonate-semialdehyde dehydrogenase (acetylating) activity;GO:0004491:methylmalonate-semialdehyde dehydrogenase (acylating) activity	gene2711	-1.19182	Down	-	-	GO:0006307:DNA dealkylation involved in DNA repair	GO:0005737:cytoplasm	GO:0003908:methylated-DNA-[protein]-cysteine S-methyltransferase activity
gene2768	-1.08281	Ups	-	-	-	-	-	gene2539	-1.56308	Down	-	-	-	-	-	gene2281	-1.19221	Down	K10440	ko02010 ABC transporters;	-	-	-
gene5253	-1.08327	Ups	-	-	-	-	-	gene4390	-1.56381	Down	-	-	-	-	-	gene5115	-1.19541	Down	-	-	-	-	-
gene889	-1.08368	Ups	-	-	-	-	-	gene722	-1.56443	Down	-	-	-	-	-	gene3790	-1.19661	Down	K01505	ko00270 Cysteine and methionine metabolism;	GO:0018871:1-aminocyclopropane-1-carboxylate metabolic process;GO:0009310:amine catabolic process	-	GO:0008660:1-aminocyclopropane-1-carboxylate deaminase activity;GO:0030170:pyridoxal phosphate binding
gene4565	-1.08456	Ups	-	-	-	-	-	gene4831	-1.56524	Down	-	-	-	-	-	gene5226	-1.19808	Down	-	-	-	-	-
gene241	-1.08469	Ups	-	-	-	-	-	gene1047	-1.56566	Down	-	-	GO:0006631:fatty acid metabolic process	-	GO:0004300:enoyl-CoA hydratase activity	gene860	-1.19824	Down	K00795	ko00900 Terpenoid backbone biosynthesis;ko01100 Metabolic pathways;ko01110 Biosynthesis of secondary metabolites;ko01130 Biosynthesis of antibiotics;	GO:0008299:isoprenoid biosynthetic process	GO:0005737:cytoplasm	GO:0004337:geranyltranstransferase activity;GO:0046872:metal ion binding
gene752	-1.08532	Ups	-	-	-	-	-	gene306	-1.56573	Down	-	-	GO:0009408:response to heat;GO:0001123:transcription initiation from bacterial-type RNA polymerase promoter	GO:0005737:cytoplasm	GO:0003677:DNA binding;GO:0003700:DNA-binding transcription factor activity;GO:0016987:sigma factor activity	gene2346	-1.19832	Down	-	-	-	-	-
gene733	-1.08593	Ups	K00794	ko00740 Riboflavin metabolism;ko01100 Metabolic pathways;ko01110 Biosynthesis of secondary metabolites;	GO:0009231:riboflavin biosynthetic process	GO:0009349:riboflavin synthase complex	GO:0000906:6,7-dimethyl-8-ribityllumazine synthase activity	gene163	-1.56659	Down	K00249	ko00071 Fatty acid degradation;ko00280 Valine, leucine and isoleucine degradation;ko00410 beta-Alanine metabolism;ko00640 Propanoate metabolism;ko01100 Metabolic pathways;ko01110 Biosynthesis of secondary metabolites;ko01130 Biosynthesis of antibiotics;ko01200 Carbon metabolism;ko01212 Fatty acid metabolism;	-	-	-	gene5382	-1.19894	Down	-	-	-	-	-
gene5010	-1.08651	Ups	-	-	-	-	-	gene5060	-1.56944	Down	-	-	-	-	-	gene2462	-1.19909	Down	-	-	GO:0033539:fatty acid beta-oxidation using acyl-CoA dehydrogenase	-	GO:0009055:electron transfer activity;GO:0050660:flavin adenine dinucleotide binding;GO:0016491:oxidoreductase activity
gene4741	-1.0869	Ups	-	-	-	-	-	gene1294	-1.57147	Down	-	-	-	-	-	gene265	-1.19989	Down	-	-	-	-	-
gene3688	-1.0872	Ups	K05515	ko00550 Peptidoglycan biosynthesis;ko01501 beta-Lactam resistance;	-	-	-	gene1077	-1.57875	Down	-	-	-	-	-	gene1624	-1.20206	Down	-	-	-	-	-
gene5559	-1.08759	Ups	-	-	-	-	-	gene959	-1.58131	Down	-	-	-	-	-	gene1817	-1.20258	Down	-	-	-	-	-
gene1856	-1.08769	Ups	K03750	ko00790 Folate biosynthesis;ko01100 Metabolic pathways;	-	-	-	gene3221	-1.58187	Down	-	-	GO:0045454:cell redox homeostasis;GO:0017004:cytochrome complex assembly	GO:0016021:integral component of membrane;GO:0005886:plasma membrane	GO:0009055:electron transfer activity;GO:0047134:protein-disulfide reductase activity	gene3961	-1.20314	Down	-	-	-	-	-
gene776	-1.0877	Ups	K00453	ko00380 Tryptophan metabolism;ko01100 Metabolic pathways;	GO:0051289:protein homotetramerization;GO:0019441:tryptophan catabolic process to kynurenine	-	GO:0020037:heme binding;GO:0046872:metal ion binding;GO:0004833:tryptophan 2,3-dioxygenase activity	gene1260	-1.58788	Down	-	-	-	-	-	gene4273	-1.20435	Down	-	-	-	-	-
gene431	-1.08781	Ups	-	-	-	-	-	gene3089	-1.5931	Down	K01912	ko00360 Phenylalanine metabolism;ko01120 Microbial metabolism in diverse environments;ko05111 Biofilm formation - Vibrio cholerae;	GO:0010124:phenylacetate catabolic process	-	GO:0005524:ATP binding;GO:0047475:phenylacetate-CoA ligase activity	gene2170	-1.20527	Down	-	-	-	-	-
gene4845	-1.08851	Ups	K00303	ko00260 Glycine, serine and threonine metabolism;ko01100 Metabolic pathways;	-	-	-	gene3157	-1.60711	Down	K00412	ko00190 Oxidative phosphorylation;ko01100 Metabolic pathways;ko02020 Two-component system;	GO:0006122:mitochondrial electron transport, ubiquinol to cytochrome c	GO:0016021:integral component of membrane;GO:0005886:plasma membrane;GO:0045275:respiratory chain complex III	GO:0046872:metal ion binding;GO:0008121:ubiquinol-cytochrome-c reductase activity	gene5334	-1.20642	Down	-	-	-	-	-
gene4579	-1.08856	Ups	-	-	GO:0009405:pathogenesis	GO:0009279:cell outer membrane;GO:0009986:cell surface;GO:0016021:integral component of membrane	-	gene410	-1.6079	Down	-	-	-	-	-	gene5044	-1.21083	Down	-	-	-	-	-
gene806	-1.08994	Ups	K01886	ko00970 Aminoacyl-tRNA biosynthesis;ko01100 Metabolic pathways;	GO:0006425:glutaminyl-tRNA aminoacylation;GO:0006424:glutamyl-tRNA aminoacylation	GO:0005737:cytoplasm	GO:0005524:ATP binding;GO:0004819:glutamine-tRNA ligase activity	gene5061	-1.60879	Down	-	-	-	-	-	gene5164	-1.21212	Down	-	-	-	-	-
gene2579	-1.09132	Ups	-	-	-	-	-	gene2482	-1.61184	Down	K00817	ko00340 Histidine metabolism;ko00350 Tyrosine metabolism;ko00360 Phenylalanine metabolism;ko00400 Phenylalanine, tyrosine and tryptophan biosynthesis;ko00401 Novobiocin biosynthesis;ko01100 Metabolic pathways;ko01110 Biosynthesis of secondary metabolites;ko01130 Biosynthesis of antibiotics;ko01230 Biosynthesis of amino acids;	GO:0000105:histidine biosynthetic process	-	GO:0004400:histidinol-phosphate transaminase activity;GO:0030170:pyridoxal phosphate binding	gene4474	-1.21213	Down	-	-	-	-	-
gene2756	-1.09237	Ups	-	-	-	-	-	gene1799	-1.6171	Down	-	-	-	-	-	gene1215	-1.21278	Down	-	-	-	-	GO:0016787:hydrolase activity;GO:0046872:metal ion binding
gene4646	-1.09239	Ups	-	-	-	-	-	gene3676	-1.61717	Down	-	-	-	GO:0016021:integral component of membrane;GO:0005886:plasma membrane	GO:0004222:metalloendopeptidase activity;GO:0008270:zinc ion binding	gene5424	-1.21356	Down	-	-	GO:0017198:N-terminal peptidyl-serine acetylation	-	GO:1990189:peptide-serine-N-acetyltransferase activity;GO:0008999:ribosomal-protein-alanine N-acetyltransferase activity
gene3482	-1.09241	Ups	-	-	-	-	-	gene2836	-1.6176	Down	-	-	-	-	-	gene1458	-1.2184	Down	-	-	-	-	-
gene5465	-1.09299	Ups	-	-	-	-	-	gene1295	-1.61996	Down	-	-	-	-	-	gene1324	-1.22104	Down	-	-	-	-	-
gene5557	-1.09336	Ups	K00526	ko00230 Purine metabolism;ko00240 Pyrimidine metabolism;ko01100 Metabolic pathways;	GO:0009263:deoxyribonucleotide biosynthetic process;GO:0006260:DNA replication	-	GO:0046872:metal ion binding;GO:0004748:ribonucleoside-diphosphate reductase activity, thioredoxin disulfide as acceptor	gene561	-1.62324	Down	K01624	ko00010 Glycolysis / Gluconeogenesis;ko00030 Pentose phosphate pathway;ko00051 Fructose and mannose metabolism;ko00680 Methane metabolism;ko00710 Carbon fixation in photosynthetic organisms;ko01100 Metabolic pathways;ko01110 Biosynthesis of secondary metabolites;ko01120 Microbial metabolism in diverse environments;ko01130 Biosynthesis of antibiotics;ko01200 Carbon metabolism;ko01230 Biosynthesis …	GO:0006096:glycolytic process	-	GO:0004332:fructose-bisphosphate aldolase activity;GO:0008270:zinc ion binding	gene2459	-1.22209	Down	-	-	-	-	-
gene1894	-1.09396	Ups	K18139	ko01501 beta-Lactam resistance;ko02024 Quorum sensing;	-	-	-	gene1620	-1.62584	Down	-	-	-	-	-	gene1077	-1.2221	Down	-	-	-	-	-
gene2104	-1.09468	Ups	-	-	-	-	-	gene191	-1.6267	Down	K01673	ko00910 Nitrogen metabolism;	GO:0015976:carbon utilization	GO:0005829:cytosol	GO:0004089:carbonate dehydratase activity;GO:0008270:zinc ion binding	gene390	-1.22213	Down	-	-	-	-	-
gene2959	-1.09541	Ups	K03566	ko02026 Biofilm formation - Escherichia coli;	-	-	-	gene2518	-1.62693	Down	-	-	-	-	-	gene2357	-1.22224	Down	-	-	-	-	-
gene3218	-1.09556	Ups	-	-	-	-	-	gene4319	-1.6281	Down	-	-	-	-	-	gene5375	-1.22409	Down	-	-	-	-	-
gene4751	-1.09625	Ups	-	-	-	-	-	gene164	-1.62924	Down	K13774	ko00281 Geraniol degradation;	-	-	-	gene528	-1.22502	Down	-	-	-	-	-
gene3822	-1.09961	Ups	K01631	ko00052 Galactose metabolism;ko01100 Metabolic pathways;	-	-	-	gene3622	-1.63056	Down	-	-	-	-	-	gene2573	-1.22563	Down	-	-	-	-	-
gene293	-1.10288	Ups	K02169	ko00780 Biotin metabolism;ko01100 Metabolic pathways;	-	-	-	gene5643	-1.63185	Down	-	-	-	-	-	gene4645	-1.22763	Down	-	-	-	-	-
gene2040	-1.10339	Ups	-	-	-	-	-	gene1062	-1.63196	Down	-	-	-	-	-	gene2672	-1.22863	Down	-	-	GO:0019538:protein metabolic process;GO:0043335:protein unfolding	-	GO:0005524:ATP binding;GO:0016887:ATPase activity
gene1937	-1.1037	Ups	-	-	-	-	-	gene755	-1.63371	Down	-	-	-	-	-	gene1456	-1.2359	Down	-	-	-	-	-
gene481	-1.10442	Ups	-	-	-	-	-	gene2590	-1.63761	Down	K02227	ko00860 Porphyrin and chlorophyll metabolism;ko01100 Metabolic pathways;	GO:0009236:cobalamin biosynthetic process;GO:0006779:porphyrin-containing compound biosynthetic process	GO:0016021:integral component of membrane;GO:0005886:plasma membrane	GO:0015420:cobalamin-transporting ATPase activity;GO:0048472:threonine-phosphate decarboxylase activity	gene2306	-1.2364	Down	-	-	-	-	-
gene453	-1.10795	Ups	K01866	ko00970 Aminoacyl-tRNA biosynthesis;	GO:0006437:tyrosyl-tRNA aminoacylation	GO:0005737:cytoplasm	GO:0005524:ATP binding;GO:0003723:RNA binding;GO:0004831:tyrosine-tRNA ligase activity	gene185	-1.63839	Down	-	-	-	-	-	gene993	-1.23862	Down	K13482	ko00230 Purine metabolism;ko01100 Metabolic pathways;ko01120 Microbial metabolism in diverse environments;	-	-	-
gene3267	-1.10812	Ups	K03046	ko00230 Purine metabolism;ko00240 Pyrimidine metabolism;ko01100 Metabolic pathways;ko03020 RNA polymerase;	GO:0006351:transcription, DNA-templated	-	GO:0003677:DNA binding;GO:0003899:DNA-directed 5'-3' RNA polymerase activity	gene181	-1.63847	Down	K13766	ko00280 Valine, leucine and isoleucine degradation;ko01100 Metabolic pathways;	-	-	-	gene599	-1.23936	Down	K00799	ko00480 Glutathione metabolism;ko00983 Drug metabolism - other enzymes;	-	-	-
gene1135	-1.10837	Ups	-	-	-	-	-	gene424	-1.63979	Down	K07516	ko00071 Fatty acid degradation;ko00362 Benzoate degradation;ko00650 Butanoate metabolism;ko01100 Metabolic pathways;ko01120 Microbial metabolism in diverse environments;ko01200 Carbon metabolism;ko01212 Fatty acid metabolism;	-	-	-	gene3097	-1.2399	Down	-	-	-	-	-
gene5169	-1.10945	Ups	-	-	-	-	-	gene4499	-1.64862	Down	-	-	-	-	-	gene3852	-1.24098	Down	-	-	-	-	-
gene2654	-1.10989	Ups	K02913	ko03010 Ribosome;	GO:0006412:translation	GO:0005840:ribosome	GO:0003735:structural constituent of ribosome	gene1870	-1.65283	Down	-	-	-	-	-	gene3285	-1.24108	Down	-	-	-	-	-
gene3210	-1.11177	Ups	K01586	ko00300 Lysine biosynthesis;ko01100 Metabolic pathways;ko01110 Biosynthesis of secondary metabolites;ko01120 Microbial metabolism in diverse environments;ko01130 Biosynthesis of antibiotics;ko01230 Biosynthesis of amino acids;	GO:0009089:lysine biosynthetic process via diaminopimelate	-	GO:0008836:diaminopimelate decarboxylase activity;GO:0030170:pyridoxal phosphate binding	gene4420	-1.65408	Down	K04073	ko00360 Phenylalanine metabolism;ko00362 Benzoate degradation;ko00620 Pyruvate metabolism;ko00621 Dioxin degradation;ko00622 Xylene degradation;ko00650 Butanoate metabolism;ko01100 Metabolic pathways;ko01120 Microbial metabolism in diverse environments;ko01220 Degradation of aromatic compounds;	GO:0019439:aromatic compound catabolic process	-	GO:0008774:acetaldehyde dehydrogenase (acetylating) activity;GO:0051287:NAD binding	gene638	-1.2414	Down	-	-	-	-	-
gene2861	-1.11207	Ups	-	-	GO:0030261:chromosome condensation	-	GO:0003677:DNA binding	gene3542	-1.65905	Down	-	-	-	-	-	gene1949	-1.2419	Down	-	-	-	GO:0005737:cytoplasm	GO:0046872:metal ion binding;GO:0070403:NAD+ binding;GO:0034979:NAD-dependent protein deacetylase activity;GO:0036054:protein-malonyllysine demalonylase activity;GO:0036055:protein-succinyllysine desuccinylase activity
gene2335	-1.11234	Ups	-	-	GO:0007059:chromosome segregation;GO:0006265:DNA topological change	GO:0005694:chromosome;GO:0009340:DNA topoisomerase IV complex	GO:0005524:ATP binding;GO:0003677:DNA binding;GO:0003918:DNA topoisomerase type II (ATP-hydrolyzing) activity;GO:0046872:metal ion binding	gene1545	-1.67342	Down	K01997	ko02010 ABC transporters;ko02024 Quorum sensing;	-	-	-	gene1507	-1.24249	Down	K03544	ko04112 Cell cycle - Caulobacter;	GO:0006457:protein folding	-	GO:0005524:ATP binding;GO:0046983:protein dimerization activity;GO:0051082:unfolded protein binding;GO:0008270:zinc ion binding
gene2299	-1.1133	Ups	-	-	-	-	-	gene5456	-1.6748	Down	-	-	-	-	-	gene2355	-1.24307	Down	-	-	-	-	-
gene3487	-1.11543	Ups	K01999	ko02010 ABC transporters;ko02024 Quorum sensing;	-	-	-	gene4320	-1.67711	Down	K03821	ko00650 Butanoate metabolism;	-	-	-	gene1130	-1.24436	Down	-	-	-	-	-
gene2441	-1.11559	Ups	-	-	-	GO:0005737:cytoplasm	GO:0000175:3'-5'-exoribonuclease activity;GO:0003676:nucleic acid binding	gene783	-1.6834	Down	-	-	-	-	-	gene958	-1.24606	Down	-	-	-	-	-
gene1043	-1.11789	Ups	-	-	-	-	-	gene3576	-1.68422	Down	K01548	ko02020 Two-component system;	-	GO:0005887:integral component of plasma membrane	GO:0005524:ATP binding;GO:0008556:potassium-transporting ATPase activity	gene5358	-1.24673	Down	-	-	-	-	-
gene5569	-1.1184	Ups	-	-	-	-	-	gene1360	-1.6856	Down	-	-	-	-	-	gene602	-1.24896	Down	-	-	-	-	-
gene560	-1.11849	Ups	K00873	ko00010 Glycolysis / Gluconeogenesis;ko00230 Purine metabolism;ko00620 Pyruvate metabolism;ko01100 Metabolic pathways;ko01110 Biosynthesis of secondary metabolites;ko01120 Microbial metabolism in diverse environments;ko01130 Biosynthesis of antibiotics;ko01200 Carbon metabolism;ko01230 Biosynthesis of amino acids;	-	-	-	gene5330	-1.68621	Down	-	-	-	-	-	gene3647	-1.24902	Down	-	-	-	-	-
gene664	-1.11853	Ups	K01845	ko00860 Porphyrin and chlorophyll metabolism;ko01100 Metabolic pathways;ko01110 Biosynthesis of secondary metabolites;ko01120 Microbial metabolism in diverse environments;	GO:0006782:protoporphyrinogen IX biosynthetic process	GO:0005737:cytoplasm	GO:0042286:glutamate-1-semialdehyde 2,1-aminomutase activity;GO:0030170:pyridoxal phosphate binding;GO:0008483:transaminase activity	gene5579	-1.68805	Down	-	-	-	-	-	gene4979	-1.25202	Down	-	-	-	-	-
gene511	-1.11905	Ups	-	-	-	-	-	gene4205	-1.68873	Down	-	-	-	-	-	gene1189	-1.25386	Down	K01908	ko00640 Propanoate metabolism;ko01100 Metabolic pathways;	GO:0019629:propionate catabolic process, 2-methylcitrate cycle	-	GO:0005524:ATP binding;GO:0050218:propionate-CoA ligase activity
gene5544	-1.12096	Ups	-	-	-	-	-	gene3504	-1.69011	Down	K01996	ko02010 ABC transporters;ko02024 Quorum sensing;	-	-	-	gene3089	-1.25543	Down	K01912	ko00360 Phenylalanine metabolism;ko01120 Microbial metabolism in diverse environments;ko05111 Biofilm formation - Vibrio cholerae;	GO:0010124:phenylacetate catabolic process	-	GO:0005524:ATP binding;GO:0047475:phenylacetate-CoA ligase activity
gene3192	-1.12161	Ups	K02065	ko02010 ABC transporters;	-	GO:0005886:plasma membrane	GO:0005524:ATP binding;GO:0016887:ATPase activity	gene2814	-1.69026	Down	-	-	GO:0045892:negative regulation of transcription, DNA-templated	-	GO:0003677:DNA binding	gene2237	-1.25691	Down	K04771	ko01503 Cationic antimicrobial peptide (CAMP) resistance;ko02020 Two-component system;	-	-	-
gene3663	-1.12373	Ups	-	-	GO:0042245:RNA repair;GO:0001680:tRNA 3'-terminal CCA addition	-	GO:0005524:ATP binding;GO:0052929:ATP:3'-cytidine-cytidine-tRNA adenylyltransferase activity;GO:0052928:CTP:3'-cytidine-tRNA cytidylyltransferase activity;GO:0052927:CTP:tRNA cytidylyltransferase activity;GO:0004112:cyclic-nucleotide phosphodiesterase activity;GO:0000287:magnesium ion binding;GO:0016791:phosphatase activity;GO:0000049:tRNA binding;GO:0016437:tRNA cytidylyltransferase activity	gene189	-1.69502	Down	-	-	-	-	-	gene128	-1.25753	Down	-	-	GO:0006637:acyl-CoA metabolic process	-	GO:0031419:cobalamin binding;GO:0005525:GTP binding;GO:0003924:GTPase activity;GO:0047727:isobutyryl-CoA mutase activity;GO:0000287:magnesium ion binding;GO:0004494:methylmalonyl-CoA mutase activity;GO:0034784:pivalyl-CoA mutase activity
gene1480	-1.12404	Ups	-	-	-	-	-	gene437	-1.69821	Down	K10001	ko02010 ABC transporters;ko02020 Two-component system;	GO:0006865:amino acid transport	GO:0030288:outer membrane-bounded periplasmic space	-	gene4361	-1.25914	Down	K01652	ko00290 Valine, leucine and isoleucine biosynthesis;ko00650 Butanoate metabolism;ko00660 C5-Branched dibasic acid metabolism;ko00770 Pantothenate and CoA biosynthesis;ko01100 Metabolic pathways;ko01110 Biosynthesis of secondary metabolites;ko01130 Biosynthesis of antibiotics;ko01210 2-Oxocarboxylic acid metabolism;ko01230 Biosynthesis of amino acids;	-	-	-
gene4592	-1.12443	Ups	-	-	-	-	-	gene5142	-1.70422	Down	K01075	ko00130 Ubiquinone and other terpenoid-quinone biosynthesis;ko00362 Benzoate degradation;ko01100 Metabolic pathways;ko01110 Biosynthesis of secondary metabolites;ko01120 Microbial metabolism in diverse environments;	-	-	-	gene1419	-1.26141	Down	-	-	-	-	-
gene352	-1.12582	Ups	-	-	-	-	-	gene1990	-1.70526	Down	K01983	ko03060 Protein export;	-	-	-	gene5428	-1.26263	Down	-	-	-	-	-
gene3330	-1.12615	Ups	K00817	ko00340 Histidine metabolism;ko00350 Tyrosine metabolism;ko00360 Phenylalanine metabolism;ko00400 Phenylalanine, tyrosine and tryptophan biosynthesis;ko00401 Novobiocin biosynthesis;ko01100 Metabolic pathways;ko01110 Biosynthesis of secondary metabolites;ko01130 Biosynthesis of antibiotics;ko01230 Biosynthesis of amino acids;	GO:0000105:histidine biosynthetic process	-	GO:0004400:histidinol-phosphate transaminase activity;GO:0030170:pyridoxal phosphate binding	gene4959	-1.71114	Down	-	-	-	-	-	gene5365	-1.26314	Down	-	-	-	-	-
gene3861	-1.12664	Ups	-	-	-	-	-	gene4532	-1.71745	Down	-	-	-	-	-	gene4280	-1.26324	Down	-	-	-	-	-
gene1886	-1.12706	Ups	-	-	-	-	-	gene3369	-1.72014	Down	-	-	-	-	-	gene4360	-1.26397	Down	K06989	ko00760 Nicotinate and nicotinamide metabolism;ko01100 Metabolic pathways;	GO:0009435:NAD biosynthetic process;GO:0006742:NADP catabolic process	-	GO:0033735:aspartate dehydrogenase activity;GO:0051287:NAD binding;GO:0050661:NADP binding;GO:0016639:oxidoreductase activity, acting on the CH-NH2 group of donors, NAD or NADP as acceptor
gene2688	-1.12724	Ups	K00031	ko00020 Citrate cycle (TCA cycle);ko00480 Glutathione metabolism;ko00720 Carbon fixation pathways in prokaryotes;ko01100 Metabolic pathways;ko01110 Biosynthesis of secondary metabolites;ko01120 Microbial metabolism in diverse environments;ko01130 Biosynthesis of antibiotics;ko01200 Carbon metabolism;ko01210 2-Oxocarboxylic acid metabolism;ko01230 Biosynthesis of amino acids;	GO:0006097:glyoxylate cycle;GO:0006099:tricarboxylic acid cycle	GO:0005576:extracellular region	GO:0004450:isocitrate dehydrogenase (NADP+) activity;GO:0000287:magnesium ion binding;GO:0051287:NAD binding	gene4957	-1.72142	Down	K01996	ko02010 ABC transporters;ko02024 Quorum sensing;	-	-	-	gene329	-1.26415	Down	-	-	-	GO:0009279:cell outer membrane	GO:0008565:protein transporter activity
gene2590	-1.12738	Ups	K02227	ko00860 Porphyrin and chlorophyll metabolism;ko01100 Metabolic pathways;	GO:0009236:cobalamin biosynthetic process;GO:0006779:porphyrin-containing compound biosynthetic process	GO:0016021:integral component of membrane;GO:0005886:plasma membrane	GO:0015420:cobalamin-transporting ATPase activity;GO:0048472:threonine-phosphate decarboxylase activity	gene3501	-1.72673	Down	K01998	ko02010 ABC transporters;ko02024 Quorum sensing;	-	-	-	gene5147	-1.2657	Down	-	-	-	-	-
gene2804	-1.12749	Ups	K01479	ko00340 Histidine metabolism;ko01100 Metabolic pathways;	GO:0019556:histidine catabolic process to glutamate and formamide;GO:0019557:histidine catabolic process to glutamate and formate	-	GO:0050415:formimidoylglutamase activity;GO:0030145:manganese ion binding	gene3740	-1.73071	Down	-	-	-	-	-	gene2460	-1.26586	Down	-	-	-	-	-
gene3436	-1.12942	Ups	K00042	ko00630 Glyoxylate and dicarboxylate metabolism;ko01100 Metabolic pathways;	GO:0009442:allantoin assimilation pathway;GO:0006974:cellular response to DNA damage stimulus;GO:0046296:glycolate catabolic process;GO:0009436:glyoxylate catabolic process	-	GO:0008679:2-hydroxy-3-oxopropionate reductase activity;GO:0051287:NAD binding;GO:0050661:NADP binding	gene4726	-1.7338	Down	-	-	-	-	-	gene4048	-1.26628	Down	-	-	-	-	-
gene159	-1.12989	Ups	-	-	-	-	-	gene35	-1.73386	Down	-	-	-	-	-	gene4129	-1.26705	Down	-	-	-	-	-
gene463	-1.13137	Ups	-	-	-	-	GO:0050660:flavin adenine dinucleotide binding;GO:0010181:FMN binding;GO:0000049:tRNA binding;GO:0017150:tRNA dihydrouridine synthase activity	gene4255	-1.7398	Down	-	-	-	-	-	gene5341	-1.26791	Down	-	-	-	-	-
gene3674	-1.13255	Ups	-	-	-	-	-	gene573	-1.74246	Down	-	-	-	-	-	gene2713	-1.26793	Down	-	-	-	-	-
gene2048	-1.13259	Ups	-	-	-	-	-	gene187	-1.74288	Down	-	-	-	-	-	gene5232	-1.27276	Down	K00058	ko00260 Glycine, serine and threonine metabolism;ko00680 Methane metabolism;ko01100 Metabolic pathways;ko01120 Microbial metabolism in diverse environments;ko01130 Biosynthesis of antibiotics;ko01200 Carbon metabolism;ko01230 Biosynthesis of amino acids;	-	-	-
gene5721	-1.13301	Ups	-	-	-	-	-	gene4146	-1.74509	Down	-	-	-	-	-	gene5691	-1.27327	Down	-	-	-	-	-
gene2089	-1.13314	Ups	-	-	-	-	-	gene1734	-1.74771	Down	-	-	-	-	-	gene5024	-1.27403	Down	-	-	-	-	-
gene2592	-1.13394	Ups	K02016	ko02010 ABC transporters;	-	-	-	gene1359	-1.74859	Down	-	-	-	-	-	gene5601	-1.2744	Down	-	-	-	-	-
gene2856	-1.13396	Ups	-	-	-	-	-	gene2771	-1.75211	Down	-	-	-	-	-	gene3300	-1.27581	Down	-	-	-	-	-
gene5662	-1.13526	Ups	-	-	-	-	-	gene2726	-1.75288	Down	-	-	-	-	-	gene5088	-1.2784	Down	-	-	-	-	-
gene2857	-1.13582	Ups	-	-	-	-	-	gene5166	-1.75525	Down	-	-	-	-	-	gene949	-1.27843	Down	-	-	GO:0006354:DNA-templated transcription, elongation;GO:0032784:regulation of DNA-templated transcription, elongation	-	GO:0003677:DNA binding;GO:0070063:RNA polymerase binding
gene4231	-1.13822	Ups	-	-	GO:0007049:cell cycle;GO:0051301:cell division;GO:0007059:chromosome segregation	GO:0016021:integral component of membrane;GO:0005886:plasma membrane	GO:0005524:ATP binding;GO:0003677:DNA binding	gene1840	-1.76383	Down	K15555	ko00920 Sulfur metabolism;ko02010 ABC transporters;	-	GO:0005886:plasma membrane	GO:0008509:anion transmembrane transporter activity;GO:0005524:ATP binding;GO:0016887:ATPase activity	gene4881	-1.27884	Down	-	-	-	-	-
gene5739	-1.13867	Ups	-	-	-	-	-	gene3218	-1.76593	Down	-	-	-	-	-	gene1617	-1.27932	Down	-	-	-	-	-
gene2481	-1.13882	Ups	K04517	ko00400 Phenylalanine, tyrosine and tryptophan biosynthesis;ko00401 Novobiocin biosynthesis;ko01100 Metabolic pathways;ko01110 Biosynthesis of secondary metabolites;ko01130 Biosynthesis of antibiotics;ko01230 Biosynthesis of amino acids;	-	-	-	gene1860	-1.76708	Down	K14260	ko00220 Arginine biosynthesis;ko00250 Alanine, aspartate and glutamate metabolism;ko00290 Valine, leucine and isoleucine biosynthesis;ko01100 Metabolic pathways;ko01110 Biosynthesis of secondary metabolites;ko01130 Biosynthesis of antibiotics;ko01210 2-Oxocarboxylic acid metabolism;ko01230 Biosynthesis of amino acids;	GO:0030632:D-alanine biosynthetic process	GO:0005737:cytoplasm	GO:0004021:L-alanine:2-oxoglutarate aminotransferase activity;GO:0030170:pyridoxal phosphate binding	gene2057	-1.27945	Down	-	-	-	-	-
gene2294	-1.14003	Ups	-	-	-	-	-	gene3150	-1.77194	Down	-	-	-	-	-	gene994	-1.28064	Down	K13481	ko00230 Purine metabolism;ko01100 Metabolic pathways;ko01120 Microbial metabolism in diverse environments;	-	-	-
gene1233	-1.14029	Ups	-	-	-	-	-	gene177	-1.77347	Down	K01968	ko00280 Valine, leucine and isoleucine degradation;ko01100 Metabolic pathways;	-	-	-	gene1620	-1.28235	Down	-	-	-	-	-
gene4844	-1.14037	Ups	-	-	-	-	-	gene4100	-1.77367	Down	K01626	ko00400 Phenylalanine, tyrosine and tryptophan biosynthesis;ko01100 Metabolic pathways;ko01110 Biosynthesis of secondary metabolites;ko01130 Biosynthesis of antibiotics;ko01230 Biosynthesis of amino acids;ko02024 Quorum sensing;	GO:0009073:aromatic amino acid family biosynthetic process;GO:0009423:chorismate biosynthetic process	-	GO:0003849:3-deoxy-7-phosphoheptulonate synthase activity	gene1395	-1.28265	Down	-	-	-	-	-
gene5800	-1.14118	Ups	-	-	-	-	-	gene2294	-1.77531	Down	-	-	-	-	-	gene1294	-1.28288	Down	-	-	-	-	-
gene1755	-1.14225	Ups	-	-	-	-	-	gene5062	-1.77683	Down	-	-	-	-	-	gene1522	-1.28377	Down	-	-	-	-	-
gene4676	-1.14238	Ups	-	-	-	-	-	gene1813	-1.77863	Down	K01638	ko00620 Pyruvate metabolism;ko00630 Glyoxylate and dicarboxylate metabolism;ko01100 Metabolic pathways;ko01110 Biosynthesis of secondary metabolites;ko01120 Microbial metabolism in diverse environments;ko01200 Carbon metabolism;	GO:0006097:glyoxylate cycle;GO:0006099:tricarboxylic acid cycle	GO:0005737:cytoplasm	GO:0004474:malate synthase activity	gene646	-1.28551	Down	-	-	-	-	-
gene821	-1.14505	Ups	K10001	ko02010 ABC transporters;ko02020 Two-component system;	GO:0006865:amino acid transport	GO:0030288:outer membrane-bounded periplasmic space	-	gene1957	-1.78163	Down	-	-	-	-	-	gene2207	-1.28631	Down	-	-	-	-	-
gene3410	-1.14605	Ups	-	-	-	-	-	gene5143	-1.80053	Down	-	-	-	-	-	gene2194	-1.28651	Down	-	-	-	-	-
gene4742	-1.14669	Ups	-	-	-	-	-	gene2431	-1.80568	Down	K11927	ko03018 RNA degradation;	-	-	-	gene1667	-1.28732	Down	-	-	-	-	-
gene4898	-1.15154	Ups	K03823	ko00440 Phosphonate and phosphinate metabolism;ko01130 Biosynthesis of antibiotics;	-	-	-	gene2104	-1.81714	Down	-	-	-	-	-	gene1674	-1.28916	Down	-	-	-	-	-
gene754	-1.15172	Ups	-	-	-	-	-	gene4958	-1.81729	Down	-	-	-	-	-	gene3372	-1.29138	Down	-	-	-	-	-
gene1732	-1.15191	Ups	-	-	-	-	-	gene1546	-1.81777	Down	K01998	ko02010 ABC transporters;ko02024 Quorum sensing;	-	-	-	gene33	-1.29205	Down	-	-	-	-	-
gene3226	-1.15464	Ups	K02986	ko03010 Ribosome;	GO:0006412:translation	GO:0015935:small ribosomal subunit	GO:0019843:rRNA binding;GO:0003735:structural constituent of ribosome	gene2330	-1.81857	Down	-	-	GO:0003333:amino acid transmembrane transport	GO:0016021:integral component of membrane;GO:0005886:plasma membrane	GO:0015171:amino acid transmembrane transporter activity	gene1517	-1.29442	Down	-	-	-	-	-
gene1762	-1.15761	Ups	-	-	-	-	-	gene3710	-1.82071	Down	K15012	ko02020 Two-component system;	-	-	-	gene2341	-1.29621	Down	-	-	-	GO:0016021:integral component of membrane;GO:0005886:plasma membrane	GO:0005247:voltage-gated chloride channel activity
gene394	-1.15942	Ups	-	-	-	-	-	gene167	-1.82226	Down	K13777	ko00281 Geraniol degradation;	GO:0006552:leucine catabolic process	GO:0005759:mitochondrial matrix	GO:0005524:ATP binding;GO:0046872:metal ion binding;GO:0004485:methylcrotonoyl-CoA carboxylase activity	gene2115	-1.29648	Down	-	-	-	-	-
gene938	-1.1616	Ups	K02428	ko00230 Purine metabolism;	GO:0009117:nucleotide metabolic process;GO:0009146:purine nucleoside triphosphate catabolic process	-	GO:0046872:metal ion binding;GO:0017111:nucleoside-triphosphatase activity;GO:0047429:nucleoside-triphosphate diphosphatase activity;GO:0000166:nucleotide binding	gene2768	-1.82236	Down	-	-	-	-	-	gene1065	-1.2975	Down	-	-	-	-	-
gene1246	-1.16218	Ups	-	-	-	-	-	gene4597	-1.82681	Down	-	-	-	-	-	gene3096	-1.30001	Down	K01658	ko00400 Phenylalanine, tyrosine and tryptophan biosynthesis;ko00405 Phenazine biosynthesis;ko01100 Metabolic pathways;ko01110 Biosynthesis of secondary metabolites;ko01130 Biosynthesis of antibiotics;ko01230 Biosynthesis of amino acids;ko02024 Quorum sensing;ko02025 Biofilm formation - Pseudomonas aeruginosa;	GO:0006541:glutamine metabolic process;GO:0000162:tryptophan biosynthetic process	-	GO:0004049:anthranilate synthase activity
gene2790	-1.16235	Ups	K00606	ko00770 Pantothenate and CoA biosynthesis;ko01100 Metabolic pathways;ko01110 Biosynthesis of secondary metabolites;	GO:0015940:pantothenate biosynthetic process	GO:0005737:cytoplasm	GO:0003864:3-methyl-2-oxobutanoate hydroxymethyltransferase activity;GO:0046872:metal ion binding	gene2237	-1.83374	Down	K04771	ko01503 Cationic antimicrobial peptide (CAMP) resistance;ko02020 Two-component system;	-	-	-	gene2998	-1.30014	Down	-	-	-	-	-
gene5707	-1.163	Ups	-	-	-	-	-	gene1555	-1.8365	Down	K00248	ko00071 Fatty acid degradation;ko00280 Valine, leucine and isoleucine degradation;ko00650 Butanoate metabolism;ko01100 Metabolic pathways;ko01110 Biosynthesis of secondary metabolites;ko01120 Microbial metabolism in diverse environments;ko01200 Carbon metabolism;ko01212 Fatty acid metabolism;	-	-	-	gene1043	-1.30062	Down	-	-	-	-	-
gene888	-1.16319	Ups	-	-	-	-	-	gene3722	-1.84689	Down	K00135	ko00250 Alanine, aspartate and glutamate metabolism;ko00310 Lysine degradation;ko00350 Tyrosine metabolism;ko00650 Butanoate metabolism;ko00760 Nicotinate and nicotinamide metabolism;ko01100 Metabolic pathways;ko01120 Microbial metabolism in diverse environments;	GO:0009450:gamma-aminobutyric acid catabolic process;GO:0019477:L-lysine catabolic process	-	GO:0047949:glutarate-semialdehyde dehydrogenase (NAD+) activity;GO:0004777:succinate-semialdehyde dehydrogenase (NAD+) activity;GO:0009013:succinate-semialdehyde dehydrogenase [NAD(P)+] activity	gene4899	-1.30247	Down	-	-	-	-	-
gene1787	-1.16608	Ups	-	-	GO:0018364:peptidyl-glutamine methylation	-	GO:0003676:nucleic acid binding;GO:0036009:protein-glutamine N-methyltransferase activity;GO:0009007:site-specific DNA-methyltransferase (adenine-specific) activity	gene5097	-1.84827	Down	-	-	-	-	-	gene5625	-1.30409	Down	-	-	-	-	-
gene168	-1.16619	Ups	K01897	ko00061 Fatty acid biosynthesis;ko00071 Fatty acid degradation;ko01100 Metabolic pathways;ko01212 Fatty acid metabolism;ko02024 Quorum sensing;	-	-	-	gene838	-1.84839	Down	K01999	ko02010 ABC transporters;ko02024 Quorum sensing;	-	-	-	gene978	-1.30546	Down	-	-	-	-	-
gene5694	-1.16621	Ups	-	-	-	-	-	gene4727	-1.8701	Down	-	-	-	-	-	gene4359	-1.30609	Down	K00128	ko00010 Glycolysis / Gluconeogenesis;ko00053 Ascorbate and aldarate metabolism;ko00071 Fatty acid degradation;ko00280 Valine, leucine and isoleucine degradation;ko00310 Lysine degradation;ko00330 Arginine and proline metabolism;ko00340 Histidine metabolism;ko00380 Tryptophan metabolism;ko00410 beta-Alanine metabolism;ko00561 Glycerolipid metabolism;ko00620 Pyruvate metabolism;ko00625 Chloroalkane…	-	-	-
gene2017	-1.16697	Ups	K01962	ko00061 Fatty acid biosynthesis;ko00620 Pyruvate metabolism;ko00640 Propanoate metabolism;ko00720 Carbon fixation pathways in prokaryotes;ko01100 Metabolic pathways;ko01110 Biosynthesis of secondary metabolites;ko01120 Microbial metabolism in diverse environments;ko01130 Biosynthesis of antibiotics;ko01200 Carbon metabolism;ko01212 Fatty acid metabolism;	GO:0006633:fatty acid biosynthetic process;GO:2001295:malonyl-CoA biosynthetic process	GO:0009317:acetyl-CoA carboxylase complex	GO:0003989:acetyl-CoA carboxylase activity;GO:0005524:ATP binding;GO:0016743:carboxyl- or carbamoyltransferase activity	gene2238	-1.87121	Down	-	-	-	-	-	gene3212	-1.30822	Down	-	-	GO:0042128:nitrate assimilation;GO:0030091:protein repair	GO:0042597:periplasmic space	GO:0046872:metal ion binding;GO:0043546:molybdopterin cofactor binding;GO:0016672:oxidoreductase activity, acting on a sulfur group of donors, quinone or similar compound as acceptor
gene2813	-1.16824	Ups	K15551	ko00920 Sulfur metabolism;ko02010 ABC transporters;	-	-	-	gene3220	-1.87242	Down	K01698	ko00860 Porphyrin and chlorophyll metabolism;ko01100 Metabolic pathways;ko01110 Biosynthesis of secondary metabolites;ko01120 Microbial metabolism in diverse environments;	GO:0006783:heme biosynthetic process;GO:0006779:porphyrin-containing compound biosynthetic process;GO:0006782:protoporphyrinogen IX biosynthetic process	GO:0005829:cytosol	GO:0004655:porphobilinogen synthase activity;GO:0008270:zinc ion binding	gene4593	-1.30829	Down	-	-	-	-	-
gene2666	-1.16852	Ups	K01870	ko00970 Aminoacyl-tRNA biosynthesis;	GO:0006428:isoleucyl-tRNA aminoacylation	GO:0005737:cytoplasm	GO:0002161:aminoacyl-tRNA editing activity;GO:0005524:ATP binding;GO:0004822:isoleucine-tRNA ligase activity;GO:0000049:tRNA binding;GO:0008270:zinc ion binding	gene3686	-1.87561	Down	K01897	ko00061 Fatty acid biosynthesis;ko00071 Fatty acid degradation;ko01100 Metabolic pathways;ko01212 Fatty acid metabolism;ko02024 Quorum sensing;	-	-	-	gene5250	-1.30835	Down	-	-	-	-	-
gene1114	-1.16994	Ups	-	-	-	-	-	gene3331	-1.88097	Down	-	-	GO:0019646:aerobic electron transport chain	GO:0042597:periplasmic space	GO:0051539:4 iron, 4 sulfur cluster binding;GO:0009055:electron transfer activity;GO:0046872:metal ion binding	gene2078	-1.30962	Down	-	-	-	-	-
gene3444	-1.17056	Ups	-	-	-	-	-	gene1934	-1.88269	Down	-	-	-	-	-	gene1846	-1.31216	Down	K02048	ko00920 Sulfur metabolism;ko02010 ABC transporters;	GO:0008272:sulfate transport;GO:0006790:sulfur compound metabolic process	GO:0030288:outer membrane-bounded periplasmic space	GO:0015419:ATPase-coupled sulfate transmembrane transporter activity;GO:0043199:sulfate binding
gene1783	-1.17079	Ups	-	-	-	-	-	gene2115	-1.8841	Down	-	-	-	-	-	gene2361	-1.31389	Down	-	-	-	-	-
gene2821	-1.17169	Ups	-	-	-	-	-	gene243	-1.89489	Down	K00108	ko00260 Glycine, serine and threonine metabolism;ko01100 Metabolic pathways;	GO:0019285:glycine betaine biosynthetic process from choline	-	GO:0008802:betaine-aldehyde dehydrogenase activity;GO:0008812:choline dehydrogenase activity;GO:0050660:flavin adenine dinucleotide binding	gene4540	-1.31518	Down	K02613	ko00360 Phenylalanine metabolism;ko01120 Microbial metabolism in diverse environments;	-	-	-
gene740	-1.17181	Ups	-	-	-	-	-	gene1750	-1.90117	Down	K01007	ko00620 Pyruvate metabolism;ko00680 Methane metabolism;ko00720 Carbon fixation pathways in prokaryotes;ko01100 Metabolic pathways;ko01120 Microbial metabolism in diverse environments;ko01200 Carbon metabolism;	GO:0006094:gluconeogenesis;GO:0006090:pyruvate metabolic process	-	GO:0005524:ATP binding;GO:0046872:metal ion binding;GO:0008986:pyruvate, water dikinase activity	gene1977	-1.3177	Down	-	-	-	-	-
gene1741	-1.17263	Ups	K01951	ko00230 Purine metabolism;ko00983 Drug metabolism - other enzymes;ko01100 Metabolic pathways;	-	-	-	gene1384	-1.92407	Down	-	-	-	-	-	gene711	-1.31884	Down	-	-	-	-	-
gene3963	-1.17275	Ups	-	-	-	-	-	gene3289	-1.92746	Down	K17325	ko02010 ABC transporters;	-	-	-	gene3215	-1.31944	Down	-	-	-	-	-
gene645	-1.17293	Ups	-	-	-	-	-	gene2381	-1.9279	Down	-	-	-	-	-	gene1833	-1.32034	Down	-	-	-	-	GO:0003677:DNA binding;GO:0003700:DNA-binding transcription factor activity
gene4672	-1.17336	Ups	-	-	GO:0006633:fatty acid biosynthetic process;GO:0042758:long-chain fatty acid catabolic process	-	GO:0004315:3-oxoacyl-[acyl-carrier-protein] synthase activity;GO:0033818:beta-ketoacyl-acyl-carrier-protein synthase III activity;GO:0061990:beta-ketodecanoyl-[acyl-carrier-protein] synthase activity	gene1800	-1.92899	Down	-	-	-	-	-	gene584	-1.32215	Down	-	-	-	-	-
gene5532	-1.17368	Ups	K03195	ko03070 Bacterial secretion system;	-	-	-	gene188	-1.9294	Down	-	-	-	-	-	gene1267	-1.32254	Down	-	-	-	-	-
gene4120	-1.17418	Ups	-	-	-	-	GO:0050660:flavin adenine dinucleotide binding;GO:0004497:monooxygenase activity;GO:0016627:oxidoreductase activity, acting on the CH-CH group of donors	gene5054	-1.93781	Down	-	-	-	-	-	gene3993	-1.32493	Down	-	-	GO:0033543:fatty acid beta-oxidation, unsaturated, even number, reductase/isomerase pathway	-	GO:0008670:2,4-dienoyl-CoA reductase (NADPH) activity;GO:0051539:4 iron, 4 sulfur cluster binding;GO:0071949:FAD binding;GO:0010181:FMN binding;GO:0046872:metal ion binding
gene884	-1.17567	Ups	-	-	-	-	-	gene899	-1.93838	Down	-	-	GO:0007049:cell cycle;GO:0051301:cell division;GO:0006396:RNA processing	GO:0005737:cytoplasm;GO:0005856:cytoskeleton	GO:0004519:endonuclease activity;GO:0046872:metal ion binding;GO:0004540:ribonuclease activity;GO:0003723:RNA binding	gene2095	-1.32547	Down	-	-	-	-	-
gene822	-1.17648	Ups	-	-	-	GO:0005886:plasma membrane	GO:0015424:amino acid-transporting ATPase activity;GO:0005524:ATP binding	gene1079	-1.94452	Down	K00799	ko00480 Glutathione metabolism;ko00983 Drug metabolism - other enzymes;	-	-	-	gene1593	-1.32761	Down	K01426	ko00330 Arginine and proline metabolism;ko00360 Phenylalanine metabolism;ko00380 Tryptophan metabolism;ko00627 Aminobenzoate degradation;ko00643 Styrene degradation;ko01120 Microbial metabolism in diverse environments;	-	-	-
gene1764	-1.1768	Ups	K00099	ko00900 Terpenoid backbone biosynthesis;ko01100 Metabolic pathways;ko01110 Biosynthesis of secondary metabolites;ko01130 Biosynthesis of antibiotics;	GO:0019288:isopentenyl diphosphate biosynthetic process, methylerythritol 4-phosphate pathway;GO:0016114:terpenoid biosynthetic process	-	GO:0030604:1-deoxy-D-xylulose-5-phosphate reductoisomerase activity;GO:0046872:metal ion binding;GO:0070402:NADPH binding	gene3156	-1.95004	Down	K00413	ko00190 Oxidative phosphorylation;ko01100 Metabolic pathways;ko02020 Two-component system;	-	GO:0005737:cytoplasm;GO:0016021:integral component of membrane;GO:0005886:plasma membrane	GO:0009055:electron transfer activity;GO:0020037:heme binding;GO:0046872:metal ion binding;GO:0004497:monooxygenase activity	gene3360	-1.33038	Down	K02463	ko05111 Biofilm formation - Vibrio cholerae;	-	-	-
gene3409	-1.17736	Ups	K17222	ko00920 Sulfur metabolism;ko01100 Metabolic pathways;ko01120 Microbial metabolism in diverse environments;	GO:0055114:oxidation-reduction process;GO:0019417:sulfur oxidation	GO:0070069:cytochrome complex;GO:0042597:periplasmic space	GO:0009055:electron transfer activity;GO:0020037:heme binding;GO:0005506:iron ion binding;GO:0016491:oxidoreductase activity;GO:0016669:oxidoreductase activity, acting on a sulfur group of donors, cytochrome as acceptor;GO:0046982:protein heterodimerization activity;GO:0016740:transferase activity	gene1046	-1.95099	Down	-	-	-	-	-	gene5680	-1.33049	Down	-	-	-	-	-
gene779	-1.17875	Ups	-	-	-	-	-	gene253	-1.95275	Down	-	-	-	-	-	gene5599	-1.33333	Down	-	-	-	-	-
gene2480	-1.1792	Ups	K00800	ko00400 Phenylalanine, tyrosine and tryptophan biosynthesis;ko01100 Metabolic pathways;ko01110 Biosynthesis of secondary metabolites;ko01130 Biosynthesis of antibiotics;ko01230 Biosynthesis of amino acids;	GO:0009073:aromatic amino acid family biosynthetic process;GO:0009423:chorismate biosynthetic process	GO:0005737:cytoplasm	GO:0003866:3-phosphoshikimate 1-carboxyvinyltransferase activity	gene4854	-1.9655	Down	-	-	-	-	-	gene4366	-1.33453	Down	K00059	ko00061 Fatty acid biosynthesis;ko00333 Prodigiosin biosynthesis;ko00780 Biotin metabolism;ko01040 Biosynthesis of unsaturated fatty acids;ko01100 Metabolic pathways;ko01130 Biosynthesis of antibiotics;ko01212 Fatty acid metabolism;	-	-	-
gene2539	-1.18027	Ups	-	-	-	-	-	gene5293	-1.96684	Down	-	-	-	-	-	gene2946	-1.33496	Down	K19624	ko02020 Two-component system;	GO:0009405:pathogenesis	GO:0032993:protein-DNA complex	GO:0001216:bacterial-type RNA polymerase transcriptional activator activity, sequence-specific DNA binding;GO:0001217:bacterial-type RNA polymerase transcriptional repressor activity, sequence-specific DNA binding;GO:0000976:transcription regulatory region sequence-specific DNA binding
gene372	-1.18029	Ups	K00647	ko00061 Fatty acid biosynthesis;ko00780 Biotin metabolism;ko01100 Metabolic pathways;ko01212 Fatty acid metabolism;	-	-	-	gene2315	-1.96742	Down	-	-	-	-	-	gene1847	-1.33741	Down	-	-	-	-	-
gene1813	-1.18061	Ups	K01638	ko00620 Pyruvate metabolism;ko00630 Glyoxylate and dicarboxylate metabolism;ko01100 Metabolic pathways;ko01110 Biosynthesis of secondary metabolites;ko01120 Microbial metabolism in diverse environments;ko01200 Carbon metabolism;	GO:0006097:glyoxylate cycle;GO:0006099:tricarboxylic acid cycle	GO:0005737:cytoplasm	GO:0004474:malate synthase activity	gene2048	-1.97247	Down	-	-	-	-	-	gene5361	-1.33898	Down	-	-	-	-	-
gene5548	-1.18088	Ups	-	-	-	-	-	gene1794	-1.97336	Down	K13889	ko02010 ABC transporters;	GO:0055085:transmembrane transport	GO:0043190:ATP-binding cassette (ABC) transporter complex;GO:0042597:periplasmic space	-	gene5178	-1.33951	Down	-	-	-	-	-
gene989	-1.18189	Ups	-	-	GO:0006811:ion transport	GO:0016021:integral component of membrane;GO:0005886:plasma membrane	-	gene5001	-1.98183	Down	K10543	ko02010 ABC transporters;	GO:0042732:D-xylose metabolic process;GO:0015753:D-xylose transmembrane transport	GO:0030288:outer membrane-bounded periplasmic space	GO:0048029:monosaccharide binding	gene2206	-1.33998	Down	-	-	-	-	-
gene3255	-1.18207	Ups	K02992	ko03010 Ribosome;	GO:0006412:translation	GO:0015935:small ribosomal subunit	GO:0019843:rRNA binding;GO:0003735:structural constituent of ribosome;GO:0000049:tRNA binding	gene4195	-1.98246	Down	K05898	ko00984 Steroid degradation;ko01100 Metabolic pathways;ko01120 Microbial metabolism in diverse environments;	-	-	-	gene5757	-1.34035	Down	-	-	-	-	-
gene195	-1.18217	Ups	-	-	-	-	-	gene4955	-1.98744	Down	K01998	ko02010 ABC transporters;ko02024 Quorum sensing;	-	-	-	gene4037	-1.3414	Down	-	-	-	GO:0016021:integral component of membrane;GO:0005886:plasma membrane	GO:0015079:potassium ion transmembrane transporter activity
gene2911	-1.18272	Ups	-	-	GO:0008616:queuosine biosynthetic process;GO:0101030:tRNA-guanine transglycosylation	-	GO:0046872:metal ion binding;GO:0008479:queuine tRNA-ribosyltransferase activity	gene3417	-1.99083	Down	-	-	-	-	-	gene959	-1.34157	Down	-	-	-	-	-
gene554	-1.18286	Ups	K02843	ko00540 Lipopolysaccharide biosynthesis;ko01100 Metabolic pathways;	-	-	-	gene795	-1.9917	Down	-	-	-	-	-	gene4281	-1.3431	Down	-	-	-	-	-
gene2610	-1.18441	Ups	K02339	ko00230 Purine metabolism;ko00240 Pyrimidine metabolism;ko01100 Metabolic pathways;ko03030 DNA replication;ko03430 Mismatch repair;ko03440 Homologous recombination;	-	-	-	gene2517	-1.99186	Down	K01607	ko00362 Benzoate degradation;ko01100 Metabolic pathways;ko01120 Microbial metabolism in diverse environments;ko01220 Degradation of aromatic compounds;	-	-	-	gene5223	-1.34483	Down	-	-	-	-	-
gene2468	-1.18613	Ups	-	-	-	-	-	gene4537	-1.99382	Down	-	-	-	-	-	gene5422	-1.34677	Down	-	-	-	-	-
gene5714	-1.1863	Ups	-	-	-	-	-	gene4245	-1.99406	Down	K15553	ko00920 Sulfur metabolism;ko02010 ABC transporters;	-	-	-	gene155	-1.34696	Down	K00459	ko00910 Nitrogen metabolism;	-	-	-
gene485	-1.18716	Ups	-	-	-	-	-	gene4598	-1.99534	Down	-	-	-	-	-	gene459	-1.34983	Down	K01126	ko00564 Glycerophospholipid metabolism;	-	-	-
gene4739	-1.18782	Ups	-	-	-	-	-	gene895	-1.9964	Down	K00141	ko00622 Xylene degradation;ko00623 Toluene degradation;ko00627 Aminobenzoate degradation;ko01100 Metabolic pathways;ko01120 Microbial metabolism in diverse environments;ko01220 Degradation of aromatic compounds;	-	-	GO:0050608:vanillin dehydrogenase activity	gene2416	-1.35023	Down	-	-	-	-	-
gene5560	-1.1881	Ups	K03111	ko03030 DNA replication;ko03430 Mismatch repair;ko03440 Homologous recombination;	-	-	-	gene1443	-1.99848	Down	-	-	-	-	-	gene5295	-1.35054	Down	-	-	-	-	GO:0009055:electron transfer activity;GO:0010181:FMN binding;GO:0008752:FMN reductase activity;GO:0016652:oxidoreductase activity, acting on NAD(P)H, NAD(P) as acceptor;GO:0016661:oxidoreductase activity, acting on other nitrogenous compounds as donors
gene1106	-1.18837	Ups	-	-	-	-	-	gene884	-1.99924	Down	-	-	-	-	-	gene788	-1.35129	Down	-	-	-	-	-
gene3114	-1.19	Ups	-	-	-	-	GO:0005524:ATP binding;GO:0016887:ATPase activity;GO:0005525:GTP binding;GO:0046872:metal ion binding;GO:0043023:ribosomal large subunit binding;GO:0043022:ribosome binding	gene2499	-2.0041	Down	K04085	ko04122 Sulfur relay system;	GO:0006790:sulfur compound metabolic process	GO:0005737:cytoplasm	-	gene5045	-1.35513	Down	-	-	-	-	-
gene978	-1.19129	Ups	-	-	-	-	-	gene2018	-2.01336	Down	K01247	ko03410 Base excision repair;	-	-	-	gene392	-1.35539	Down	-	-	-	-	-
gene383	-1.19171	Ups	-	-	-	-	-	gene2720	-2.01389	Down	-	-	-	-	-	gene1840	-1.35543	Down	K15555	ko00920 Sulfur metabolism;ko02010 ABC transporters;	-	GO:0005886:plasma membrane	GO:0008509:anion transmembrane transporter activity;GO:0005524:ATP binding;GO:0016887:ATPase activity
gene5415	-1.19321	Ups	-	-	-	-	-	gene853	-2.01703	Down	K03885	ko00190 Oxidative phosphorylation;	-	-	-	gene2129	-1.35574	Down	-	-	-	-	-
gene462	-1.19328	Ups	K03557	ko05111 Biofilm formation - Vibrio cholerae;	GO:0006355:regulation of transcription, DNA-templated	-	GO:0043565:sequence-specific DNA binding	gene5056	-2.03034	Down	-	-	-	-	-	gene3605	-1.36159	Down	-	-	-	-	-
gene315	-1.19363	Ups	K16165	ko00350 Tyrosine metabolism;ko01100 Metabolic pathways;ko01120 Microbial metabolism in diverse environments;	-	-	-	gene1547	-2.03475	Down	K01995	ko02010 ABC transporters;ko02024 Quorum sensing;	-	-	-	gene3571	-1.36179	Down	-	-	-	-	-
gene2499	-1.19661	Ups	K04085	ko04122 Sulfur relay system;	GO:0006790:sulfur compound metabolic process	GO:0005737:cytoplasm	-	gene1383	-2.03725	Down	K00626	ko00071 Fatty acid degradation;ko00072 Synthesis and degradation of ketone bodies;ko00280 Valine, leucine and isoleucine degradation;ko00310 Lysine degradation;ko00362 Benzoate degradation;ko00380 Tryptophan metabolism;ko00620 Pyruvate metabolism;ko00630 Glyoxylate and dicarboxylate metabolism;ko00640 Propanoate metabolism;ko00650 Butanoate metabolism;ko00720 Carbon fixation pathways in prokaryot…	-	-	GO:0003985:acetyl-CoA C-acetyltransferase activity	gene3748	-1.36218	Down	-	-	-	-	-
gene60	-1.19692	Ups	K02517	ko00540 Lipopolysaccharide biosynthesis;ko01100 Metabolic pathways;	-	-	-	gene3291	-2.0383	Down	K17323	ko02010 ABC transporters;	-	-	-	gene1272	-1.36246	Down	-	-	-	-	-
gene430	-1.19712	Ups	-	-	-	-	-	gene4933	-2.04037	Down	-	-	-	-	-	gene1422	-1.36251	Down	-	-	-	-	-
gene1136	-1.19869	Ups	-	-	-	-	-	gene4956	-2.04145	Down	K01995	ko02010 ABC transporters;ko02024 Quorum sensing;	-	-	-	gene2186	-1.36453	Down	-	-	-	-	-
gene296	-1.20009	Ups	K02274	ko00190 Oxidative phosphorylation;ko01100 Metabolic pathways;	GO:0009060:aerobic respiration;GO:0015990:electron transport coupled proton transport;GO:0006119:oxidative phosphorylation	GO:0016021:integral component of membrane;GO:0005886:plasma membrane;GO:0045277:respiratory chain complex IV	GO:0004129:cytochrome-c oxidase activity;GO:0020037:heme binding;GO:0046872:metal ion binding	gene3292	-2.04681	Down	-	-	-	-	-	gene3578	-1.36497	Down	K07646	ko02020 Two-component system;	-	-	-
gene2037	-1.20141	Ups	-	-	-	-	-	gene1722	-2.05115	Down	K00448	ko00362 Benzoate degradation;ko00624 Polycyclic aromatic hydrocarbon degradation;ko01100 Metabolic pathways;ko01120 Microbial metabolism in diverse environments;ko01220 Degradation of aromatic compounds;	GO:0042952:beta-ketoadipate pathway	-	GO:0008199:ferric iron binding;GO:0018578:protocatechuate 3,4-dioxygenase activity	gene3326	-1.36902	Down	-	-	-	-	-
gene3483	-1.20212	Ups	-	-	-	GO:0005737:cytoplasm	GO:0070043:rRNA (guanine-N7-)-methyltransferase activity	gene1845	-2.05528	Down	K00299	ko00740 Riboflavin metabolism;ko00920 Sulfur metabolism;ko01100 Metabolic pathways;	-	-	-	gene2999	-1.36933	Down	-	-	-	-	-
gene2319	-1.20217	Ups	K00799	ko00480 Glutathione metabolism;ko00983 Drug metabolism - other enzymes;	-	-	-	gene4318	-2.06548	Down	-	-	-	-	-	gene3875	-1.37135	Down	-	-	-	-	-
gene753	-1.20221	Ups	K03562	ko01120 Microbial metabolism in diverse environments;	GO:0043213:bacteriocin transport;GO:0007049:cell cycle;GO:0051301:cell division;GO:0017038:protein import	GO:0005887:integral component of plasma membrane	-	gene70	-2.06569	Down	-	-	-	-	-	gene1870	-1.37475	Down	-	-	-	-	-
gene3890	-1.20222	Ups	-	-	-	-	-	gene3741	-2.06595	Down	-	-	-	-	-	gene5179	-1.37501	Down	-	-	-	-	-
gene2612	-1.20293	Ups	K07091	ko02010 ABC transporters;	-	-	-	gene5002	-2.06996	Down	K10545	ko02010 ABC transporters;	-	GO:0005886:plasma membrane	GO:0005524:ATP binding;GO:0015614:D-xylose-importing ATPase activity	gene992	-1.37661	Down	-	-	-	-	-
gene2838	-1.20552	Ups	-	-	-	-	-	gene5295	-2.07483	Down	-	-	-	-	GO:0009055:electron transfer activity;GO:0010181:FMN binding;GO:0008752:FMN reductase activity;GO:0016652:oxidoreductase activity, acting on NAD(P)H, NAD(P) as acceptor;GO:0016661:oxidoreductase activity, acting on other nitrogenous compounds as donors	gene2329	-1.37744	Down	-	-	-	-	-
gene5411	-1.20745	Ups	-	-	-	-	-	gene3455	-2.07908	Down	K01999	ko02010 ABC transporters;ko02024 Quorum sensing;	-	-	-	gene3550	-1.37773	Down	-	-	-	-	-
gene4421	-1.2076	Ups	K02554	ko00360 Phenylalanine metabolism;ko00362 Benzoate degradation;ko00621 Dioxin degradation;ko00622 Xylene degradation;ko01100 Metabolic pathways;ko01120 Microbial metabolism in diverse environments;ko01220 Degradation of aromatic compounds;	GO:0019439:aromatic compound catabolic process	-	GO:0008684:2-oxopent-4-enoate hydratase activity	gene5729	-2.08608	Down	-	-	-	-	-	gene2639	-1.37881	Down	-	-	-	-	-
gene5051	-1.20915	Ups	-	-	-	-	-	gene68	-2.08901	Down	-	-	-	-	-	gene614	-1.38144	Down	-	-	-	-	-
gene382	-1.21006	Ups	-	-	-	-	-	gene1554	-2.08943	Down	K00626	ko00071 Fatty acid degradation;ko00072 Synthesis and degradation of ketone bodies;ko00280 Valine, leucine and isoleucine degradation;ko00310 Lysine degradation;ko00362 Benzoate degradation;ko00380 Tryptophan metabolism;ko00620 Pyruvate metabolism;ko00630 Glyoxylate and dicarboxylate metabolism;ko00640 Propanoate metabolism;ko00650 Butanoate metabolism;ko00720 Carbon fixation pathways in prokaryot…	-	-	-	gene4555	-1.38186	Down	-	-	-	-	-
gene5547	-1.21066	Ups	-	-	-	-	-	gene2730	-2.08943	Down	-	-	-	-	-	gene2413	-1.38288	Down	-	-	-	-	-
gene236	-1.21094	Ups	-	-	-	-	-	gene1789	-2.09671	Down	-	-	-	-	-	gene5027	-1.38498	Down	-	-	-	-	-
gene90	-1.21135	Ups	K04042	ko00520 Amino sugar and nucleotide sugar metabolism;ko01100 Metabolic pathways;ko01130 Biosynthesis of antibiotics;	GO:0000902:cell morphogenesis;GO:0071555:cell wall organization;GO:0009245:lipid A biosynthetic process;GO:0009103:lipopolysaccharide biosynthetic process;GO:0009252:peptidoglycan biosynthetic process;GO:0008360:regulation of cell shape;GO:0006048:UDP-N-acetylglucosamine biosynthetic process	GO:0005737:cytoplasm	GO:0019134:glucosamine-1-phosphate N-acetyltransferase activity;GO:0000287:magnesium ion binding;GO:0003977:UDP-N-acetylglucosamine diphosphorylase activity	gene4579	-2.10127	Down	-	-	GO:0009405:pathogenesis	GO:0009279:cell outer membrane;GO:0009986:cell surface;GO:0016021:integral component of membrane	-	gene334	-1.38553	Down	-	-	-	-	-
gene5571	-1.21269	Ups	-	-	-	-	-	gene1748	-2.11124	Down	-	-	-	-	-	gene381	-1.38586	Down	-	-	-	-	-
gene1798	-1.21449	Ups	-	-	-	-	GO:0005524:ATP binding;GO:0016887:ATPase activity	gene1066	-2.13943	Down	-	-	-	-	-	gene576	-1.3909	Down	K03406	ko02020 Two-component system;ko02030 Bacterial chemotaxis;	-	-	-
gene484	-1.21457	Ups	-	-	-	-	-	gene1530	-2.1493	Down	K02052	ko02024 Quorum sensing;	-	-	-	gene1666	-1.39113	Down	-	-	-	-	-
gene167	-1.21477	Ups	K13777	ko00281 Geraniol degradation;	GO:0006552:leucine catabolic process	GO:0005759:mitochondrial matrix	GO:0005524:ATP binding;GO:0046872:metal ion binding;GO:0004485:methylcrotonoyl-CoA carboxylase activity	gene1843	-2.16618	Down	K15553	ko00920 Sulfur metabolism;ko02010 ABC transporters;	-	-	-	gene1652	-1.39185	Down	-	-	-	-	-
gene290	-1.21678	Ups	K00057	ko00564 Glycerophospholipid metabolism;ko01110 Biosynthesis of secondary metabolites;	GO:0005975:carbohydrate metabolic process;GO:0046167:glycerol-3-phosphate biosynthetic process;GO:0046168:glycerol-3-phosphate catabolic process;GO:0006650:glycerophospholipid metabolic process;GO:0008654:phospholipid biosynthetic process	GO:0009331:glycerol-3-phosphate dehydrogenase complex	GO:0047952:glycerol-3-phosphate dehydrogenase [NAD(P)+] activity;GO:0004367:glycerol-3-phosphate dehydrogenase [NAD+] activity;GO:0051287:NAD binding	gene1893	-2.16818	Down	-	-	-	-	-	gene1350	-1.39224	Down	-	-	-	-	-
gene115	-1.21803	Ups	-	-	-	-	-	gene2990	-2.16887	Down	-	-	-	-	-	gene1834	-1.39309	Down	K02045	ko00920 Sulfur metabolism;ko02010 ABC transporters;	-	GO:0043190:ATP-binding cassette (ABC) transporter complex	GO:0005524:ATP binding;GO:0015419:ATPase-coupled sulfate transmembrane transporter activity
gene3069	-1.22155	Ups	K02768	ko00051 Fructose and mannose metabolism;ko01100 Metabolic pathways;ko01120 Microbial metabolism in diverse environments;ko02060 Phosphotransferase system (PTS);	GO:0009401:phosphoenolpyruvate-dependent sugar phosphotransferase system	GO:0005737:cytoplasm	GO:0016301:kinase activity;GO:0046872:metal ion binding;GO:0008965:phosphoenolpyruvate-protein phosphotransferase activity	gene2537	-2.17082	Down	K12255	ko00330 Arginine and proline metabolism;ko01100 Metabolic pathways;	GO:0006527:arginine catabolic process	-	GO:0047971:guanidinobutyrase activity;GO:0046872:metal ion binding	gene3327	-1.39965	Down	-	-	-	-	-
gene3457	-1.2216	Ups	K04066	ko03440 Homologous recombination;	-	-	-	gene2143	-2.17616	Down	-	-	GO:0006974:cellular response to DNA damage stimulus;GO:0046685:response to arsenic-containing substance	-	GO:0008794:arsenate reductase (glutaredoxin) activity	gene2183	-1.40124	Down	-	-	GO:0006825:copper ion transport;GO:0046688:response to copper ion	GO:0042597:periplasmic space	GO:0005507:copper ion binding
gene5702	-1.22181	Ups	-	-	-	-	-	gene2195	-2.17879	Down	-	-	GO:0015074:DNA integration;GO:0006310:DNA recombination;GO:0032196:transposition	-	GO:0003677:DNA binding	gene1323	-1.40332	Down	K01785	ko00010 Glycolysis / Gluconeogenesis;ko00052 Galactose metabolism;ko01100 Metabolic pathways;ko01110 Biosynthesis of secondary metabolites;ko01120 Microbial metabolism in diverse environments;ko01130 Biosynthesis of antibiotics;	-	-	-
gene1782	-1.22352	Ups	K00674	ko00300 Lysine biosynthesis;ko01100 Metabolic pathways;ko01120 Microbial metabolism in diverse environments;ko01230 Biosynthesis of amino acids;	GO:0019877:diaminopimelate biosynthetic process;GO:0009089:lysine biosynthetic process via diaminopimelate	GO:0005737:cytoplasm	GO:0008666:2,3,4,5-tetrahydropyridine-2,6-dicarboxylate N-succinyltransferase activity	gene723	-2.18412	Down	K00832	ko00270 Cysteine and methionine metabolism;ko00350 Tyrosine metabolism;ko00360 Phenylalanine metabolism;ko00400 Phenylalanine, tyrosine and tryptophan biosynthesis;ko00401 Novobiocin biosynthesis;ko01100 Metabolic pathways;ko01110 Biosynthesis of secondary metabolites;ko01130 Biosynthesis of antibiotics;ko01230 Biosynthesis of amino acids;	-	-	-	gene1183	-1.4039	Down	-	-	-	-	-
gene2020	-1.22357	Ups	-	-	-	-	-	gene3492	-2.19748	Down	-	-	-	-	-	gene4251	-1.40466	Down	K04091	ko00920 Sulfur metabolism;	-	-	-
gene3122	-1.22393	Ups	-	-	-	-	-	gene180	-2.19903	Down	K01012	ko00780 Biotin metabolism;ko01100 Metabolic pathways;	GO:0009102:biotin biosynthetic process	-	GO:0051537:2 iron, 2 sulfur cluster binding;GO:0051539:4 iron, 4 sulfur cluster binding;GO:0004076:biotin synthase activity;GO:0005506:iron ion binding	gene2113	-1.40476	Down	-	-	-	-	-
[truncated: 904 more rows]

## Sheet: Z up
Up-regulation genes in Y vs Z, and down-regulation genes in X vs Y and X vs Z
X vs Y				X vs Z				Y vs Z
[truncated: 93 more rows]

## Sheet: All up
Up-regulation genes in all group
[truncated: 31 more rows]
